# Supplementary material for: Folate deficiency induced H2A ubiquitination to lead to downregulated expression of genes involved in neural tube defects
Source: Epigenetics Chromatin. 2019 Nov 13;12:69. doi: 10.1186/s13072-019-0312-7 (PMC6852770; doi:10.1186/s13072-019-0312-7)
Supplement: Supplementary file 3 — Additional file 3: Table S2. RNA-seq assay of KEGG. [file 13072_2019_312_MOESM3_ESM.xlsx]

## Sheet: possionDisMethod_ControlwithLif
Pathway_level1	Pathway_level2	Number_of_Genes	Genes
Cellular Processes	Cell growth and death	79	104271_Tex15;11461_Actb;11512_Adcy6;11513_Adcy7;11783_Apaf1;11911_Atf4;12123_Hrk;12368_Casp6;12444_Ccnd2;12447_Ccne1;12450_Ccng1;12571_Cdk6;12575_Cdkn1a;12579_Cdkn2b;12633_Cflar;12984_Csf2rb2;13067_Cyct;13368_Dffb;13649_Egfr;13663_Ei24;140742_Sesn1;14102_Fas;14281_Fos;16010_Igfbp4;16476_Jun;16653_Kras;170676_Peg10;170770_Bbc3;17246_Mdm2;18033_Nfkb1;18710_Pik3r3;18817_Plk1;19094_Mapk11;19645_Rb1;1…
Cellular Processes	Cell motility	46	100034363_Tmsb15b2;101497_Plekhg2;108100_Baiap2;109711_Actn1;11461_Actb;116701_Fgfrl1;13645_Egf;13649_Egfr;14163_Fgd1;14170_Fgf15;14171_Fgf17;14172_Fgf18;14183_Fgfr2;14186_Fgfr4;16399_Itga2b;16408_Itgal;16414_Itgb2;16653_Kras;16886_Limk2;17883_Myh3;17906_Myl2;18481_Pak3;18710_Pik3r3;18711_Pikfyve;192897_Itgb4;207375_Fam120c;213119_Itga10;213435_Mylk3;214230_Pak6;217219_Fam171a2;225341_Lims2;22697…
Cellular Processes	Cellular community	118	100038734_Gm10845;104271_Tex15;108100_Baiap2;108816_4933409K07Rik;109711_Actn1;11461_Actb;11512_Adcy6;11513_Adcy7;116701_Fgfrl1;12006_Axin2;12159_Bmp4;12238_Commd3;12444_Ccnd2;12824_Col2a1;12841_Col9a3;12842_Col1a1;13384_Mpp3;13645_Egf;13649_Egfr;13866_Erbb2;13984_Esx1;14183_Fgfr2;14186_Fgfr4;14205_Figf;14366_Fzd4;14369_Fzd7;15235_Mst1;15904_Id4;16326_Inhbe;16399_Itga2b;16476_Jun;16653_Kras;16780…
Cellular Processes	Transport and catabolism	117	100017_Ldlrap1;100038709_Gm10789;100101807_1700047I17Rik2;100504663_Atg14;100529082_Gm11127;106952_Arap3;109689_Arrb1;110173_Manba;11461_Actb;11555_Adrb2;11556_Adrb3;116701_Fgfrl1;11768_Ap1m2;11776_Ap3d1;12359_Cat;12492_Scarb2;12751_Tpp1;12765_Cxcr2;13429_Dnm1;13645_Egf;13649_Egfr;140792_Colec12;14183_Fgfr2;14186_Fgfr4;14276_Folr2;14387_Gaa;14969_H2-Eb1;14972_H2-K1;15007_H2-Q10;15016_H2-Q5;15018_…
Environmental Information Processing	Membrane transport	5	11303_Abca1;11307_Abcg1;18669_Abcb1b;21354_Tap1;56325_Abcb9
Environmental Information Processing	Signal transduction	349	100009600_Zglp1;100038734_Gm10845;100134861_ChkbCpt1b;100503041_Pdzd7;100568458_Gm38431;101540_Prkd2;102238433_Gm28042;102626_Mapkapk3;103836_Zfp692;104271_Tex15;106557_Ldhal6b;106565_Dlk2;106952_Arap3;108068_Grm2;108816_4933409K07Rik;109689_Arrb1;110524_Dgkq;11461_Actb;114676_4930519F09Rik;11512_Adcy6;11513_Adcy7;11552_Adra2b;11555_Adrb2;11556_Adrb3;11601_Angpt2;11608_Agtr1b;116701_Fgfrl1;11739_…
Environmental Information Processing	Signaling molecules and interaction	113	100529082_Gm11127;108015_Chrnb4;108068_Grm2;110886_Gabra5;114249_Npnt;11438_Chrna4;11448_Chrne;11552_Adra2b;11555_Adrb2;11556_Adrb3;11608_Agtr1b;12159_Bmp4;12511_Cd6;12519_Cd80;12765_Cxcr2;12824_Col2a1;12841_Col9a3;12842_Col1a1;12922_Crhr2;12984_Csf2rb2;13003_Vcan;13645_Egf;13649_Egfr;140498_Rxfp2;14063_F2rl1;14102_Fas;14205_Figf;14402_Gabrb3;14409_Gabrr2;14652_Glp1r;14815_Nr3c1;14969_H2-Eb1;1497…
Genetic Information Processing	Folding, sorting and degradation	46	11911_Atf4;12189_Brca1;12227_Btg2;12955_Cryab;13807_Eno2;13808_Eno3;15511_Hspa1b;15512_Hspa2;17237_Mgrn1;17246_Mdm2;17306_Sypl2;18854_Pml;19358_Rad23a;19359_Rad23b;193740_Hspa1a;20438_Siah1b;217337_Srp68;218343_Ttc37;22318_Vamp2;227715_Exosc2;229801_Tram1l1;231712_Trafd1;26408_Map3k5;280635_Emilin3;414108_9230114K14Rik;50754_Fbxw7;50873_Park2;50995_Uba2;52206_Anapc4;53612_Vti1b;54399_Bet1l;56371_…
Genetic Information Processing	Replication and repair	21	100503583_Fsbp;12189_Brca1;14375_Xrcc6;170676_Peg10;19358_Rad23a;19359_Rad23b;19364_Rad51d;21976_Top3b;22592_Ercc5;22594_Xrcc1;244853_Nxpe4;27015_Polk;272158_Poln;327762_Dna2;385658_Nxpe3;52864_Slx4;56210_Rev1;56626_Poll;60534_Fancg;69745_Pold4;75570_Nhej1
Genetic Information Processing	Transcription	26	100039957_Gm2518;108014_Srsf9;14201_Fhl3;15511_Hspa1b;15512_Hspa2;193740_Hspa1a;20017_Polr1b;20239_Atxn2;20382_Srsf2;20630_Snrpc;212198_Wdr25;225895_Taf6l;226182_Taf5;230991_B930041F14Rik;231329_Polr2b;282619_Sbsn;407786_Taf9b;56009_Alyref2;641361_Pinlyp;67388_1110008F13Rik;67706_Tmem179b;68693_Hnrnpul2;73442_Hspa12a;74469_Taf7l;76572_Rbmxl2;76938_Rbm17
Genetic Information Processing	Translation	40	100019_Mdn1;100502825_Rpl37rt;103468_Nup107;104271_Tex15;104444_Rexo2;107045_Lars;107271_Yars;114615_Elac1;13628_Eef1a2;16211_Kpnb1;16418_Eif6;170643_Kirrel;20226_Sars;215210_Tmem120a;217138_Prr15l;22375_Wars;227615_Tmem203;230861_Eif4g3;234734_Aars;234865_Nup133;237221_Gemin8;23874_Farsb;269643_Ppp2r2c;272396_Tarsl2;277743_Fam131c;319530_Zfp750;434285_BB014433;55989_Nop58;56009_Alyref2;67045_Rio…
Human Diseases	Antineoplastic resistance	24	116701_Fgfrl1;11783_Apaf1;12189_Brca1;12575_Cdkn1a;13067_Cyct;13645_Egf;13649_Egfr;13866_Erbb2;14102_Fas;14183_Fgfr2;15235_Mst1;16653_Kras;170770_Bbc3;17246_Mdm2;18710_Pik3r3;18752_Prkcg;18803_Plcg1;207375_Fam120c;21973_Top2a;225884_BC021614;23797_Akt3;26408_Map3k5;58801_Pmaip1;77864_Ypel2
Human Diseases	Cancers: Overview	188	100038734_Gm10845;100126824_Sco2;100503041_Pdzd7;100529082_Gm11127;100689_Spon2;102238433_Gm28042;105594_Cphx1;106557_Ldhal6b;107971_Frs3;108816_4933409K07Rik;108829_Jmjd1c;109115_Supt3;109594_Lmo1;109711_Actn1;110524_Dgkq;11461_Actb;114676_4930519F09Rik;11512_Adcy6;11513_Adcy7;11608_Agtr1b;116701_Fgfrl1;11911_Atf4;12006_Axin2;12029_Bcl6b;12159_Bmp4;12189_Brca1;12238_Commd3;12398_Cbfa2t3;12444_Cc…
Human Diseases	Cancers: Specific types	81	116701_Fgfrl1;11783_Apaf1;11911_Atf4;12006_Axin2;12159_Bmp4;12398_Cbfa2t3;12447_Ccne1;12571_Cdk6;12575_Cdkn1a;12579_Cdkn2b;13017_Ctbp2;13067_Cyct;13645_Egf;13649_Egfr;13866_Erbb2;14170_Fgf15;14171_Fgf17;14172_Fgf18;14183_Fgfr2;14194_Fh1;14281_Fos;14366_Fzd4;14369_Fzd7;15235_Mst1;16399_Itga2b;16476_Jun;16653_Kras;16780_Lamb3;16782_Lamc2;17246_Mdm2;17390_Mmp2;17395_Mmp9;18033_Nfkb1;18126_Nos2;18481…
Human Diseases	Cardiovascular diseases	43	100529082_Gm11127;109711_Actn1;11461_Actb;11512_Adcy6;11513_Adcy7;12293_Cacna2d1;12519_Cd80;13067_Cyct;13136_Cd55;13137_Cd55b;13497_Drp2;14969_H2-Eb1;14972_H2-K1;15007_H2-Q10;15016_H2-Q5;15018_H2-Q7;15040_H2-T23;16399_Itga2b;16408_Itgal;16414_Itgb2;17906_Myl2;19082_Prkag1;19153_Prx;192897_Itgb4;20391_Sgca;210044_Adcy2;213119_Itga10;217219_Fam171a2;21803_Tgfb1;224129_Adcy5;230861_Eif4g3;240095_H2-…
Human Diseases	Endocrine and metabolic diseases	64	100134861_ChkbCpt1b;100529082_Gm11127;11608_Agtr1b;11911_Atf4;12287_Cacna1b;12290_Cacna1e;12291_Cacna1g;12519_Cd80;12842_Col1a1;12865_Cox7a1;12895_Cpt1b;13067_Cyct;13106_Cyp2e1;13653_Egr1;14102_Fas;14205_Figf;14417_Gad2;14969_H2-Eb1;14972_H2-K1;15007_H2-Q10;15016_H2-Q5;15018_H2-Q7;15040_H2-T23;15378_Hnf4a;16476_Jun;16653_Kras;170826_Ppargc1b;17341_Bhlha15;17390_Mmp2;18012_Neurod1;18033_Nfkb1;1850…
Human Diseases	Immune diseases	43	100529082_Gm11127;109711_Actn1;11486_Ada;12268_C4b;12519_Cd80;14102_Fas;14281_Fos;14462_Gata3;14969_H2-Eb1;14972_H2-K1;15007_H2-Q10;15016_H2-Q5;15018_H2-Q7;15040_H2-T23;16136_Igll1;16408_Itgal;16414_Itgb2;16476_Jun;16818_Lck;18033_Nfkb1;20846_Stat1;208795_Tmem63a;21354_Tap1;21687_Tek;21803_Tgfb1;22095_Tshr;224807_Tmem63b;22637_Zap70;240095_H2-M5;257632_Nod2;319153_Hist1h3i;319158_Hist1h4i;319162_…
Human Diseases	Infectious diseases: Bacterial	71	11461_Actb;11783_Apaf1;12268_C4b;12611_Cebpg;12765_Cxcr2;13067_Cyct;13429_Dnm1;13628_Eef1a2;13649_Egfr;14281_Fos;14969_H2-Eb1;15511_Hspa1b;15512_Hspa2;16408_Itgal;16414_Itgb2;16476_Jun;16665_Krt15;16669_Krt19;170776_Cd209c;17175_Masp2;17883_Myh3;18033_Nfkb1;18126_Nos2;18710_Pik3r3;18803_Plcg1;19094_Mapk11;192656_Ripk2;193740_Hspa1a;20846_Stat1;208795_Tmem63a;209966_Pgbd5;21803_Tgfb1;22144_Tuba3a;…
Human Diseases	Infectious diseases: Parasitic	55	100568458_Gm38431;104271_Tex15;109711_Actn1;11689_Alox5;11806_Apoa1;12520_Cd81;12633_Cflar;12842_Col1a1;13067_Cyct;14063_F2rl1;14102_Fas;14281_Fos;14675_Gna14;14676_Gna15;14680_Gnal;14934_Gypa;14969_H2-Eb1;15235_Mst1;15511_Hspa1b;15512_Hspa2;16145_Igtp;16408_Itgal;16414_Itgb2;16476_Jun;16780_Lamb3;16782_Lamc2;16835_Ldlr;16971_Lrp1;18033_Nfkb1;18126_Nos2;18710_Pik3r3;18752_Prkcg;19094_Mapk11;19374…
Human Diseases	Infectious diseases: Viral	133	100039957_Gm2518;100529082_Gm11127;100535_Oas1d;100568458_Gm38431;104271_Tex15;108014_Srsf9;110196_Fdps;11461_Actb;11512_Adcy6;11513_Adcy7;11739_Slc25a4;11783_Apaf1;11911_Atf4;12444_Ccnd2;12447_Ccne1;12520_Cd81;12571_Cdk6;12575_Cdkn1a;12579_Cdkn2b;13067_Cyct;13448_Dok1;13645_Egf;13649_Egfr;13653_Egr1;14102_Fas;14281_Fos;14283_Fosl1;14366_Fzd4;14369_Fzd7;14969_H2-Eb1;14972_H2-K1;15007_H2-Q10;15016…
Human Diseases	Neurodegenerative diseases	51	100038709_Gm10789;100043072_A230070E04Rik;104383_Rcor2;105000_Dnal1;11739_Slc25a4;11783_Apaf1;11785_Apbb1;12359_Cat;12865_Cox7a1;13067_Cyct;13653_Egr1;14102_Fas;14680_Gnal;14778_Gpx3;15511_Hspa1b;15512_Hspa2;16763_Lad1;16971_Lrp1;170770_Bbc3;18039_Nefl;18131_Notch3;19094_Mapk11;193740_Hspa1a;20239_Atxn2;20618_Sncg;208677_Creb3l3;208777_Sned1;22223_Uchl1;224129_Adcy5;231329_Polr2b;26408_Map3k5;264…
Human Diseases	Substance dependence	45	108068_Grm2;109689_Arrb1;110886_Gabra5;11438_Chrna4;11512_Adcy6;11513_Adcy7;11838_Arc;11911_Atf4;12287_Cacna1b;14281_Fos;14402_Gabrb3;14409_Gabrr2;14704_Gng3;14708_Gng7;16476_Jun;16653_Kras;18033_Nfkb1;18574_Pde1b;18577_Pde4a;18752_Prkcg;19049_Ppp1r1b;19739_Rgs9;207375_Fam120c;207565_Camkk2;207728_Pde2a;208677_Creb3l3;210044_Adcy2;224129_Adcy5;242425_Gabbr2;26427_Creb3l1;319153_Hist1h3i;319158_Hi…
Metabolism	Amino acid metabolism	51	100039934_Gm15085;100041585_Amd2;100503495_A930016O22Rik;106557_Ldhal6b;108682_Gpt2;11761_Aox1;11898_Ass1;12035_Bcat1;12359_Cat;12715_Ckm;12716_Ckmt1;13076_Cyp1a1;13436_Dnmt3b;14417_Gad2;14645_Glul;18126_Nos2;18452_P4ha2;19193_Pipox;194237_Rimkla;208043_Setd1b;208982_Hmgcll1;212647_Aldh4a1;228608_Smox;232087_Mat2a;235674_Acaa1b;236539_Phgdh;239017_Ogdhl;242669_Azin2;257635_Sdsl;26432_Plod2;268515…
Metabolism	Carbohydrate metabolism	51	103948_Rn7s1;103949_Rn7s2;106557_Ldhal6b;107652_Uap1;114676_4930519F09Rik;12359_Cat;13807_Eno2;13808_Eno3;14120_Fbp2;14121_Fbp1;14187_Akr1b8;14194_Fh1;14387_Gaa;14417_Gad2;14447_Gapdhs;14645_Glul;16157_Il11ra1;18563_Pcx;18711_Pikfyve;18802_Plcd4;18803_Plcg1;19679_Pitpnm2;20401_Sh3bp1;208982_Hmgcll1;209966_Pgbd5;212627_Prpsap2;217837_Itpk1;239017_Ogdhl;244757_Glb1l2;268756_Gulo;269437_Plch1;269615…
Metabolism	Energy metabolism	11	11944_Atp4a;12352_Car5a;12865_Cox7a1;13067_Cyct;14645_Glul;214058_Megf11;333182_Cox6b2;407790_Ndufa4l2;68342_Ndufb10;76252_Atp6v0e2;76459_Car12
Metabolism	Global and overview maps	198	100041585_Amd2;100041678_Gm3500;100042149_Gm3696;100134861_ChkbCpt1b;100163_Pafah2;100503495_A930016O22Rik;102238433_Gm28042;103149_Upb1;104086_Cyp27a1;106557_Ldhal6b;107605_Rdh1;107652_Uap1;108682_Gpt2;108760_Galnt16;110196_Fdps;110524_Dgkq;11370_Acadvl;11416_Slc33a1;114676_4930519F09Rik;11486_Ada;11534_Adk;11636_Ak1;11689_Alox5;11761_Aox1;11898_Ass1;12035_Bcat1;12359_Cat;12715_Ckm;12716_Ckmt1;1…
Metabolism	Glycan biosynthesis and metabolism	39	100041678_Gm3500;100042149_Gm3696;101351_Eogt;108760_Galnt16;110173_Manba;11416_Slc33a1;13478_Dpagt1;14345_Fut4;14421_B4galnt1;14594_Ggta1;14756_Gpld1;15531_Ndst1;15586_Hyal1;17159_Man2b1;17160_Man2b2;17305_Mfng;18701_Pigf;20440_St6gal1;20448_St6galnac4;207839_Galnt6;212531_Sh3bgrl2;216792_Iba57;217734_Pomt2;227671_Gbgt1;227697_Dolk;233781_Xylt1;237500_Tmtc3;239827_Pigz;244757_Glb1l2;50877_Neu3;5…
Metabolism	Lipid metabolism	82	100134861_ChkbCpt1b;100163_Pafah2;102238433_Gm28042;104086_Cyp27a1;110524_Dgkq;11370_Acadvl;11689_Alox5;12895_Cpt1b;13075_Cyp19a1;13076_Cyp1a1;13106_Cyp2e1;13121_Cyp51;13139_Dgka;13360_Dhcr7;14187_Akr1b8;14245_Lpin1;14778_Gpx3;15485_Hsd17b1;16816_Lcat;16889_Lipa;16891_Lipg;16987_Lss;170716_Cyp4f13;171168_Acer1;18194_Nsdhl;18778_Pla2g1b;18805_Pld1;19063_Ppt1;20249_Scd1;20250_Scd2;20652_Soat1;20775…
Metabolism	Metabolism of cofactors and vitamins	19	103149_Upb1;107605_Rdh1;107747_Aldh1l1;11761_Aox1;12035_Bcat1;13076_Cyp1a1;17025_Alad;17768_Mthfd2;18115_Nnt;19378_Aldh1a2;226143_Cyp2c44;232174_Cyp26b1;234396_Ankle1;27973_Vkorc1;380674_Rdh18-ps;394435_Ugt1a6b;67442_Retsat;69564_Nmrk2;71872_Aox4
Metabolism	Metabolism of other amino acids	14	103149_Upb1;14417_Gad2;14778_Gpx3;20133_Rrm1;225884_BC021614;228608_Smox;23887_Ggt5;338403_Cndp1;382985_Rrm2b;433224_Gm5512;68721_1110032A03Rik;71522_Ggt6;74281_Spatc1;75512_Gpx6
Metabolism	Metabolism of terpenoids and polyketides	9	110196_Fdps;15357_Hmgcr;192156_Mvd;192970_Dhrs11;211151_Churc1;240334_Pcyox1l;52428_Rhpn2;66881_Pcyox1;67422_Dhdds
Metabolism	Nucleotide metabolism	26	103149_Upb1;11486_Ada;11512_Adcy6;11513_Adcy7;11534_Adk;11636_Ak1;14919_Gucy2e;18160_Npr1;18574_Pde1b;18577_Pde4a;20017_Polr1b;20133_Rrm1;20239_Atxn2;207728_Pde2a;210044_Adcy2;212627_Prpsap2;215446_Entpd3;224129_Adcy5;231329_Polr2b;244853_Nxpe4;382985_Rrm2b;385658_Nxpe3;56520_Nme4;69719_Cad;69745_Pold4;79059_Nme3
Metabolism	Xenobiotics biodegradation and metabolism	10	103149_Upb1;11761_Aox1;13076_Cyp1a1;13106_Cyp2e1;13849_Ephx1;225884_BC021614;234673_Ces2e;394435_Ugt1a6b;71872_Aox4;72361_Ces2g
Organismal Systems	Aging	30	100038709_Gm10789;11512_Adcy6;11513_Adcy7;11911_Atf4;12359_Cat;12955_Cryab;140742_Sesn1;15511_Hspa1b;15512_Hspa2;16653_Kras;170676_Peg10;18033_Nfkb1;18710_Pik3r3;19082_Prkag1;19094_Mapk11;193740_Hspa1a;20230_Satb1;20249_Scd1;20250_Scd2;207565_Camkk2;208677_Creb3l3;210044_Adcy2;224129_Adcy5;225884_BC021614;23797_Akt3;26427_Creb3l1;29857_Mapk12;55984_Camkk1;641361_Pinlyp;73442_Hspa12a
Organismal Systems	Circulatory system	48	102238433_Gm28042;104271_Tex15;109624_Cald1;11512_Adcy6;11513_Adcy7;11555_Adrb2;11608_Agtr1b;11911_Atf4;11936_Fxyd2;12293_Cacna2d1;12373_Casq2;12865_Cox7a1;17540_Mrvi1;17883_Myh3;17906_Myl2;18160_Npr1;18710_Pik3r3;18752_Prkcg;18753_Prkcd;18778_Pla2g1b;19094_Mapk11;20266_Scn1b;207375_Fam120c;208677_Creb3l3;210044_Adcy2;211429_Pla2g4b;213435_Mylk3;224129_Adcy5;232889_Pla2g4c;23797_Akt3;26427_Creb3l…
Organismal Systems	Development	61	100568458_Gm38431;117606_Boc;11854_Rhod;12933_Crmp1;13636_Efna1;13643_Efnb3;13649_Egfr;13835_Epha1;13846_Ephb4;14011_Etv6;140570_Plxnb2;14270_Srgap2;14281_Fos;14283_Fosl1;16476_Jun;16653_Kras;16818_Lck;16886_Limk2;16980_Lrrn2;171171_Ntng2;18019_Nfatc2;18033_Nfkb1;18131_Notch3;18208_Ntn1;18481_Pak3;18710_Pik3r3;18803_Plcg1;18844_Plxna1;18845_Plxna2;19094_Mapk11;19261_Sirpa;19649_Robo3;20350_Sema3f…
Organismal Systems	Digestive system	62	107581_Col16a1;11303_Abca1;11461_Actb;11512_Adcy6;11513_Adcy7;11555_Adrb2;11556_Adrb3;116914_Slc19a2;11806_Apoa1;11936_Fxyd2;11944_Atp4a;12373_Casq2;12816_Col12a1;12817_Col13a1;12824_Col2a1;12841_Col9a3;12842_Col1a1;13849_Ephx1;142681_Slc34a3;15357_Hmgcr;16835_Ldlr;171429_Slc26a6;18669_Abcb1b;18710_Pik3r3;18752_Prkcg;18778_Pla2g1b;20510_Slc1a1;20514_Slc1a5;20537_Slc5a1;210044_Adcy2;213435_Mylk3;2…
Organismal Systems	Endocrine system	152	100009600_Zglp1;100134861_ChkbCpt1b;101540_Prkd2;102238433_Gm28042;103836_Zfp692;104086_Cyp27a1;106557_Ldhal6b;106628_Trip10;11461_Actb;114676_4930519F09Rik;11512_Adcy6;11513_Adcy7;11555_Adrb2;11556_Adrb3;11608_Agtr1b;11689_Alox5;11806_Apoa1;11832_Aqp7;11911_Atf4;11936_Fxyd2;12159_Bmp4;12161_Bmp6;12291_Cacna1g;12293_Cacna2d1;12373_Casq2;12444_Ccnd2;12575_Cdkn1a;12895_Cpt1b;13075_Cyp19a1;13076_Cyp…
Organismal Systems	Environmental adaptation	16	103836_Zfp692;11512_Adcy6;11513_Adcy7;12291_Cacna1g;14281_Fos;14704_Gng3;14708_Gng7;18627_Per2;18752_Prkcg;19082_Prkag1;19416_Rasd1;210044_Adcy2;224129_Adcy5;434128_Pnmal2;53623_Gria3;77864_Ypel2
Organismal Systems	Excretory system	23	108017_Fxyd4;11512_Adcy6;11828_Aqp3;11936_Fxyd2;11944_Atp4a;12373_Casq2;13429_Dnm1;16653_Kras;18710_Pik3r3;18752_Prkcg;20277_Scnn1b;208677_Creb3l3;22318_Vamp2;22337_Vdr;26427_Creb3l1;381290_Atp2b4;55948_Sfn;56365_Clcnkb;71770_Ap2b1;74325_Cltb;74551_Pck2;76252_Atp6v0e2;77864_Ypel2
Organismal Systems	Immune system	130	100529082_Gm11127;102238433_Gm28042;108101_Fermt3;109689_Arrb1;109711_Actn1;11461_Actb;11512_Adcy6;11513_Adcy7;12268_C4b;12519_Cd80;12520_Cd81;12765_Cxcr2;12842_Col1a1;13136_Cd55;13137_Cd55b;13429_Dnm1;14058_F10;14067_F5;14102_Fas;14281_Fos;14704_Gng3;14708_Gng7;14934_Gypa;14969_H2-Eb1;14972_H2-K1;15007_H2-Q10;15016_H2-Q5;15018_H2-Q7;15040_H2-T23;15511_Hspa1b;15512_Hspa2;15525_Hspa4;16157_Il11ra1…
Organismal Systems	Nervous system	85	102238433_Gm28042;103836_Zfp692;104271_Tex15;107528_Magee1;107971_Frs3;108015_Chrnb4;108068_Grm2;109689_Arrb1;110886_Gabra5;11438_Chrna4;11512_Adcy6;11513_Adcy7;11689_Alox5;11911_Atf4;12287_Cacna1b;13429_Dnm1;13537_Dusp2;14073_Faah;14281_Fos;14402_Gabrb3;14409_Gabrr2;14412_Slc6a13;14417_Gad2;14645_Glul;14680_Gnal;14704_Gng3;14708_Gng7;15562_Htr4;16476_Jun;16515_Kcnj12;16536_Kcnq2;16653_Kras;18033…
Organismal Systems	Sensory system	47	100861531_Rn45s;102238433_Gm28042;109689_Arrb1;110326_Tas1r1;110886_Gabra5;11461_Actb;11512_Adcy6;11513_Adcy7;11630_Aim1;12790_Cnga3;14063_F2rl1;14680_Gnal;14708_Gng7;14919_Gucy2e;18574_Pde1b;18710_Pik3r3;18752_Prkcg;18753_Prkcd;18803_Plcg1;19094_Mapk11;19739_Rgs9;20277_Scnn1b;207728_Pde2a;209488_Hsh2d;210044_Adcy2;211429_Pla2g4b;214292_Syna;22368_Trpv2;224129_Adcy5;226143_Cyp2c44;232889_Pla2g4c;…
