# Supplementary material for: Folate deficiency induced H2A ubiquitination to lead to downregulated expression of genes involved in neural tube defects
Source: Epigenetics Chromatin. 2019 Nov 13;12:69. doi: 10.1186/s13072-019-0312-7 (PMC6852770; doi:10.1186/s13072-019-0312-7)
Supplement: Supplementary file 4 — Additional file 4: Table S3. RNA- seq assay of different gene greater than 2. [file 13072_2019_312_MOESM4_ESM.xlsx]

## Sheet: ControlwithLif-VS-Mtx1uMwithlif
geneID	geneLength	ControlwithLif-Expression	Mtx1uMwithlif-Expression	ControlwithLif-FPKM	Mtx1uMwithlif-FPKM	log2 Ratio(Mtx1uMwithlif/ControlwithLif)	Up-Down-Regulation(Mtx1uMwithlif/ControlwithLif)	P-value	FDR	Symbol	Description	KEGG Orthology	GO Component	GO Function	GO Process	Blast nr
100217457	55	0	6	0.01	33.94	11.7288	Up	0.0121659	0.0267554	Snord58b	small nucleolar RNA, C/D box 58B	-	-	-	-	-
102466640	82	0	5	0.01	11.5	10.1674	Up	0.0252174	0.0511828	Mir130c	microRNA 130c	-	-	-	-	-
102465657	60	0	2	0.01	8.91	9.79928	Up	0.224576	0.336701	Mir7083	microRNA 7083	-	-	-	-	-
100217440	62	0	2	0.01	8.21	9.68124	Up	0.224576	0.334037	Snora61	small nucleolar RNA, H/ACA box 61	-	-	-	-	-
102466844	63	0	2	0.01	7.9	9.62571	Up	0.224576	0.337217	Mir7674	microRNA 7674	-	-	-	-	-
73385	3863	0	265.35	0.01	7.26	9.50383	Up	1.25124e-84	4.96548e-83	Fam177a	family with sequence similarity 177, member A	K12400|1|3e-25|120|hgl:106007798|AP-4 complex subunit epsilon-1	-	-	-	gi|37537562|ref|NP_082803.1|/9.16774e-89/protein FAM177A1 [Mus musculus]
102466236	57	0	1.37	0.01	6.99	9.44915	Up	0.4655	0.59681	Mir7658	microRNA 7658	-	-	-	-	-
102466219	68	0	2	0.01	6.64	9.37504	Up	0.224576	0.332258	Mir7061	microRNA 7061	-	-	-	-	-
102465208	104	0	4	0.01	6.2	9.27612	Up	0.0522702	0.0971202	Mir6391	microRNA 6391	-	-	-	-	-
102466796	73	0	2	0.01	5.73	9.16239	Up	0.224576	0.334304	Mir7053	microRNA 7053	-	-	-	-	-
100217430	58	0	1	0.01	4.87	8.92778	Up	0.4655	0.58802	Snord66	small nucleolar RNA, C/D box 66	-	-	-	-	-
100628592	81	0	2	0.01	4.7	8.87652	Up	0.224576	0.335162	Mir3473d	microRNA 3473d	-	-	-	-	-
100316820	104	0	3	0.01	4.65	8.86109	Up	0.108345	0.18198	Mir1970	microRNA 1970	-	-	-	-	-
102465758	59	0	1	0.01	4.65	8.86109	Up	0.4655	0.580378	Gm25500	predicted gene, 25500	-	-	-	-	-
723885	88	0	2	0.01	4.06	8.66534	Up	0.224576	0.335216	Mir93	microRNA 93	-	-	-	-	-
102465594	64	0	1	0.01	3.81	8.57365	Up	0.4655	0.580884	Mir6984	microRNA 6984	-	-	-	-	-
102466886	137	0	3.59	0.01	3.74	8.54689	Up	0.108345	0.181374	Mir8111	microRNA 8111	-	-	-	-	-
100041231	632	0	20.65	0.01	3.63	8.50383	Up	4.50164e-07	1.84914e-06	Gm3219	B-cell CLL/lymphoma 7C pseudogene	-	-	-	GO:0012501//programmed cell death	gi|148685626|gb|EDL17573.1|/3.10655e-44/B-cell CLL/lymphoma 7C, isoform CRA_c [Mus musculus]
100526557	67	0	1	0.01	3.43	8.42206	Up	0.4655	0.595456	Mir3097	microRNA 3097	-	-	-	-	-
13137	1072.58	0	33.3	0.01	3.36	8.39232	Up	3.45264e-11	1.93731e-10	Cd55b	CD55 molecule, decay accelerating factor for complement B	K04006|1|0.0|778|mmu:13137|decay accelerating factor	-	-	-	-
100316713	68	0	1	0.01	3.32	8.37504	Up	0.4655	0.589942	Mir1968	microRNA 1968	-	-	-	-	-
102465660	68	0	1	0.01	3.32	8.37504	Up	0.4655	0.580806	Mir7089	microRNA 7089	-	-	-	-	-
102465608	69	0	1	0.01	3.22	8.33092	Up	0.4655	0.595948	Mir7006	microRNA 7006	-	-	-	-	-
14121	1479	0	43	0.01	3.12	8.2854	Up	2.3583e-14	1.59842e-13	Fbp1	fructose bisphosphatase 1	K03841|1|0.0|674|mmu:14121|fructose-1,6-bisphosphatase I [EC:3.1.3.11]	GO:0044444//cytoplasmic part	GO:0030246//carbohydrate binding;GO:0032550;GO:0043169//cation binding;GO:0050308//sugar-phosphatase activity	GO:0006094//gluconeogenesis;GO:0007265//Ras protein signal transduction;GO:0032868//response to insulin;GO:0032026//response to magnesium ion;GO:0006796//phosphate-containing compound metabolic process;GO:0006096//glycolytic process;GO:0044710;GO:0042493//response to drug;GO:0016049//cell growth;GO:0051260//protein homooligomerization	gi|9506589|ref|NP_062268.1|/0/fructose-1,6-bisphosphatase 1 [Mus musculus]
102465659	70	0	1	0.01	3.12	8.2854	Up	0.4655	0.587502	Mir7087	microRNA 7087	-	-	-	-	-
18998	1146	0	33	0.01	3.11	8.28077	Up	3.45264e-11	1.93673e-10	Pou4f3	POU domain, class 4, transcription factor 3	K09366|1|3e-178|626|cfr:102516531|POU domain transcription factor, class 4	GO:0031981//nuclear lumen;GO:0043234//protein complex	GO:0001071//nucleic acid binding transcription factor activity;GO:0003677//DNA binding	GO:0007411//axon guidance;GO:0070997//neuron death;GO:0006366//transcription from RNA polymerase II promoter;GO:0060113//inner ear receptor cell differentiation;GO:0050953//sensory perception of light stimulus;GO:0050954//sensory perception of mechanical stimulus;GO:0021545//cranial nerve development;GO:0042471//ear morphogenesis;GO:0050905//neuromuscular process	gi|247270106|ref|NP_620395.2|/2.50913e-177/POU domain, class 4, transcription factor 3 [Mus musculus]
100503949	1295	0	37.04	0.01	3.08	8.26679	Up	1.87039e-12	1.14024e-11	Gm8923	zinc finger protein 965	K09228|1|0.0|655|mmu:100043915|KRAB domain-containing zinc finger protein	-	GO:0043169//cation binding	-	gi|294345440|ref|NP_001170877.1|/0/KRAB box and zinc finger C2H2 type domain containing protein isoform 1 [Mus musculus]
19871	71	0	1	0.01	3.03	8.24317	Up	0.4655	0.588699	Rnu73b	U73B small nuclear RNA	-	-	-	-	-
545798	702	0	19	0.01	2.99	8.224	Up	9.33094e-07	3.70609e-06	Tmem233	transmembrane protein 233	-	GO:0031224//intrinsic component of membrane	-	GO:0050896//response to stimulus	gi|197333794|ref|NP_001095016.1|/5.49385e-62/transmembrane protein 233 [Mus musculus]
102465903	107	0	2	0.01	2.97	8.21432	Up	0.224576	0.333744	Mir8117	microRNA 8117	-	-	-	-	gi|74208069|dbj|BAE29142.1|/7.13339e-09/unnamed protein product [Mus musculus]
102465613	72	0	1	0.01	2.95	8.20457	Up	0.4655	0.594027	Mir7013	microRNA 7013	-	-	-	-	-
100217433	72	0	1	0.01	2.95	8.20457	Up	0.4655	0.583623	Snord88a	small nucleolar RNA, C/D box 88A	-	-	-	-	-
381544	1705.54	0	46	0.01	2.88	8.16993	Up	2.6481e-15	1.8949e-14	Gm1661	predicted gene 1661	-	-	-	-	gi|85702083|ref|NP_001028946.1|/0/uncharacterized protein C1orf228 homolog isoform 2 [Mus musculus]
723875	73	0	1	0.01	2.87	8.16491	Up	0.4655	0.582877	Mir485	microRNA 485	-	-	-	-	-
328561	1986	0	51	0.01	2.74	8.09803	Up	6.92084e-17	5.42132e-16	Apol10b	apolipoprotein L 10B	K14480|1|1e-159|566|mmu:328561|apolipoprotein L	-	-	-	-
100049713	69	0	0.84	0.01	2.7	8.07682	Up	0.964884	0.972407	Mir295	microRNA 295	-	-	-	-	-
211429	3859	0	98.24	0.01	2.69	8.07146	Up	9.16354e-32	1.27277e-30	Pla2g4b	phospholipase A2, group IVB (cytosolic)	K16342|1|0.0|1496|mmu:211429|cytosolic phospholipase A2 [EC:3.1.1.4]	-	GO:0004620//phospholipase activity	-	gi|167900427|ref|NP_663353.3|/0/cytosolic phospholipase A2 beta [Mus musculus]
102466255	117	0	2	0.01	2.6	8.02237	Up	0.224576	0.333584	Mir1291	microRNA 1291	-	-	-	-	-
751518	78	0	1	0.01	2.52	7.97728	Up	0.4655	0.585319	Mir677	microRNA 677	-	-	-	-	-
101488	4381	1	208	0.02	5.01	7.96867	Up	1.5104e-64	4.49066e-63	Slco2b1	solute carrier organic anion transporter family, member 2b1	K14352|1|0.0|1294|mmu:101488|solute carrier organic anion transporter family, member 2B	GO:0016323//basolateral plasma membrane;GO:0031224//intrinsic component of membrane;GO:0016323//basolateral plasma membrane;GO:0031224//intrinsic component of membrane;GO:0016323//basolateral plasma membrane;GO:0031224//intrinsic component of membrane	GO:0005319//lipid transporter activity;GO:0015291//secondary active transmembrane transporter activity;GO:0008509//anion transmembrane transporter activity;GO:0005319//lipid transporter activity;GO:0015291//secondary active transmembrane transporter activity;GO:0008509//anion transmembrane transporter activity;GO:0005319//lipid transporter activity;GO:0015291//secondary active transmembrane trans…	GO:0015718//monocarboxylic acid transport;GO:0071715;GO:0015718//monocarboxylic acid transport;GO:0071715;GO:0015718//monocarboxylic acid transport;GO:0071715	gi|357527418|ref|NP_001239459.1|/0/solute carrier organic anion transporter family member 2B1 isoform 1 [Mus musculus]
100526546	79	0	1	0.01	2.46	7.94251	Up	0.4655	0.583034	Mir3068	microRNA 3068	-	-	-	-	-
102465606	80	0	1	0.01	2.41	7.91289	Up	0.4655	0.586111	Mir6973b	microRNA 6973b	-	-	-	-	-
100216538	76	0	0.9	0.01	2.39	7.90087	Up	0.964884	0.975259	Snord1a	small nucleolar RNA, C/D box 1A	-	-	-	-	-
16665	1720	0	38	0.01	2.36	7.88264	Up	9.02352e-13	5.62444e-12	Krt15	keratin 15	K07604|1|0.0|660|mmu:16665|type I keratin, acidic	GO:0005882//intermediate filament	GO:0005515//protein binding	GO:0044763	gi|226823220|ref|NP_032495.2|/0/keratin, type I cytoskeletal 15 [Mus musculus]
100316697	134	0	2.1	0.01	2.25	7.81378	Up	0.224576	0.336864	Mir1946a	microRNA 1946a	-	-	-	-	-
100526466	83	0	1	0.01	2.25	7.81378	Up	0.4655	0.581235	Mir3060	microRNA 3060	-	-	-	-	-
100049711	82	0	0.97	0.01	2.24	7.80735	Up	0.964884	0.974254	Mir292	microRNA 292	-	-	-	-	-
104433	130	0	2	0.01	2.24	7.80735	Up	0.224576	0.333931	Snora62	small nucleolar RNA, H/ACA box 62	-	-	-	-	-
723926	84	0	1	0.01	2.2	7.78136	Up	0.4655	0.591392	Mir25	microRNA 25	-	-	-	-	-
20391	1738	0	35	0.01	2.15	7.74819	Up	8.03604e-12	4.6945e-11	Sgca	sarcoglycan, alpha (dystrophin-associated glycoprotein)	K12565|1|0.0|749|mmu:20391|alpha-sarcoglycan	-	-	-	-
100316776	86	0	1	0.01	2.11	7.7211	Up	0.4655	0.597262	Mir1954	microRNA 1954	-	-	-	-	-
100302593	87	0	1	0.01	2.07	7.69349	Up	0.4655	0.595538	Snord14d	small nucleolar RNA, C/D box 14D	K03283|1|8e-07|54.3|ptg:102957873|heat shock 70kDa protein 1/8	-	-	-	gi|987429917|ref|XP_015400264.1|/7.48422e-06/PREDICTED: LOW QUALITY PROTEIN: heat shock cognate 71 kDa protein-like [Panthera tigris altaica]
100526505	88	0	1	0.01	2.03	7.66534	Up	0.4655	0.586507	Mir3101	microRNA 3101	-	-	-	-	-
102465644	89	0	1	0.01	1.99	7.63662	Up	0.4655	0.594761	Mir7064	microRNA 7064	-	-	-	-	-
723896	89	0	1	0.01	1.99	7.63662	Up	0.4655	0.581898	Mir324	microRNA 324	-	-	-	-	-
387252	89	0	1	0.01	1.99	7.63662	Up	0.4655	0.577285	Mirlet7f-1	microRNA let7f-1	-	-	-	-	-
449631	145	0	2	0.01	1.93	7.59246	Up	0.224576	0.33681	Snord15b	small nucleolar RNA, C/D box 14B	-	-	-	-	-
100526463	91	0	1	0.01	1.92	7.58496	Up	0.4655	0.588779	Mir3058	microRNA 3058	-	-	-	-	-
100503361	531	0	9	0.01	1.9	7.56986	Up	0.00136609	0.00360698	Tmem95	transmembrane protein 95	-	GO:0031224//intrinsic component of membrane	-	-	gi|307611958|ref|NP_001182639.1|/1.41855e-92/transmembrane protein 95 precursor [Mus musculus]
75266	596	0	10	0.01	1.87	7.54689	Up	0.000659056	0.00183354	Tomm20l	translocase of outer mitochondrial membrane 20 homolog (yeast)-like	K17770|1|3e-73|276|mmu:75266|mitochondrial import receptor subunit TOM20	GO:0031224//intrinsic component of membrane;GO:0005741//mitochondrial outer membrane	-	GO:0006886//intracellular protein transport	gi|259089421|ref|NP_083503.1|/2.30693e-72/TOMM20-like protein 1 [Mus musculus]
56696	2439	1	166	0.04	7.23	7.49785	Up	2.3877e-51	5.47289e-50	Gpr132	G protein-coupled receptor 132	K08426|1|0.0|705|mmu:56696|G protein-coupled receptor 132	GO:0016021//integral component of membrane	GO:0004888//transmembrane signaling receptor activity	GO:0007166//cell surface receptor signaling pathway	gi|9910232|ref|NP_064309.1|/0/probable G-protein coupled receptor 132 [Mus musculus]
234673	2061.06	0	34.27	0.01	1.77	7.46761	Up	1.6657e-11	9.54203e-11	Ces2e	carboxylesterase 2E	K03927|1|0.0|1133|mmu:234673|carboxylesterase 2 [EC:3.1.1.1 3.1.1.84 3.1.1.56]	GO:0043227//membrane-bounded organelle;GO:0043227//membrane-bounded organelle	GO:0052689//carboxylic ester hydrolase activity;GO:0052689//carboxylic ester hydrolase activity	-	gi|148679291|gb|EDL11238.1|/0/carboxylesterase 5, isoform CRA_a, partial [Mus musculus]
723846	96	0	1	0.01	1.76	7.45943	Up	0.4655	0.586666	Mir341	microRNA 341	-	-	-	-	-
12096	496	0	7.5	0.01	1.71	7.41785	Up	0.00586932	0.0138576	Bglap	bone gamma carboxyglutamate protein	K11546|1|1e-18|94.4|ggo:101142439|polyamine-modulated factor 1	GO:0043005//neuron projection;GO:0031982//vesicle;GO:0043025//neuronal cell body;GO:0005783//endoplasmic reticulum;GO:0044421	GO:0005198//structural molecule activity;GO:0046872//metal ion binding	GO:0070848//response to growth factor;GO:0001501//skeletal system development;GO:0009888//tissue development;GO:0030278//regulation of ossification;GO:0001649//osteoblast differentiation;GO:0032868//response to insulin;GO:0033500//carbohydrate homeostasis;GO:0033280//response to vitamin D;GO:0016042//lipid catabolic process;GO:0007568//aging;GO:0008283//cell proliferation;GO:0050796//regulation o…	gi|6671634|ref|NP_031567.1|/7.3065e-36/osteocalcin preproprotein [Mus musculus]
71863	1751	0	28	0.01	1.71	7.41785	Up	1.32108e-09	6.67243e-09	1700019O17Rik	RIKEN cDNA 1700019O17 gene	-	-	-	-	gi|254553418|ref|NP_082242.1|/0/uncharacterized protein C2orf57 homolog [Mus musculus]
52372	2224	0	35.76	0.01	1.71	7.41785	Up	8.03604e-12	4.69745e-11	D6Ertd527e	DNA segment, Chr 6, ERATO Doi 527, expressed	-	-	-	-	gi|269308207|ref|NP_001161410.1|/1.99515e-34/mucin-21 isoform b [Mus musculus]
319154	502	0	7.56	0.01	1.7	7.40939	Up	0.00586932	0.0138612	Hist2h3b	histone cluster 2, H3b	K11253|1|5e-75|281|cge:100757491|histone H3	GO:0043231//intracellular membrane-bounded organelle;GO:0000785//chromatin	GO:0003676//nucleic acid binding;GO:0046983//protein dimerization activity	GO:0016458//gene silencing;GO:0034728//nucleosome organization	gi|625265376|ref|XP_007624151.1|/3.20774e-74/PREDICTED: uncharacterized protein LOC100757491 isoform X2 [Cricetulus griseus]
724063	98	0	1	0.01	1.7	7.40939	Up	0.4655	0.5774	Mir330	microRNA 330	-	-	-	-	-
381373	2813	0	44.88	0.01	1.69	7.40088	Up	1.13775e-14	7.84577e-14	Sp9	trans-acting transcription factor 9	K09199|1|0.0|653|mmu:381373|transcription factor Sp9	-	GO:0003676//nucleic acid binding	GO:0035108//limb morphogenesis	gi|52693933|ref|NP_001005343.1|/0/transcription factor Sp9 [Mus musculus]
100217441	99	0	1	0.01	1.67	7.3837	Up	0.4655	0.57667	Snord23	small nucleolar RNA, C/D box 23	-	-	-	-	-
77803	1310	0	20	0.01	1.64	7.35755	Up	4.50164e-07	1.84832e-06	Fam159b	family with sequence similarity 159, member B	-	GO:0031224//intrinsic component of membrane	-	-	gi|672015373|ref|XP_001072885.2|/4.49018e-80/PREDICTED: membrane protein FAM159B [Rattus norvegicus]
211666	614	0	9	0.01	1.63	7.34873	Up	0.00136609	0.00361108	Mgst2	microsomal glutathione S-transferase 2	K00799|1|5e-62|239|rno:295037|glutathione S-transferase [EC:2.5.1.18]	-	-	-	gi|95007017|ref|NP_778160.2|/6.11002e-71/microsomal glutathione S-transferase 2 isoform 1 [Mus musculus]
102465184	101	0	1	0.01	1.62	7.33985	Up	0.4655	0.578364	Mir6358	microRNA 6358	-	-	-	-	-
328780	1216	0	18	0.01	1.6	7.32193	Up	1.93411e-06	7.42372e-06	Prss34	protease, serine 34	K01340|1|6e-73|276|chx:102177855|tryptase [EC:3.4.21.59]	GO:0044421	GO:0005539//glycosaminoglycan binding;GO:0070011//peptidase activity, acting on L-amino acid peptides	GO:0018149//peptide cross-linking	gi|148690469|gb|EDL22416.1|/0/protease, serine, 34, partial [Mus musculus]
100504234	2151	0	32	0.01	1.58	7.30378	Up	7.15662e-11	3.94664e-10	Ccdc170	coiled-coil domain containing 170	K20478|1|4e-24|115|dre:557772|golgin subfamily B member 1	-	-	-	gi|307548930|ref|NP_001182601.1|/0/coiled-coil domain-containing protein 170 [Mus musculus]
237987	2350	0	35	0.01	1.58	7.30378	Up	8.03604e-12	4.69597e-11	Otop2	otopetrin 2	-	GO:0031224//intrinsic component of membrane	-	-	gi|116063538|ref|NP_766389.2|/0/otopetrin-2 [Mus musculus]
19850	104	0	1	0.01	1.55	7.27612	Up	0.4655	0.59562	Rnu3a	U3A small nuclear RNA	-	-	-	-	-
638580	718	0	10	0.01	1.54	7.26679	Up	0.000659056	0.00183491	Gm7244	predicted gene 7244	-	GO:0031981//nuclear lumen	-	-	gi|197304760|ref|NP_001095067.1|/2.23925e-66/uncharacterized protein LOC638580 [Mus musculus]
100526545	105	0	1	0.01	1.53	7.25739	Up	0.4655	0.591109	Mir3062	microRNA 3062	-	-	-	-	-
54615	451	0	6	0.01	1.51	7.2384	Up	0.0121659	0.0267618	Npff	neuropeptide FF-amide peptide precursor	K05247|1|1e-58|226|mmu:54615|neuropeptide FF-amide peptide	-	-	-	-
15458	1489	0	21	0.01	1.51	7.2384	Up	2.17178e-07	9.1929e-07	Hpx	hemopexin	K18977|1|0.0|989|mmu:15458|hemopexin [EC:3.2.1.35]	GO:0044421	GO:0043169//cation binding;GO:0046906//tetrapyrrole binding	GO:0001961//positive regulation of cytokine-mediated signaling pathway;GO:0051234//establishment of localization;GO:0006778//porphyrin-containing compound metabolic process;GO:0002455//humoral immune response mediated by circulating immunoglobulin;GO:0002377//immunoglobulin production;GO:0034341//response to interferon-gamma;GO:0042508//tyrosine phosphorylation of Stat1 protein	gi|160358829|ref|NP_059067.2|/0/hemopexin precursor [Mus musculus]
100217442	107	0	1	0.01	1.48	7.20945	Up	0.4655	0.595825	Snora30	small nucleolar RNA, H/ACA box 30	-	-	-	-	-
102465897	107	0	1	0.01	1.48	7.20945	Up	0.4655	0.58926	Mir1668	microRNA 1668	-	-	-	-	-
67272	681.69	0	9	0.01	1.46	7.18982	Up	0.00136609	0.00360289	Cmtm5	CKLF-like MARVEL transmembrane domain containing 5	-	GO:0031224//intrinsic component of membrane;GO:0044421;GO:0031224//intrinsic component of membrane;GO:0044421	GO:0005102//receptor binding;GO:0005102//receptor binding	GO:0042221//response to chemical;GO:0042221//response to chemical	gi|347582634|ref|NP_083666.1|/4.00736e-43/CKLF-like MARVEL transmembrane domain-containing protein 5 isoform 1 [Mus musculus]
100042782	733	0	9.57	0.01	1.44	7.16993	Up	0.00136609	0.00361159	Fthl17d	ferritin, heavy polypeptide-like 17, member D	K00522|1|1e-65|251|cge:100757490|ferritin heavy chain [EC:1.16.3.2]	-	GO:0005506//iron ion binding;GO:0003824//catalytic activity	GO:0006875//cellular metal ion homeostasis	gi|148678224|gb|EDL10171.1|/3.58559e-107/mCG65721, partial [Mus musculus]
384185	402	0	5	0.01	1.43	7.15987	Up	0.0252174	0.0512555	Arl9	ADP-ribosylation factor-like 9	K07957|1|1e-72|273|mmu:384185|ADP-ribosylation factor-like protein 9	GO:0044464	GO:0032550	GO:0035556//intracellular signal transduction	gi|46049039|ref|NP_996818.1|/1.02291e-71/ADP-ribosylation factor-like protein 9 [Mus musculus]
257635	1223	0	16	0.01	1.41	7.13955	Up	8.30982e-06	2.97886e-05	Sdsl	serine dehydratase-like	K17989|1|4e-163|576|mmu:257635|L-serine/L-threonine ammonia-lyase [EC:4.3.1.17 4.3.1.19]	GO:0043231//intracellular membrane-bounded organelle	GO:0016841//ammonia-lyase activity	-	gi|755513685|ref|XP_011246504.1|/4.5985e-168/PREDICTED: serine dehydratase-like isoform X2 [Mus musculus]
12405	2493	0	32	0.01	1.36	7.08746	Up	7.15662e-11	3.94547e-10	Cbln2	cerebellin 2 precursor protein	K18744|1|2e-18|97.1|xtr:100145510|caprin-2	GO:0044421;GO:0031224//intrinsic component of membrane;GO:0044421;GO:0031224//intrinsic component of membrane	-	GO:0007416//synapse assembly;GO:0007416//synapse assembly	gi|148677398|gb|EDL09345.1|/3.94098e-122/cerebellin 2 precursor protein, isoform CRA_b, partial [Mus musculus]
102466634	114	0	1	0.01	1.35	7.07682	Up	0.4655	0.581781	Mir6363	microRNA 6363	-	-	-	-	-
66240	1446	0	18	0.01	1.34	7.06609	Up	1.93411e-06	7.42066e-06	Kcne1l	potassium voltage-gated channel, Isk-related family, member 1-like, pseudogene	K04895|1|1e-56|223|mmu:66240|potassium voltage-gated channel Isk-related subfamily E member 1-like	GO:0031224//intrinsic component of membrane	-	GO:0044765//single-organism transport	gi|26380608|dbj|BAC25441.1|/5.66561e-82/unnamed protein product [Mus musculus]
102466648	116	0	1	0.01	1.32	7.04439	Up	0.4655	0.597674	Mir6417	microRNA 6417	-	-	-	-	-
97418	116	0	1	0.01	1.32	7.04439	Up	0.4655	0.579679	Rnu5g	RNA, U5G small nuclear	-	-	-	-	-
57264	607	0	7	0.01	1.28	7	Up	0.00586932	0.0138436	Retn	resistin	K13438|1|3e-52|207|mmu:57264|resistin	GO:0043231//intracellular membrane-bounded organelle;GO:0044421;GO:0043231//intracellular membrane-bounded organelle;GO:0044421	GO:0005102//receptor binding;GO:0005102//receptor binding	GO:0009605//response to external stimulus;GO:0014909//smooth muscle cell migration;GO:0032370//positive regulation of lipid transport;GO:0010604;GO:0043434//response to peptide hormone;GO:0008284//positive regulation of cell proliferation;GO:0007268//chemical synaptic transmission;GO:0030154//cell differentiation;GO:0044767//single-organism developmental process;GO:0007631//feeding behavior;GO:00…	gi|12667798|ref|NP_075360.1|/2.75865e-51/resistin precursor [Mus musculus]
22064	3342	0	38.9	0.01	1.23	6.94251	Up	9.02352e-13	5.62632e-12	Trpc2	transient receptor potential cation channel, subfamily C, member 2	K04965|1|0.0|1420|mmu:22064|transient receptor potential cation channel subfamily C member 2	-	-	-	gi|158187554|ref|NP_001103367.1|/0/short transient receptor potential channel 2 [Mus musculus]
16872	1853	0	21	0.01	1.21	6.91886	Up	2.17178e-07	9.19499e-07	Lhx4	LIM homeobox protein 4	K09374|1|0.0|753|pps:100968751|LIM homeobox protein 3/4	GO:0043231//intracellular membrane-bounded organelle	GO:0046914//transition metal ion binding;GO:0001071//nucleic acid binding transcription factor activity;GO:0003677//DNA binding	GO:0007411//axon guidance;GO:0006915//apoptotic process;GO:0021523//somatic motor neuron differentiation;GO:0006351//transcription, DNA-templated	gi|397508667|ref|XP_003824769.1|/0/PREDICTED: LIM/homeobox protein Lhx4 [Pan paniscus]
319181	464	0	4.94	0.01	1.21	6.91886	Up	0.0522702	0.0969943	Hist1h2bg	histone cluster 1, H2bg	K11252|1|5e-46|184|cge:100761268|histone H2B	GO:0043231//intracellular membrane-bounded organelle	GO:0003676//nucleic acid binding;GO:0046983//protein dimerization activity	GO:0034728//nucleosome organization	gi|344238174|gb|EGV94277.1|/3.60738e-45/Histone H2B type 1 [Cricetulus griseus]
100499523	102	0	0.75	0.01	1.2	6.90689	Up	0.964884	0.97563	Mir3471-2	microRNA 3471-2	-	-	-	-	gi|148676209|gb|EDL08156.1|/1.34796e-07/mCG141277 [Mus musculus]
18440	2362	1	106	0.04	4.77	6.89785	Up	1.51613e-32	2.16564e-31	P2rx6	purinergic receptor P2X, ligand-gated ion channel, 6	K05221|1|0.0|797|mmu:18440|P2X purinoceptor 6	-	-	-	gi|227116253|ref|NP_001153033.1|/0/P2X purinoceptor 6 isoform 2 [Mus musculus]
13999	428	0	4.43	0.01	1.19	6.89482	Up	0.0522702	0.0972756	Gm14288	predicted gene 14288	K09228|1|9e-30|130|mmu:664987|KRAB domain-containing zinc finger protein	-	GO:0043169//cation binding	-	gi|755502181|ref|XP_011248138.1|/3.84703e-42/PREDICTED: zinc finger protein 431-like [Mus musculus]
69380	1036	0	11	0.01	1.15	6.84549	Up	0.000317956	0.000927845	1700013G24Rik	RIKEN cDNA 1700013G24 gene	-	-	-	-	-
69337	498	0	5	0.01	1.13	6.82018	Up	0.0252174	0.0512947	1700012C14Rik	RIKEN cDNA 1700012C14 gene	-	-	-	-	-
628324	315	0	3	0.01	1.13	6.82018	Up	0.108345	0.181865	S100a2	S100 calcium binding protein A2	-	-	GO:0046872//metal ion binding	GO:0016477//cell migration	gi|307691246|ref|NP_001182689.1|/1.93187e-54/predicted gene, EG628324 [Mus musculus]
15130	630	0	6.44	0.01	1.13	6.82018	Up	0.0121659	0.0267144	Hbb-b2	hemoglobin, beta adult minor chain	K13823|1|2e-80|300|mmu:15130|hemoglobin subunit beta	GO:0043234//protein complex	GO:0046906//tetrapyrrole binding;GO:0022892//substrate-specific transporter activity;GO:0046914//transition metal ion binding	GO:0001932//regulation of protein phosphorylation;GO:0015669;GO:0030218//erythrocyte differentiation	gi|17647499|ref|NP_058652.1|/1.33508e-79/hemoglobin subunit beta-2 [Mus musculus]
16858	597	0	6	0.01	1.12	6.80735	Up	0.0121659	0.0267176	Lgals7	lectin, galactose binding, soluble 7	K10092|1|1e-74|281|mmu:16858|galectin-7	GO:0044421;GO:0043231//intracellular membrane-bounded organelle	GO:0005488//binding	GO:0016337//single organismal cell-cell adhesion;GO:0012502//induction of programmed cell death;GO:0048869//cellular developmental process	gi|31543120|ref|NP_032522.2|/7.17132e-74/galectin-7 [Mus musculus]
100316716	132	0	1	0.01	1.1	6.78136	Up	0.4655	0.578595	Mir1983	microRNA 1983	-	-	-	-	-
54426	2172	0	22	0.01	1.08	6.75489	Up	1.04776e-07	4.58089e-07	Hgfac	hepatocyte growth factor activator	K09631|1|0.0|1287|mmu:54426|hepatocyte growth factor activator [EC:3.4.21.-]	-	-	-	-
72413	2947	0	30	0.01	1.08	6.75489	Up	3.0748e-10	1.62534e-09	Kcnmb2	potassium large conductance calcium-activated channel, subfamily M, beta member 2	K04938|1|4e-134|481|phd:102322173|potassium large conductance calcium-activated channel subfamily M beta member 2	GO:0005887//integral component of plasma membrane	GO:0005227//calcium activated cation channel activity	GO:0001508//action potential;GO:0009593//detection of chemical stimulus;GO:0030001//metal ion transport	gi|568921077|ref|XP_006535611.1|/2.13745e-143/PREDICTED: calcium-activated potassium channel subunit beta-2 isoform X2 [Mus musculus]
258484	969	0	9.52	0.01	1.07	6.74147	Up	0.00136609	0.00360647	Olfr1410	olfactory receptor 1410	K04257|1|5e-154|545|mmu:258484|olfactory receptor	GO:0031224//intrinsic component of membrane	GO:0004888//transmembrane signaling receptor activity	GO:0007166//cell surface receptor signaling pathway;GO:0007608//sensory perception of smell	gi|33239102|ref|NP_666702.1|/4.32195e-153/olfactory receptor 1410 [Mus musculus]
621823	1066	0	10.3	0.01	1.05	6.71425	Up	0.000659056	0.00183408	Psme2b	protease (prosome, macropain) activator subunit 2B	K06697|1|5e-122|439|mmu:621823|proteasome activator subunit 2 (PA28 beta)	-	GO:0061135	GO:0010952//positive regulation of peptidase activity;GO:0019882//antigen processing and presentation	gi|20137004|ref|NP_035320.1|/3.90161e-121/proteasome activator complex subunit 2 isoform 1 [Mus musculus]
100316677	119	0	0.8	0.01	1.02	6.67243	Up	0.964884	0.975365	Mir1199	microRNA 1199	-	-	-	-	-
70861	1376	0	13	0.01	1.02	6.67243	Up	7.40042e-05	0.000237068	Akr1cl	aldo-keto reductase family 1, member C-like	K04119|1|6e-155|549|ngi:103725889|aldo-keto reductase family 1 member C3 [EC:1.1.1.51 1.1.1.188 1.1.1.213 1.1.1.357];K00212|2|9e-140|499|cjc:100404656|20alpha/3alpha-hydroxysteroid dehydrogenase / dihydrodiol dehydrogenase [EC:1.1.1.149 1.1.1.357 1.3.1.20];K00037|5|8e-139|496|cjc:100405615|3alpha-hydroxysteroid 3-dehydrogenase / chlordecone reductase [EC:1.1.1.50 1.1.1.357 1.1.1.225]	GO:0044444//cytoplasmic part;GO:0043231//intracellular membrane-bounded organelle;GO:0044444//cytoplasmic part	GO:0043168//anion binding;GO:0047023//androsterone dehydrogenase activity;GO:0016628//oxidoreductase activity, acting on the CH-CH group of donors, NAD or NADP as acceptor;GO:0005496//steroid binding;GO:0016651//oxidoreductase activity, acting on NAD(P)H;GO:0008106//alcohol dehydrogenase (NADP+) activity;GO:0005496//steroid binding;GO:0047023//androsterone dehydrogenase activity;GO:0016709//oxido…	GO:0006693//prostaglandin metabolic process;GO:0051259//protein oligomerization;GO:0008202//steroid metabolic process;GO:0044707;GO:0043065//positive regulation of apoptotic process;GO:0031327;GO:0009753//response to jasmonic acid;GO:0016107;GO:0044707;GO:0072593//reactive oxygen species metabolic process;GO:0032870//cellular response to hormone stimulus;GO:0031960//response to corticosteroid;GO:…	gi|148540064|ref|NP_081858.2|/0/aldo-keto reductase family 1, member C-like isoform 1 [Mus musculus]
257890	1121	0	10.48	0.01	1.01	6.65821	Up	0.000659056	0.00183162	Olfr12	olfactory receptor 12	K04257|1|8e-166|585|mmu:257890|olfactory receptor	GO:0031224//intrinsic component of membrane	GO:0004888//transmembrane signaling receptor activity	GO:0007166//cell surface receptor signaling pathway;GO:0007608//sensory perception of smell	gi|46047464|ref|NP_996779.1|/6.23779e-165/olfactory receptor 12 [Mus musculus]
76703	1503	0	14	0.01	1	6.64386	Up	3.57028e-05	0.000119065	Cpb1	carboxypeptidase B1 (tissue)	K01291|1|0.0|833|mmu:76703|carboxypeptidase B [EC:3.4.17.2]	-	-	-	-
77037	992	0	9	0.01	0.99	6.62936	Up	0.00136609	0.00360851	Mrap	melanocortin 2 receptor accessory protein	-	GO:0031224//intrinsic component of membrane;GO:0043231//intracellular membrane-bounded organelle;GO:0044444//cytoplasmic part	GO:0031779//melanocortin receptor binding	GO:0034613//cellular protein localization;GO:0006171//cAMP biosynthetic process;GO:0045444//fat cell differentiation	gi|27229245|ref|NP_084120.1|/2.00218e-60/melanocortin-2 receptor accessory protein [Mus musculus]
15267	556	0	4.84	0.01	0.97	6.59991	Up	0.0522702	0.097004	Hist2h2aa1	histone cluster 2, H2aa1	K11251|1|6e-55|215|ssc:100511884|histone H2A	-	-	-	-
243262	1480	0	13.23	0.01	0.96	6.58496	Up	7.40042e-05	0.000237027	Oas1f	2'-5' oligoadenylate synthetase 1F	K14216|1|1e-126|456|cge:100761048|2'-5'-oligoadenylate synthetase [EC:2.7.7.84]	GO:0044424	GO:0032550;GO:0003723//RNA binding;GO:0030234//enzyme regulator activity;GO:0070566//adenylyltransferase activity	GO:0008585//female gonad development;GO:0043086//negative regulation of catalytic activity;GO:0002252	gi|254553363|ref|NP_660135.2|/0/2'-5'oligoadenylate synthetase 1F [Mus musculus]
13009	1035	0	9	0.01	0.94	6.55459	Up	0.00136609	0.0036121	Csrp3	cysteine and glycine-rich protein 3	K09377|1|2e-117|424|cge:100761159|cysteine and glycine-rich protein	GO:0043231//intracellular membrane-bounded organelle;GO:0031674//I band;GO:0043231//intracellular membrane-bounded organelle;GO:0031674//I band	GO:0008092//cytoskeletal protein binding;GO:0046914//transition metal ion binding;GO:0005198//structural molecule activity;GO:0008092//cytoskeletal protein binding;GO:0046914//transition metal ion binding;GO:0005198//structural molecule activity	GO:0006941//striated muscle contraction;GO:0008016//regulation of heart contraction;GO:0014897;GO:0007507//heart development;GO:0030239//myofibril assembly;GO:0006875//cellular metal ion homeostasis;GO:0035994//response to muscle stretch;GO:0034613//cellular protein localization;GO:0014706//striated muscle tissue development;GO:0006941//striated muscle contraction;GO:0008016//regulation of heart …	gi|537192590|gb|ERE77362.1|/7.77244e-119/cysteine and glycine-rich protein 3 [Cricetulus griseus]
12869	383	0	3	0.01	0.91	6.50779	Up	0.108345	0.181244	Cox8b	cytochrome c oxidase subunit VIIIb	K02273|1|8e-26|117|mmu:12869|cytochrome c oxidase subunit 8	GO:0019866//organelle inner membrane;GO:0043231//intracellular membrane-bounded organelle;GO:0031224//intrinsic component of membrane	-	GO:0042221//response to chemical;GO:0022904//respiratory electron transport chain	gi|6680995|ref|NP_031777.1|/7.3052e-25/cytochrome c oxidase subunit 8B, mitochondrial precursor [Mus musculus]
394435	2293	0	19.48	0.01	0.9	6.49185	Up	9.33094e-07	3.70688e-06	Ugt1a6b	UDP glucuronosyltransferase 1 family, polypeptide A6B	K00699|1|0.0|1086|mmu:394435|glucuronosyltransferase [EC:2.4.1.17]	GO:0031224//intrinsic component of membrane;GO:0032991//macromolecular complex;GO:0043231//intracellular membrane-bounded organelle;GO:0019866//organelle inner membrane	GO:0005501//retinoid binding;GO:0042802//identical protein binding;GO:0046983//protein dimerization activity;GO:0008194//UDP-glycosyltransferase activity	GO:0006063;GO:0051384//response to glucocorticoid;GO:0002237//response to molecule of bacterial origin;GO:0006725//cellular aromatic compound metabolic process	gi|284413688|ref|NP_958812.3|/0/UDP glucuronosyltransferase 1 family, polypeptide A6B precursor [Mus musculus]
71872	4976	1	85	0.02	1.8	6.49185	Up	5.43736e-26	6.20099e-25	Aox4	aldehyde oxidase 4	K00157|1|0.0|2699|mmu:71872|aldehyde oxidase [EC:1.2.3.1]	-	GO:0051536//iron-sulfur cluster binding;GO:0000166//nucleotide binding;GO:0016616//oxidoreductase activity, acting on the CH-OH group of donors, NAD or NADP as acceptor;GO:0043169//cation binding	-	gi|114205422|ref|NP_076120.2|/0/aldehyde oxidase 4 [Mus musculus]
13075	2373	0	20	0.01	0.9	6.49185	Up	4.50164e-07	1.84873e-06	Cyp19a1	cytochrome P450, family 19, subfamily a, polypeptide 1	K07434|1|0.0|969|mmu:13075|aromatase [EC:1.14.14.14]	GO:0044297//cell body;GO:0030425//dendrite;GO:0033267;GO:0030136//clathrin-coated vesicle	GO:0046914//transition metal ion binding;GO:0046906//tetrapyrrole binding;GO:0016712//oxidoreductase activity, acting on paired donors, with incorporation or reduction of molecular oxygen, reduced flavin or flavoprotein as one donor, and incorporation of one atom of oxygen	GO:0001501//skeletal system development;GO:0071363//cellular response to growth factor stimulus;GO:0021536//diencephalon development;GO:0008207//C21-steroid hormone metabolic process;GO:0002573//myeloid leukocyte differentiation;GO:0006694//steroid biosynthetic process;GO:0014072//response to isoquinoline alkaloid;GO:0043627//response to estrogen;GO:0008406//gonad development;GO:0042537//benzene-…	gi|6681099|ref|NP_031836.1|/0/aromatase [Mus musculus]
70788	3020	1	77	0.03	2.7	6.49185	Up	1.68424e-23	1.7415e-22	Klhl30	kelch-like 30	K10466|1|0.0|1196|mmu:70788|kelch-like protein 30	-	-	-	gi|58037217|ref|NP_081827.1|/0/kelch-like protein 30 [Mus musculus]
73400	386	0	3	0.01	0.9	6.49185	Up	0.108345	0.180837	1700064J06Rik	RIKEN cDNA 1700064J06 gene	-	-	-	-	-
73634	975	0	8	0.01	0.89	6.47573	Up	0.0028316	0.00707881	1700125H20Rik	RIKEN cDNA 1700125H20 gene	K11367|1|4e-17|91.3|cmk:103178396|chromodomain-helicase-DNA-binding protein 1 [EC:3.6.4.12]	-	-	-	gi|254587922|ref|NP_082865.1|/1.51585e-121/uncharacterized protein C17orf64 homolog [Mus musculus]
58991	393	0	3	0.01	0.88	6.45943	Up	0.108345	0.180692	Ghrl	ghrelin	K05254|1|6e-52|205|mmu:58991|ghrelin	GO:0043005//neuron projection;GO:0044424;GO:0044421;GO:0043005//neuron projection;GO:0044424;GO:0044421;GO:0043005//neuron projection;GO:0044424;GO:0044421;GO:0043005//neuron projection;GO:0044424;GO:0044421	GO:0001664//G-protein coupled receptor binding;GO:0005179//hormone activity;GO:0030295//protein kinase activator activity;GO:0001664//G-protein coupled receptor binding;GO:0005179//hormone activity;GO:0030295//protein kinase activator activity;GO:0001664//G-protein coupled receptor binding;GO:0005179//hormone activity;GO:0030295//protein kinase activator activity;GO:0001664//G-protein coupled rec…	GO:0006954//inflammatory response;GO:0007015//actin filament organization;GO:0001935//endothelial cell proliferation;GO:0006915//apoptotic process;GO:0007631//feeding behavior;GO:0032611//interleukin-1 beta production;GO:0007416//synapse assembly;GO:0051899//membrane depolarization;GO:0001893//maternal placenta development;GO:0022600//digestive system process;GO:0031175//neuron projection develop…	gi|557357759|ref|NP_001273334.1|/1.00476e-26/uncharacterized protein LOC58991 isoform 3 precursor [Mus musculus]
70448	882.88	0	7	0.01	0.87	6.44294	Up	0.00586932	0.0138453	Atad3aos	ATPase family, AAA domain containing 3A, opposite strand	-	-	-	-	-
280668	3114	0	25.27	0.01	0.86	6.42626	Up	1.17651e-08	5.5506e-08	Adam1a	a disintegrin and metallopeptidase domain 1a	K08607|1|0.0|1533|mmu:280668|disintegrin and metalloproteinase domain-containing protein 1 [EC:3.4.24.-]	GO:0031224//intrinsic component of membrane	GO:0046914//transition metal ion binding;GO:0070011//peptidase activity, acting on L-amino acid peptides	GO:0019538//protein metabolic process;GO:0035036//sperm-egg recognition;GO:0048232//male gamete generation	gi|31559889|ref|NP_742124.2|/0/disintegrin and metalloproteinase domain-containing protein 1a precursor [Mus musculus]
74602	1259	0	10	0.01	0.86	6.42626	Up	0.000659056	0.00183299	4833428L15Rik	RIKEN cDNA 4833428L15 gene	-	-	-	-	-
69788	1008	0	8	0.01	0.86	6.42626	Up	0.0028316	0.00707311	1600023N17Rik	RIKEN cDNA 1600023N17 gene	-	-	-	-	-
27389	1542.44	5	355	0.29	24.67	6.41056	Up	7.57068e-104	3.99166e-102	Dusp13	dual specificity phosphatase 13	K14165|1|8e-138|492|rno:100909469|atypical dual specificity phosphatase [EC:3.1.3.16 3.1.3.48]	-	-	-	gi|821024030|ref|XP_012358348.1|/0/PREDICTED: dual specificity protein phosphatase 13 isoform X1 [Nomascus leucogenys]
320135	1141	0	9	0.01	0.85	6.40939	Up	0.00136609	0.00360391	BC049715	cDNA sequence BC049715	-	-	-	-	gi|119392079|ref|NP_848891.2|/2.87979e-133/uncharacterized protein C12orf60 homolog [Mus musculus]
69787	1408	0	11	0.01	0.84	6.39232	Up	0.000317956	0.000927264	Anxa13	annexin A13	K17099|1|5e-176|619|mmu:69787|annexin A13	GO:0016020//membrane	GO:0005543//phospholipid binding	-	gi|23956196|ref|NP_081487.1|/4.14479e-175/annexin A13 [Mus musculus]
11689	2827	4	310	0.14	11.63	6.37628	Up	2.0803e-91	9.2187e-90	Alox5	arachidonate 5-lipoxygenase	K00461|1|0.0|1356|mmu:11689|arachidonate 5-lipoxygenase [EC:1.13.11.34]	GO:0043005//neuron projection;GO:0034399//nuclear periphery;GO:0044444//cytoplasmic part;GO:0005635//nuclear envelope;GO:0005886//plasma membrane	GO:0046914//transition metal ion binding;GO:0016702//oxidoreductase activity, acting on single donors with incorporation of molecular oxygen, incorporation of two atoms of oxygen	GO:0007600//sensory perception;GO:0002538;GO:0031667//response to nutrient levels;GO:0006690//icosanoid metabolic process;GO:0019229//regulation of vasoconstriction;GO:0006636//unsaturated fatty acid biosynthetic process;GO:0001676//long-chain fatty acid metabolic process	gi|62526037|ref|NP_033792.1|/0/arachidonate 5-lipoxygenase [Mus musculus]
74556	1798	0	14	0.01	0.83	6.37504	Up	3.57028e-05	0.000119022	Themis3	thymocyte selection associated family member 3	-	-	-	-	gi|268370023|ref|NP_083274.1|/0/protein THEMIS3 [Mus musculus]
268807	2212	0	17	0.01	0.82	6.35755	Up	4.009e-06	1.48785e-05	Klhl38	kelch-like 38	K13959|1|0.0|1177|mmu:268807|kelch-like protein 38	-	-	-	gi|148697356|gb|EDL29303.1|/0/RIKEN cDNA 8230402K04, partial [Mus musculus]
19660	672	0	5	0.01	0.82	6.35755	Up	0.0252174	0.0513283	Rbp2	retinol binding protein 2, cellular	K14622|1|1e-75|284|mmu:19660|retinol binding protein 2	GO:0043231//intracellular membrane-bounded organelle;GO:0044444//cytoplasmic part	GO:0005501//retinoid binding	GO:0051234//establishment of localization;GO:0001523//retinoid metabolic process;GO:0009888//tissue development	gi|344244364|gb|EGW00468.1|/4.06479e-80/Retinol-binding protein 2 [Cricetulus griseus]
24004	2198	0	17	0.01	0.82	6.35755	Up	4.009e-06	1.48755e-05	Rai2	retinoic acid induced 2	-	-	-	-	gi|157266275|ref|NP_940801.2|/0/retinoic acid-induced protein 2 [Mus musculus]
75470	544	0	4	0.01	0.82	6.35755	Up	0.0522702	0.0968398	Iqcf5	IQ motif containing F5	-	-	-	-	gi|222831630|ref|NP_083576.1|/3.38655e-76/IQ domain-containing protein F5 [Mus musculus]
239552	1838	5	381	0.27	22.13	6.3569	Up	6.31168e-112	3.81406e-110	Apol8	apolipoprotein L 8	K14480|1|5e-135|484|mmu:239552|apolipoprotein L	-	-	-	gi|568992379|ref|XP_006520998.1|/6.61358e-150/PREDICTED: apolipoprotein L2 isoform X4 [Mus musculus]
76399	810	0	6	0.01	0.81	6.33985	Up	0.0121659	0.0267713	Il31	interleukin 31	-	-	-	-	-
17068	694	0	5	0.01	0.8	6.32193	Up	0.0252174	0.0512835	Ly6d	lymphocyte antigen 6 complex, locus D	K06846|1|1e-50|201|mmu:17068|lymphocyte antigen 6 complex locus protein D/E/G6/H	GO:0044464;GO:0016020//membrane	-	-	gi|148697498|gb|EDL29445.1|/5.57973e-51/lymphocyte antigen 6 complex, locus D [Mus musculus]
22164	1609	0	12	0.01	0.8	6.32193	Up	0.000153395	0.00047019	Tnfsf4	tumor necrosis factor (ligand) superfamily, member 4	K05469|1|2e-111|405|mmu:22164|tumor necrosis factor ligand superfamily member 4	-	-	-	-
433700	1472.55	0	11	0.01	0.8	6.32193	Up	0.000317956	0.000926973	Spag8	sperm associated antigen 8	-	-	-	-	-
67360	950	0	7	0.01	0.8	6.32193	Up	0.00586932	0.0138383	1700095B10Rik	RIKEN cDNA 1700095B10 gene	K10362|1|5e-30|134|cge:100773043|myosin XVIII	-	-	-	-
22423	3376	0	25	0.01	0.78	6.2854	Up	1.17651e-08	5.5492e-08	Wnt8b	wingless-type MMTV integration site family, member 8B	K00714|1|0.0|713|mmu:22423|wingless-type MMTV integration site family, member 8	-	-	-	gi|225637542|ref|NP_035850.2|/0/protein Wnt-8b [Mus musculus]
735269	73	0	0.27	0.01	0.77	6.26679	Up	0.964884	0.97246	Mir707	microRNA 707	-	-	-	-	-
78148	449	0	3	0.01	0.76	6.24793	Up	0.108345	0.181472	8430430B14Rik	RIKEN cDNA 8430430B14 gene	-	-	-	-	-
67483	868	0	6	0.01	0.76	6.24793	Up	0.0121659	0.0267113	1700028P14Rik	RIKEN cDNA 1700028P14 gene	K02981|1|2e-26|121|cjc:100894510|small subunit ribosomal protein S2e	GO:0031224//intrinsic component of membrane	-	-	gi|13385700|ref|NP_080464.1|/3.34089e-135/uncharacterized protein C9orf135 homolog [Mus musculus]
14409	1835	0	12.83	0.01	0.75	6.22882	Up	0.000153395	0.0004705	Gabrr2	gamma-aminobutyric acid (GABA) C receptor, subunit rho 2	K05190|1|0.0|974|mmu:14409|gamma-aminobutyric acid receptor subunit rho	GO:0043005//neuron projection;GO:0097060//synaptic membrane;GO:0034702//ion channel complex	GO:0005253//anion channel activity;GO:0005230//extracellular ligand-gated ion channel activity;GO:0016917//GABA receptor activity;GO:0005515//protein binding	GO:0050953//sensory perception of light stimulus;GO:0015698//inorganic anion transport;GO:0001754//eye photoreceptor cell differentiation;GO:0007186//G-protein coupled receptor signaling pathway	gi|148673544|gb|EDL05491.1|/0/mCG12753, isoform CRA_b, partial [Mus musculus]
403200	598	0	4	0.01	0.75	6.22882	Up	0.0522702	0.096946	4930504O13Rik	RIKEN cDNA 4930504O13 gene	K04257|1|1e-36|154|cfa:482703|olfactory receptor	-	-	-	gi|148675789|gb|EDL07736.1|/7.38681e-87/RIKEN cDNA 4930504O13, partial [Mus musculus]
11608	2147	0	14.94	0.01	0.74	6.20945	Up	3.57028e-05	0.000119107	Agtr1b	angiotensin II receptor, type 1b	K04166|1|0.0|684|mmu:11608|angiotensin II receptor type 1	GO:0031224//intrinsic component of membrane;GO:0043005//neuron projection;GO:0019867//outer membrane;GO:0012505//endomembrane system;GO:0044459;GO:0031988//membrane-bounded vesicle;GO:0005768//endosome	GO:0019900//kinase binding;GO:0008047//enzyme activator activity;GO:0042277//peptide binding;GO:0001664//G-protein coupled receptor binding;GO:0001595//angiotensin receptor activity;GO:0046983//protein dimerization activity	GO:0001976//neurological system process involved in regulation of systemic arterial blood pressure;GO:0001881//receptor recycling;GO:0055067;GO:0007631//feeding behavior;GO:0019932//second-messenger-mediated signaling;GO:0042417//dopamine metabolic process;GO:0001999//renal response to blood flow involved in circulatory renin-angiotensin regulation of systemic arterial blood pressure;GO:0018108//…	gi|149048543|gb|EDM01084.1|/0/rCG41589 [Rattus norvegicus]
236546	900	0	6.13	0.01	0.74	6.20945	Up	0.0121659	0.0267397	AF067061	cDNA sequence AF067061	-	-	-	-	gi|39979622|ref|NP_951015.1|/4.87554e-97/uncharacterized protein LOC236546 [Mus musculus]
74100	3197.64	0	22	0.01	0.73	6.18982	Up	1.04776e-07	4.57981e-07	Arpp21	cyclic AMP-regulated phosphoprotein, 21	K02360|1|2e-32|144|ame:408476|a component of the cytoplasm (encore)	GO:0044424;GO:0044424;GO:0044424;GO:0044424;GO:0044424;GO:0044424;GO:0044424;GO:0044424;GO:0044424	GO:0097159//organic cyclic compound binding;GO:0005515//protein binding;GO:0097159//organic cyclic compound binding;GO:0005515//protein binding;GO:0097159//organic cyclic compound binding;GO:0005515//protein binding;GO:0097159//organic cyclic compound binding;GO:0005515//protein binding;GO:0097159//organic cyclic compound binding;GO:0005515//protein binding;GO:0097159//organic cyclic compound bin…	GO:0009408//response to heat;GO:0009408//response to heat;GO:0009408//response to heat;GO:0009408//response to heat;GO:0009408//response to heat;GO:0009408//response to heat;GO:0009408//response to heat;GO:0009408//response to heat;GO:0009408//response to heat	gi|26334933|dbj|BAC31167.1|/2.40533e-77/unnamed protein product [Mus musculus]
212517	6583	2	136	0.03	2.17	6.17659	Up	2.23158e-40	4.08801e-39	Cfap44	cilia and flagella associated protein 44	K18598|1|2e-31|141|hmg:100207255|echinoderm microtubule-associated protein-like 6	-	-	-	gi|256818776|ref|NP_001028419.1|/0/cilia- and flagella-associated protein 44 [Mus musculus]
13076	2637	0	18	0.01	0.72	6.16993	Up	1.93411e-06	7.42219e-06	Cyp1a1	cytochrome P450, family 1, subfamily a, polypeptide 1	K07408|1|0.0|1067|mmu:13076|cytochrome P450, family 1, subfamily A, polypeptide 1 [EC:1.14.14.1]	GO:0031090//organelle membrane;GO:0005740//mitochondrial envelope;GO:0031090//organelle membrane;GO:0005740//mitochondrial envelope	GO:0046914//transition metal ion binding;GO:0005515//protein binding;GO:0033695;GO:0046906//tetrapyrrole binding;GO:0016712//oxidoreductase activity, acting on paired donors, with incorporation or reduction of molecular oxygen, reduced flavin or flavoprotein as one donor, and incorporation of one atom of oxygen;GO:0016709//oxidoreductase activity, acting on paired donors, with incorporation or re…	GO:0018894//dibenzo-p-dioxin metabolic process;GO:0015980//energy derivation by oxidation of organic compounds;GO:0008202//steroid metabolic process;GO:0010467//gene expression;GO:0042743//hydrogen peroxide metabolic process;GO:0009636//response to toxic substance;GO:0010039//response to iron ion;GO:0009698//phenylpropanoid metabolic process;GO:0017144//drug metabolic process;GO:0002138//retinoic…	gi|6753564|ref|NP_034122.1|/0/cytochrome P450 1A1 [Mus musculus]
102632488	710	0	4.43	0.01	0.69	6.10852	Up	0.0522702	0.0973048	Gm29508	predicted gene 29508	-	-	-	-	gi|148686895|gb|EDL18842.1|/2.48043e-33/mCG144677, partial [Mus musculus]
74859	1097	0	7	0.01	0.69	6.10852	Up	0.00586932	0.0138664	4930455B14Rik	RIKEN cDNA 4930455B14 gene	-	-	-	-	-
66112	2148	0	14	0.01	0.69	6.10852	Up	3.57028e-05	0.000119043	2018-03-01	mitochondrial amidoxime reducing component 1	K15631|1|4e-26|122|ame:411261|molybdenum cofactor sulfurtransferase [EC:2.8.1.9]	-	-	-	-
320718	3640	2	117	0.05	3.4	6.08746	Up	1.72161e-34	2.61786e-33	Slc26a9	solute carrier family 26, member 9	K14706|1|0.0|1545|mmu:320718|solute carrier family 26 (sulfate anion transporter), member 9	GO:0044459;GO:0031224//intrinsic component of membrane	GO:0015291//secondary active transmembrane transporter activity;GO:0015103//inorganic anion transmembrane transporter activity	GO:0015698//inorganic anion transport;GO:0044763;GO:0055067;GO:0015711//organic anion transport	gi|154090973|ref|NP_796217.2|/0/solute carrier family 26 member 9 [Mus musculus]
225152	2661	0	17	0.01	0.68	6.08746	Up	4.009e-06	1.48696e-05	Gjd4	gap junction protein, delta 4	K07630|1|2e-168|595|mmu:225152|Gap junction delta-4 protein	-	-	-	-
18285	1107	0	7	0.01	0.68	6.08746	Up	0.00586932	0.0138471	Odf1	outer dense fiber of sperm tails 1	-	GO:0044447	GO:0005515//protein binding	GO:0048232//male gamete generation;GO:0048869//cellular developmental process	gi|158341656|ref|NP_032783.2|/3.31158e-86/outer dense fiber protein 1 [Mus musculus]
252868	1289	0	8	0.01	0.67	6.06609	Up	0.0028316	0.00707976	Odf4	outer dense fiber of sperm tails 4	K18437|1|1e-19|100|myd:102754239|high affinity cAMP-specific and IBMX-insensitive 3',5'-cyclic phosphodiesterase 8 [EC:3.1.4.53]	GO:0005929//cilium;GO:0044447;GO:0031224//intrinsic component of membrane	-	GO:0048232//male gamete generation;GO:0048869//cellular developmental process	gi|21919408|ref|NP_665689.1|/2.73742e-146/outer dense fiber protein 4 [Mus musculus]
668976	522	0	3	0.01	0.65	6.02237	Up	0.108345	0.181881	Ssxb6	synovial sarcoma, X member B, breakpoint 6	K15624|1|3e-67|255|rno:691903|protein SSX1	-	-	-	gi|326693942|ref|NP_001192037.1|/3.3835e-88/synovial sarcoma, X member B, breakpoint 6 [Mus musculus]
100503175	841	0	5	0.01	0.65	6.02237	Up	0.0252174	0.0512499	Gm19582	predicted gene, 19582	-	-	-	-	-
353109	516	0	3	0.01	0.65	6.02237	Up	0.108345	0.181065	Scgb2b23-ps	secretoglobin, family 2B, member 23, pseudogene	-	-	-	-	-
100504121	529	0	3	0.01	0.64	6	Up	0.108345	0.181652	Med9os	mediator complex subunit 9, opposite strand	-	-	-	-	-
22095	3801.57	0	23	0.01	0.64	6	Up	5.0548e-08	2.26808e-07	Tshr	thyroid stimulating hormone receptor	K04249|1|0.0|1438|mmu:22095|thyroid stimulating hormone receptor	GO:0031224//intrinsic component of membrane;GO:0031224//intrinsic component of membrane	GO:0016500//protein-hormone receptor activity;GO:0016500//protein-hormone receptor activity	GO:0030098//lymphocyte differentiation;GO:0035264//multicellular organism growth;GO:0007626//locomotory behavior;GO:0040011//locomotion;GO:0007188//adenylate cyclase-modulating G-protein coupled receptor signaling pathway;GO:0030098//lymphocyte differentiation;GO:0035264//multicellular organism growth;GO:0007626//locomotory behavior;GO:0040011//locomotion;GO:0007188//adenylate cyclase-modulating …	gi|62990176|ref|NP_035778.3|/0/thyrotropin receptor isoform 1 precursor [Mus musculus]
72608	782	0.25	13.62	0.03	1.91	5.99247	Up	7.40042e-05	0.000237109	2700069I18Rik	RIKEN cDNA 2700069I18 gene	-	-	-	-	-
68666	3186	4	226	0.12	7.51	5.96771	Up	2.3381e-65	7.05295e-64	Svop	SV2 related protein	K06258|1|7e-44|182|tad:TRIADDRAFT_36521|MFS transporter, VNT family, synaptic vesicle glycoprotein 2;K08199|5|2e-35|154|gga:421583|MFS transporter, OCT family, solute carrier family 22 (organic cation transporter), member 2	GO:0008021//synaptic vesicle;GO:0031224//intrinsic component of membrane	GO:0022891//substrate-specific transmembrane transporter activity	GO:0044763;GO:0006811//ion transport	gi|72534843|ref|NP_081081.1|/0/synaptic vesicle 2-related protein [Mus musculus]
227326	2550	0	15	0.01	0.62	5.9542	Up	1.72245e-05	5.96765e-05	Gpr55	G protein-coupled receptor 55	K08413|1|0.0|645|mmu:227326|G protein-coupled receptor 55	-	-	-	gi|755494164|ref|XP_011246287.1|/0/PREDICTED: G-protein coupled receptor 55 isoform X2 [Mus musculus]
68232	543	0	3	0.01	0.62	5.9542	Up	0.108345	0.181668	1700120K04Rik	RIKEN cDNA 1700120K04 gene	-	-	-	-	gi|148685618|gb|EDL17565.1|/2.01321e-28/RIKEN cDNA 1700120K04 [Mus musculus]
70884	2691	1	63	0.04	2.48	5.9542	Up	3.7545e-19	3.26231e-18	Ccdc81	coiled-coil domain containing 81	K04257|1|3e-28|130|aam:106488039|olfactory receptor;K14165|2|2e-18|97.1|mgp:100544144|atypical dual specificity phosphatase [EC:3.1.3.16 3.1.3.48];K12484|3|4e-07|59.7|ola:101164078|Rab11 family-interacting protein 1/2/5;K10358|4|2e-06|57.8|cin:100186550|myosin VI;K16307|5|3e-06|57.0|nle:100601314|serine/threonine-protein kinase MRCK [EC:2.7.11.1]	-	-	-	gi|244790085|ref|NP_001156451.1|/0/coiled-coil domain-containing protein 81 [Mus musculus]
213435	2617	0	15	0.01	0.61	5.93074	Up	1.72245e-05	5.96654e-05	Mylk3	myosin light chain kinase 3	K00907|1|0.0|1235|mmu:213435|myosin-light-chain kinase [EC:2.7.11.18]	GO:0005856//cytoskeleton;GO:0044444//cytoplasmic part;GO:0005856//cytoskeleton;GO:0044444//cytoplasmic part	GO:0032550;GO:0004674//protein serine/threonine kinase activity;GO:0032550;GO:0004674//protein serine/threonine kinase activity	GO:0002526//acute inflammatory response;GO:0045214//sarcomere organization;GO:0006796//phosphate-containing compound metabolic process;GO:0006464//cellular protein modification process;GO:0070555//response to interleukin-1;GO:0002526//acute inflammatory response;GO:0045214//sarcomere organization;GO:0006796//phosphate-containing compound metabolic process;GO:0006464//cellular protein modification…	gi|662236774|ref|NP_001284541.1|/0/myosin light chain kinase 3 isoform 2 [Mus musculus]
237891	2943	0	17	0.01	0.61	5.93074	Up	4.009e-06	1.48666e-05	Gas2l2	growth arrest-specific 2 like 2	K10382|1|5e-18|96.3|dmo:Dmoj_GI18447|dystonin	GO:0015630//microtubule cytoskeleton;GO:0032432//actin filament bundle	GO:0030674//protein binding, bridging;GO:0003779//actin binding;GO:0015631//tubulin binding	GO:0007019//microtubule depolymerization;GO:0022402//cell cycle process	gi|62000636|ref|NP_001013781.1|/0/GAS2-like protein 2 [Mus musculus]
75656	717.17	0	4	0.01	0.61	5.93074	Up	0.0522702	0.0967628	1700020A23Rik	RIKEN cDNA 1700020A23 gene	-	-	-	-	gi|254553327|ref|NP_001156955.1|/2.19e-30/uncharacterized protein C20orf141 homolog [Mus musculus]
230612	4370	0	25	0.01	0.6	5.90689	Up	1.17651e-08	5.55201e-08	Slc5a9	solute carrier family 5 (sodium/glucose cotransporter), member 9	K14389|1|0.0|1232|mmu:230612|solute carrier family 5 (sodium/glucose cotransporter), member 9	GO:0031224//intrinsic component of membrane	-	GO:0030001//metal ion transport;GO:0044763	gi|148698736|gb|EDL30683.1|/0/solute carrier family 5 (sodium/glucose cotransporter), member 9, isoform CRA_b, partial [Mus musculus]
56188	558	0	3	0.01	0.6	5.90689	Up	0.108345	0.182128	Fxyd1	FXYD domain-containing ion transport regulator 1	K13360|1|5e-28|126|mmu:56188|FXYD domain-containing ion transport regulator 1	GO:0016021//integral component of membrane;GO:0016021//integral component of membrane;GO:0016021//integral component of membrane;GO:0016021//integral component of membrane	GO:0005488//binding;GO:0005488//binding;GO:0005488//binding;GO:0005488//binding	GO:0003012//muscle system process;GO:0006811//ion transport;GO:0006875//cellular metal ion homeostasis;GO:0003012//muscle system process;GO:0006811//ion transport;GO:0006875//cellular metal ion homeostasis;GO:0003012//muscle system process;GO:0006811//ion transport;GO:0006875//cellular metal ion homeostasis;GO:0003012//muscle system process;GO:0006811//ion transport;GO:0006875//cellular metal ion…	gi|148692014|gb|EDL23961.1|/8.85634e-68/FXYD domain-containing ion transport regulator 1, isoform CRA_d, partial [Mus musculus]
110886	2674	0	15	0.01	0.6	5.90689	Up	1.72245e-05	5.96877e-05	Gabra5	gamma-aminobutyric acid (GABA) A receptor, subunit alpha 5	K05175|1|0.0|864|mmu:110886|gamma-aminobutyric acid receptor subunit alpha	GO:0043005//neuron projection;GO:0097060//synaptic membrane;GO:0043025//neuronal cell body;GO:0034702//ion channel complex	GO:0005253//anion channel activity;GO:0005102//receptor binding;GO:0016917//GABA receptor activity;GO:0015276//ligand-gated ion channel activity	GO:0007417//central nervous system development;GO:0007267//cell-cell signaling;GO:0050954//sensory perception of mechanical stimulus;GO:0007612//learning;GO:0021675//nerve development;GO:0015698//inorganic anion transport;GO:0048666//neuron development;GO:0002209//behavioral defense response;GO:0007186//G-protein coupled receptor signaling pathway	gi|30578386|ref|NP_795916.1|/0/gamma-aminobutyric acid receptor subunit alpha-5 precursor [Mus musculus]
666184	2029	0	11.41	0.01	0.6	5.90689	Up	0.000317956	0.000927554	Gm15080	predicted gene 15080	K14959|1|1e-07|61.2|phi:106629042|histone-lysine N-methyltransferase MLL4 [EC:2.1.1.43]	-	-	-	gi|312176356|ref|NP_001185917.1|/0/ovary testis transcribed [Mus musculus]
100504591	1082	0	6	0.01	0.6	5.90689	Up	0.0121659	0.0267491	Gm15987	predicted gene 15987	-	-	-	-	gi|148667488|gb|EDK99904.1|/2.50281e-06/mCG132537, partial [Mus musculus]
100039934	2028	0	11.46	0.01	0.6	5.90689	Up	0.000317956	0.000927409	Gm15085	predicted gene 15085	K14959|1|4e-09|65.9|phi:106629042|histone-lysine N-methyltransferase MLL4 [EC:2.1.1.43]	-	-	-	gi|33859586|ref|NP_035152.1|/0/ovary testis transcribed [Mus musculus]
242939	2189	8	444	0.36	21.59	5.90622	Up	5.87774e-127	4.29006e-125	Cpz	carboxypeptidase Z	K13022|1|0.0|1273|mmu:242939|carboxypeptidase Z [EC:3.4.17.-]	GO:0031012//extracellular matrix	GO:0008235//metalloexopeptidase activity;GO:0046914//transition metal ion binding	GO:0007166//cell surface receptor signaling pathway;GO:0051604//protein maturation	gi|120407066|ref|NP_694747.2|/0/carboxypeptidase Z precursor [Mus musculus]
23937	2703	0	15	0.01	0.59	5.88264	Up	1.72245e-05	5.96543e-05	Mab21l2	mab-21-like 2 (C. elegans)	K17834|1|7e-16|89.0|cge:100758179|cyclic GMP-AMP synthase [EC:2.7.7.86]	GO:0043231//intracellular membrane-bounded organelle	-	GO:0009790//embryo development;GO:0010171//body morphogenesis;GO:0008283//cell proliferation;GO:0001654//eye development	gi|521036477|gb|EPQ18255.1|/0/Protein mab-21-like 1 [Myotis brandtii]
69571	1107	0	6	0.01	0.59	5.88264	Up	0.0121659	0.026705	2310034O05Rik	RIKEN cDNA 2310034O05 gene	-	-	-	-	gi|148688352|gb|EDL20299.1|/1.16218e-14/mCG147648 [Mus musculus]
210762	1453	3	166	0.21	12.26	5.86743	Up	3.0969e-48	6.61762e-47	Ppp1r36	protein phosphatase 1, regulatory subunit 36	K17575|1|0.0|751|mmu:210762|protein phosphatase 1 regulatory subunit 36	-	GO:0019899//enzyme binding	GO:0010921//regulation of phosphatase activity	gi|251823783|ref|NP_001156575.1|/0/protein phosphatase 1 regulatory subunit 36 [Mus musculus]
14714	580	0	3	0.01	0.58	5.85798	Up	0.108345	0.181325	Gnrh1	gonadotropin releasing hormone 1	K05252|1|5e-20|98.2|mmu:14714|gonadotropin-releasing hormone	-	-	-	-
235302	574	0	3	0.01	0.58	5.85798	Up	0.108345	0.181179	D630033O11Rik	RIKEN cDNA D630033O11 gene	-	-	-	-	gi|343098428|ref|NP_001230190.1|/2.26638e-79/uncharacterized protein LOC235302 [Mus musculus]
14102	1445.8	2	101	0.13	7.5	5.85031	Up	1.5032e-29	1.93482e-28	Fas	Fas (TNF receptor superfamily member 6)	K04390|1|1e-179|631|mmu:14102|tumor necrosis factor receptor superfamily member 6	GO:0043231//intracellular membrane-bounded organelle;GO:0009986//cell surface;GO:0031224//intrinsic component of membrane;GO:0031264//death-inducing signaling complex;GO:0044444//cytoplasmic part;GO:0043231//intracellular membrane-bounded organelle;GO:0009986//cell surface;GO:0031224//intrinsic component of membrane;GO:0031264//death-inducing signaling complex;GO:0044444//cytoplasmic part	GO:0005035//death receptor activity;GO:0019899//enzyme binding;GO:0005035//death receptor activity;GO:0019899//enzyme binding	GO:0002449;GO:0070997//neuron death;GO:0043029//T cell homeostasis;GO:0009612//response to mechanical stimulus;GO:0070265//necrotic cell death;GO:0008283//cell proliferation;GO:0031102//neuron projection regeneration;GO:0010822//positive regulation of mitochondrion organization;GO:0019221//cytokine-mediated signaling pathway;GO:0002440;GO:0012502//induction of programmed cell death;GO:0048232//ma…	gi|226443053|ref|NP_001140180.1|/1.02317e-30/tumor necrosis factor receptor superfamily member 6 isoform 2 precursor [Mus musculus]
231989	776.7	0	4	0.01	0.57	5.83289	Up	0.0522702	0.0970814	Gm4872	predicted gene 4872	-	-	-	-	gi|148666273|gb|EDK98689.1|/1.96041e-16/mCG1036785, isoform CRA_a [Mus musculus]
14990	1528	0	8.08	0.01	0.57	5.83289	Up	0.0028316	0.00707216	H2-M2	histocompatibility 2, M region locus 2	K06751|1|2e-170|601|mmu:14990|major histocompatibility complex, class I	GO:0044464	-	-	gi|34732740|gb|AAQ81303.1|/1.9334e-172/MHC class Ib antigen [Mus musculus]
100043247	914	0	4.68	0.01	0.56	5.80735	Up	0.0522702	0.0972172	Gm4312	predicted gene 4312	K12881|1|1e-103|378|mmu:100043292|THO complex subunit 4	GO:0043234//protein complex;GO:0005681//spliceosomal complex	GO:0043566//structure-specific DNA binding	GO:0006406//mRNA export from nucleus	gi|262263336|ref|NP_001160109.1|/3.5709e-114/uncharacterized protein LOC100043224 [Mus musculus]
66501	1343	0	7	0.01	0.56	5.80735	Up	0.00586932	0.0138594	1700029H14Rik	RIKEN cDNA 1700029H14 gene	-	-	-	-	gi|13385056|ref|NP_079877.1|/2.55601e-134/uncharacterized protein LOC66501 isoform 1 [Mus musculus]
67358	1338	0	7	0.01	0.56	5.80735	Up	0.00586932	0.0138541	1700093K21Rik	RIKEN cDNA 1700093K21 gene	-	-	-	-	-
71840	1532	0	8	0.01	0.56	5.80735	Up	0.0028316	0.00707596	Tekt4	tektin 4	K18631|1|0.0|875|mmu:71840|tektin-4	GO:0005930//axoneme;GO:0015630//microtubule cytoskeleton	-	GO:0007010//cytoskeleton organization	gi|110625871|ref|NP_082227.1|/0/tektin-4 [Mus musculus]
66198	1251	4	208	0.32	17.92	5.80735	Up	8.42514e-60	2.32309e-58	Them5	thioesterase superfamily member 5	K16339|1|5e-44|181|asn:102388555|thioesterase superfamily member 4	GO:0044429	GO:0047617//acyl-CoA hydrolase activity	GO:0032048//cardiolipin metabolic process;GO:0032787//monocarboxylic acid metabolic process;GO:0035337	gi|21539589|ref|NP_079692.1|/1.64373e-132/acyl-coenzyme A thioesterase THEM5 [Mus musculus]
56745	4305	0	23	0.01	0.56	5.80735	Up	5.0548e-08	2.26753e-07	C1qtnf1	C1q and tumor necrosis factor related protein 1	K19470|1|3e-77|293|amj:102568174|complement C1q tumor necrosis factor-related protein 6	GO:0005578//proteinaceous extracellular matrix;GO:0005578//proteinaceous extracellular matrix;GO:0005578//proteinaceous extracellular matrix	-	GO:0051291//protein heterooligomerization;GO:0006006//glucose metabolic process;GO:0000165//MAPK cascade;GO:0051291//protein heterooligomerization;GO:0006006//glucose metabolic process;GO:0000165//MAPK cascade;GO:0051291//protein heterooligomerization;GO:0006006//glucose metabolic process;GO:0000165//MAPK cascade	gi|568974999|ref|XP_006533883.1|/3.98379e-149/PREDICTED: complement C1q tumor necrosis factor-related protein 1 isoform X2 [Mus musculus]
76604	620	0	3	0.01	0.54	5.75489	Up	0.108345	0.182391	1700047A11Rik	RIKEN cDNA 1700047A11 gene	K13295|1|1e-10|68.6|dre:100126009|aprataxin and PNK-like factor [EC:4.2.99.18];K04001|4|5e-06|53.1|pss:102463420|C1 inhibitor	-	-	-	-
57014	2411	0	12.21	0.01	0.54	5.75489	Up	0.000153395	0.000470268	Htr3b	5-hydroxytryptamine (serotonin) receptor 3B	K04819|1|0.0|852|mmu:57014|5-hydroxytryptamine receptor 3	GO:0043005//neuron projection;GO:0016021//integral component of membrane;GO:0044297//cell body;GO:0097060//synaptic membrane	GO:0005231//excitatory extracellular ligand-gated ion channel activity;GO:0008227//G-protein coupled amine receptor activity	GO:0070848//response to growth factor;GO:0006811//ion transport;GO:0007186//G-protein coupled receptor signaling pathway	gi|9938026|ref|NP_064670.1|/0/5-hydroxytryptamine receptor 3B precursor [Mus musculus]
319179	445	0	2.12	0.01	0.54	5.75489	Up	0.224576	0.333717	Hist1h2be	histone cluster 1, H2be	K11252|1|7e-46|184|cge:100761268|histone H2B	GO:0043231//intracellular membrane-bounded organelle	GO:0003676//nucleic acid binding;GO:0046983//protein dimerization activity	GO:0034728//nucleosome organization	gi|344238174|gb|EGV94277.1|/1.21999e-43/Histone H2B type 1 [Cricetulus griseus]
14585	4425	1	45	0.02	1.07	5.74147	Up	1.36168e-13	8.86762e-13	Gfra1	glial cell line derived neurotrophic factor family receptor alpha 1	K19895|1|0.0|924|mmu:14585|GDNF family receptor alpha 1	GO:0031224//intrinsic component of membrane;GO:0043234//protein complex;GO:0043005//neuron projection;GO:0044297//cell body;GO:0009986//cell surface;GO:0044421;GO:0031224//intrinsic component of membrane;GO:0043234//protein complex;GO:0043005//neuron projection;GO:0044297//cell body;GO:0009986//cell surface;GO:0044421;GO:0031224//intrinsic component of membrane;GO:0043234//protein complex;GO:0043…	GO:0005102//receptor binding;GO:0005102//receptor binding;GO:0005102//receptor binding	GO:0030030//cell projection organization;GO:0048870//cell motility;GO:0007167//enzyme linked receptor protein signaling pathway;GO:0030154//cell differentiation;GO:0008406//gonad development;GO:0030030//cell projection organization;GO:0048870//cell motility;GO:0007167//enzyme linked receptor protein signaling pathway;GO:0030154//cell differentiation;GO:0008406//gonad development;GO:0030030//cell …	gi|6753976|ref|NP_034409.1|/0/GDNF family receptor alpha-1 isoform 1 precursor [Mus musculus]
100040999	628	0	3	0.01	0.53	5.72792	Up	0.108345	0.182243	Gm3086	RuvB-like protein 1 pseudogene	K04499|1|1e-38|123|mcf:102116128|RuvB-like protein 1 (pontin 52)	GO:0044665//MLL1/2 complex;GO:0043189//H4/H2A histone acetyltransferase complex;GO:0000790//nuclear chromatin	GO:1901363//heterocyclic compound binding;GO:0036094//small molecule binding;GO:0097159//organic cyclic compound binding;GO:0016887//ATPase activity;GO:0003678//DNA helicase activity	GO:0006366//transcription from RNA polymerase II promoter;GO:0048232//male gamete generation;GO:0033554//cellular response to stress;GO:0043486//histone exchange;GO:0016573//histone acetylation;GO:0007049//cell cycle;GO:0032392//DNA geometric change	gi|982280892|ref|XP_015286266.1|/8.33145e-38/PREDICTED: ruvB-like 1 [Macaca fascicularis]
22172	1347	0	6.62	0.01	0.53	5.72792	Up	0.0121659	0.026727	Tyms-ps	thymidylate synthase, pseudogene	K00560|1|4e-105|237|cge:100754276|thymidylate synthase [EC:2.1.1.45]	GO:0031981//nuclear lumen;GO:0019866//organelle inner membrane;GO:0044429	GO:0042802//identical protein binding;GO:0042083//5,10-methylenetetrahydrofolate-dependent methyltransferase activity;GO:0003723//RNA binding;GO:0019842//vitamin binding	GO:0006213//pyrimidine nucleoside metabolic process;GO:0048017//inositol lipid-mediated signaling;GO:0000082//G1/S transition of mitotic cell cycle;GO:0001501//skeletal system development;GO:0009177;GO:0031960//response to corticosteroid;GO:0006259//DNA metabolic process;GO:0040007//growth;GO:0006760//folic acid-containing compound metabolic process;GO:0002069;GO:0005975//carbohydrate metabolic p…	gi|537221838|gb|ERE82569.1|/3.44769e-104/thymidylate synthase-like protein [Cricetulus griseus]
19784	238	0	1	0.01	0.52	5.70044	Up	0.4655	0.589701	Rprl2	ribonuclease P RNA-like 2	-	-	-	-	gi|426376198|ref|XP_004054894.1|/1.58031e-11/PREDICTED: uncharacterized protein LOC101140100 [Gorilla gorilla gorilla]
72263	418	0	1.91	0.01	0.52	5.70044	Up	0.4655	0.58327	1700030F04Rik	RIKEN cDNA 1700030F04 gene	-	-	-	-	-
629303	1856	0	9	0.01	0.52	5.70044	Up	0.00136609	0.00360544	Heatr9	HEAT repeat containing 9	-	-	-	-	gi|113865929|ref|NP_001039008.1|/0/protein HEATR9 [Mus musculus]
75863	1239	0	6	0.01	0.52	5.70044	Up	0.0121659	0.0266987	Clec4g	C-type lectin domain family 4, member g	K10061|1|3e-153|543|mmu:75863|C-type lectin superfamily 4 member G	-	-	-	-
791347	450	0	2	0.01	0.51	5.67243	Up	0.224576	0.337544	Gm10007	predicted gene 10007	K19895|1|2e-13|76.6|mmu:14585|GDNF family receptor alpha 1	GO:0031224//intrinsic component of membrane;GO:0043234//protein complex;GO:0043005//neuron projection;GO:0044297//cell body;GO:0009986//cell surface;GO:0044421	GO:0005102//receptor binding;GO:0004896//cytokine receptor activity	GO:0030030//cell projection organization;GO:0048870//cell motility;GO:0006935//chemotaxis;GO:0007169//transmembrane receptor protein tyrosine kinase signaling pathway;GO:0030154//cell differentiation;GO:0008406//gonad development	gi|148669850|gb|EDL01797.1|/1.39766e-12/glial cell line derived neurotrophic factor family receptor alpha 1, isoform CRA_b, partial [Mus musculus]
100502820	658	0	3	0.01	0.51	5.67243	Up	0.108345	0.181619	Gm19395	predicted gene, 19395	-	-	-	-	-
545180	1070	0	5	0.01	0.51	5.67243	Up	0.0252174	0.0512275	Gm21859	predicted gene, 21859	-	-	-	-	-
330010	2307	1	44	0.04	2.03	5.66534	Up	2.7636e-13	1.76756e-12	Ttll10	tubulin tyrosine ligase-like family, member 10	K16770|1|6e-80|301|sko:100378142|centriolin;K16603|2|6e-29|132|hro:HELRODRAFT_75380|tubulin polyglutamylase TTLL9 [EC:6.-.-.-]	-	-	-	-
319229	1939	0	9	0.01	0.5	5.64386	Up	0.00136609	0.00360749	Sctr	secretin receptor	K04588|1|0.0|768|mmu:319229|secretin receptor	GO:0031224//intrinsic component of membrane;GO:0005874//microtubule	GO:0004930//G-protein coupled receptor activity;GO:0033218//amide binding	GO:0007166//cell surface receptor signaling pathway	gi|145699143|ref|NP_001012322.2|/0/secretin receptor isoform 1 precursor [Mus musculus]
243864	1075	0	5	0.01	0.5	5.64386	Up	0.0252174	0.0512107	Mill2	MHC I like leukocyte 2	K07985|1|4e-39|164|mcc:100141395|MHC class I-related protein	-	-	-	-
638345	876	0	4	0.01	0.5	5.64386	Up	0.0522702	0.0968013	Sbpl	spermine binding protein-like	K09625|1|7e-12|73.6|chx:102189536|testisin [EC:3.4.21.-]	-	-	-	gi|116812642|ref|NP_001070889.1|/3.5685e-92/spermine binding protein like precursor [Mus musculus]
117591	3602	1	51	0.03	1.5	5.64386	Up	1.93182e-15	1.39577e-14	Slc2a9	solute carrier family 2 (facilitated glucose transporter), member 9	K08146|1|2e-172|609|ngi:103734229|MFS transporter, SP family, solute carrier family 2 (facilitated glucose transporter), member 9	GO:0012505//endomembrane system;GO:0016021//integral component of membrane;GO:0012505//endomembrane system;GO:0016021//integral component of membrane;GO:0012505//endomembrane system;GO:0016021//integral component of membrane;GO:0012505//endomembrane system;GO:0016021//integral component of membrane	-	GO:0008645//hexose transport;GO:0006082//organic acid metabolic process;GO:0008645//hexose transport;GO:0006082//organic acid metabolic process;GO:0008645//hexose transport;GO:0006082//organic acid metabolic process;GO:0008645//hexose transport;GO:0006082//organic acid metabolic process	gi|156231035|ref|NP_001095885.1|/0/solute carrier family 2, facilitated glucose transporter member 9 isoform 3 [Mus musculus]
23928	5930	3	139	0.05	2.47	5.62644	Up	6.49396e-40	1.17118e-38	Lamc3	laminin gamma 3	K06247|1|0.0|3086|mmu:23928|laminin, gamma 3	GO:0005578//proteinaceous extracellular matrix	-	GO:0021782//glial cell development;GO:0050953//sensory perception of light stimulus;GO:0022610;GO:0043010//camera-type eye development	gi|66392579|ref|NP_035966.2|/0/laminin subunit gamma-3 precursor [Mus musculus]
12922	2497	4	185	0.16	7.87	5.62022	Up	1.01696e-52	2.41423e-51	Crhr2	corticotropin releasing hormone receptor 2	K04579|1|0.0|750|cge:100774100|corticotropin releasing hormone receptor 2	GO:0031224//intrinsic component of membrane;GO:0033267;GO:0005783//endoplasmic reticulum;GO:0043025//neuronal cell body;GO:0031224//intrinsic component of membrane;GO:0033267;GO:0005783//endoplasmic reticulum;GO:0043025//neuronal cell body;GO:0031224//intrinsic component of membrane;GO:0033267;GO:0005783//endoplasmic reticulum;GO:0043025//neuronal cell body;GO:0031224//intrinsic component of memb…	GO:0005102//receptor binding;GO:0004930//G-protein coupled receptor activity;GO:0042277//peptide binding;GO:0005102//receptor binding;GO:0004930//G-protein coupled receptor activity;GO:0042277//peptide binding;GO:0005102//receptor binding;GO:0004930//G-protein coupled receptor activity;GO:0042277//peptide binding;GO:0005102//receptor binding;GO:0004930//G-protein coupled receptor activity;GO:0042…	GO:0002027//regulation of heart rate;GO:0032277//negative regulation of gonadotropin secretion;GO:0007631//feeding behavior;GO:0032275//luteinizing hormone secretion;GO:0048167//regulation of synaptic plasticity;GO:0051091//positive regulation of sequence-specific DNA binding transcription factor activity;GO:0035773//insulin secretion involved in cellular response to glucose stimulus;GO:0001820//…	gi|568599834|ref|NP_001275548.1|/0/corticotropin-releasing factor receptor 2 isoform 3 precursor [Mus musculus]
72076	883	0	4	0.01	0.49	5.61471	Up	0.0522702	0.0972075	Mospd4	motile sperm domain containing 4	K06096|1|5e-55|216|ngi:103735426|vesicle-associated membrane protein-associated protein A	GO:0043296//apical junction complex;GO:0031224//intrinsic component of membrane;GO:0043231//intracellular membrane-bounded organelle;GO:0015630//microtubule cytoskeleton;GO:0044444//cytoplasmic part;GO:0031090//organelle membrane	GO:0060089;GO:0046983//protein dimerization activity	GO:0030030//cell projection organization;GO:0033365//protein localization to organelle;GO:0007249//I-kappaB kinase/NF-kappaB signaling	gi|148678035|gb|EDL09982.1|/8.03643e-100/mCG56291 [Mus musculus]
360214	252	0	1	0.01	0.49	5.61471	Up	0.4655	0.593702	Defb39	defensin beta 39	-	-	-	GO:0006952//defense response	gi|112807197|ref|NP_898859.2|/1.0086e-26/beta-defensin 39 precursor [Mus musculus]
21957	1108	0	5	0.01	0.49	5.61471	Up	0.0252174	0.0512387	Tnnt3	troponin T3, skeletal, fast	K12046|1|7e-75|283|cjc:100394172|troponin T, fast skeletal muscle	-	-	-	gi|568952754|ref|XP_006508605.1|/3.70165e-94/PREDICTED: troponin T, fast skeletal muscle isoform X1 [Mus musculus]
100217415	248	0	1	0.01	0.49	5.61471	Up	0.4655	0.586071	Scarna6	small Cajal body-specific RNA 6	-	-	-	-	-
68230	467.97	0	2	0.01	0.49	5.61471	Up	0.224576	0.333478	1700102H20Rik	RIKEN cDNA 1700102H20 gene	-	-	-	-	-
270757	2328	0	10.52	0.01	0.48	5.58496	Up	0.000659056	0.00183436	Bpifc	BPI fold containing family C	K14415|1|2e-84|316|clv:102087886|tRNA-splicing ligase RtcB [EC:6.5.1.3];K05399|2|3e-42|176|mdo:100032863|lipopolysaccharide-binding protein;K08761|5|2e-39|166|lcm:102350400|phospholipid transfer protein	-	GO:0005488//binding	-	gi|148689482|gb|EDL21429.1|/0/bactericidal/permeability-increasing protein-like 2, partial [Mus musculus]
12061	1338	0	6	0.01	0.48	5.58496	Up	0.0121659	0.0267239	Bdkrb1	bradykinin receptor, beta 1	K03915|1|5e-165|583|mmu:12061|bradykinin receptor B1	GO:0031224//intrinsic component of membrane;GO:0042995//cell projection	GO:0033218//amide binding;GO:0008528//G-protein coupled peptide receptor activity	GO:0007186//G-protein coupled receptor signaling pathway;GO:0010524//positive regulation of calcium ion transport into cytosol;GO:0048870//cell motility;GO:0007600//sensory perception;GO:0016049//cell growth;GO:0002237//response to molecule of bacterial origin;GO:0002684//positive regulation of immune system process;GO:0006952//defense response;GO:0008217//regulation of blood pressure	gi|4097022|gb|AAD00029.1|/1.98514e-164/bradykinin B1 receptor [Mus musculus]
21387	3003.35	3	135	0.1	4.76	5.57289	Up	1.10092e-38	1.89901e-37	Tbx4	T-box 4	K10178|1|0.0|945|mmu:21387|T-box protein 4	GO:0043231//intracellular membrane-bounded organelle;GO:0043231//intracellular membrane-bounded organelle	GO:0003676//nucleic acid binding;GO:0001071//nucleic acid binding transcription factor activity;GO:0003676//nucleic acid binding;GO:0001071//nucleic acid binding transcription factor activity	GO:0030323//respiratory tube development;GO:0048729//tissue morphogenesis;GO:0001501//skeletal system development;GO:0035108//limb morphogenesis;GO:0006351//transcription, DNA-templated;GO:0030323//respiratory tube development;GO:0048729//tissue morphogenesis;GO:0001501//skeletal system development;GO:0035108//limb morphogenesis;GO:0006351//transcription, DNA-templated	gi|568972813|ref|XP_006532842.1|/0/PREDICTED: T-box transcription factor TBX4 isoform X3 [Mus musculus]
14419	699	0	3	0.01	0.47	5.55459	Up	0.108345	0.18254	Gal	galanin	K05244|1|1e-55|218|mmu:14419|galanin	GO:0016023//cytoplasmic, membrane-bounded vesicle	GO:0005102//receptor binding	GO:0006952//defense response;GO:0048731//system development;GO:0048545//response to steroid hormone;GO:0002682//regulation of immune system process;GO:0008211//glucocorticoid metabolic process;GO:0006915//apoptotic process;GO:0043434//response to peptide hormone;GO:0032945//negative regulation of mononuclear cell proliferation;GO:0007610//behavior;GO:0007186//G-protein coupled receptor signaling …	gi|148700992|gb|EDL32939.1|/9.73452e-65/galanin, isoform CRA_a [Mus musculus]
68891	2733	0	12	0.01	0.47	5.55459	Up	0.000153395	0.000470345	Cd177	CD177 antigen	K06552|1|0.0|1627|mmu:68891|CD177 antigen	GO:0031224//intrinsic component of membrane	-	-	gi|34328436|ref|NP_081138.2|/0/CD177 antigen precursor [Mus musculus]
12489	2488	0	10.91	0.01	0.47	5.55459	Up	0.000659056	0.00183244	Cd33	CD33 antigen	K06473|1|2e-144|515|mmu:12489|CD33 antigen;K06549|4|1e-75|287|ngi:103743781|sialic acid binding Ig-like lectin 5/14	GO:0009986//cell surface;GO:0031224//intrinsic component of membrane;GO:0009986//cell surface;GO:0031224//intrinsic component of membrane	-	GO:0022610;GO:0022610	gi|161484603|ref|NP_001104528.1|/0/myeloid cell surface antigen CD33 isoform 1 precursor [Mus musculus]
338403	2829	1	37	0.03	1.39	5.53398	Up	3.86558e-11	2.16119e-10	Cndp1	carnosine dipeptidase 1 (metallopeptidase M20 family)	K05604|1|0.0|991|mmu:338403|beta-Ala-His dipeptidase [EC:3.4.13.20]	GO:0044444//cytoplasmic part	GO:0008238//exopeptidase activity;GO:0043169//cation binding	GO:0019538//protein metabolic process	gi|157951637|ref|NP_803233.2|/0/beta-Ala-His dipeptidase [Mus musculus]
75482	726	0	3	0.01	0.46	5.52356	Up	0.108345	0.18193	Hspb9	heat shock protein, alpha-crystallin-related, B9	K09547|1|5e-113|409|mmu:75482|heat shock protein beta-9	GO:0043231//intracellular membrane-bounded organelle	-	GO:0050896//response to stimulus	gi|254675150|ref|NP_083583.1|/3.66665e-112/heat shock protein beta-9 [Mus musculus]
258859	942	0	4	0.01	0.46	5.52356	Up	0.0522702	0.0968688	Olfr161	olfactory receptor 161	K04257|1|3e-163|576|mmu:258859|olfactory receptor	GO:0016020//membrane	GO:0004888//transmembrane signaling receptor activity	GO:0007166//cell surface receptor signaling pathway	gi|33239306|ref|NP_667071.1|/2.19119e-162/olfactory receptor 161 [Mus musculus]
257926	1181	0	5	0.01	0.46	5.52356	Up	0.0252174	0.0512051	Olfr544	olfactory receptor 544	K04257|1|1e-167|591|mmu:257926|olfactory receptor	-	-	-	-
258915	939	0	4	0.01	0.46	5.52356	Up	0.0522702	0.0967917	Olfr1348	olfactory receptor 1348	K04257|1|3e-170|599|mmu:258915|olfactory receptor	GO:0031224//intrinsic component of membrane	GO:0004888//transmembrane signaling receptor activity	GO:0007166//cell surface receptor signaling pathway;GO:0007608//sensory perception of smell	gi|22129067|ref|NP_667124.1|/2.40306e-169/olfactory receptor 1348 [Mus musculus]
66139	1401	0	6	0.01	0.46	5.52356	Up	0.0121659	0.0266924	Tmem8c	transmembrane protein 8C	-	GO:0031224//intrinsic component of membrane;GO:0031224//intrinsic component of membrane	-	-	gi|227430378|ref|NP_001153074.1|/4.84954e-84/protein myomaker isoform 2 [Mus musculus]
26360	3444	5	209	0.14	6.42	5.51907	Up	9.25882e-59	2.49025e-57	Angptl2	angiopoietin-like 2	K05466|1|3e-53|213|bfo:BRAFLDRAFT_231341|angiopoietin 2;K10104|2|3e-53|213|bfo:BRAFLDRAFT_203922|ficolin;K05465|3|3e-53|213|xma:102221719|angiopoietin 1	-	-	-	gi|31560520|ref|NP_036053.2|/0/angiopoietin-related protein 2 precursor [Mus musculus]
114661	1190	0	5	0.01	0.45	5.49185	Up	0.0252174	0.0512611	Prss28	protease, serine 28	K01340|1|9e-64|246|bta:786948|tryptase [EC:3.4.21.59]	-	GO:0004175//endopeptidase activity	GO:0019538//protein metabolic process;GO:0007275//multicellular organism development	gi|115299758|ref|NP_444489.2|/1.09073e-154/serine protease 28 precursor [Mus musculus]
15129	630	0	2.56	0.01	0.45	5.49185	Up	0.224576	0.334947	Hbb-b1	hemoglobin, beta adult major chain	K13823|1|2e-80|300|mmu:15129|hemoglobin subunit beta	GO:0043234//protein complex	GO:0046906//tetrapyrrole binding;GO:0022892//substrate-specific transporter activity;GO:0046914//transition metal ion binding	GO:0001932//regulation of protein phosphorylation;GO:0015669;GO:0030218//erythrocyte differentiation	gi|498752597|ref|NP_001265090.1|/1.74367e-79/hemoglobin subunit beta-1 [Mus musculus]
436062	1190	0	5	0.01	0.45	5.49185	Up	0.0252174	0.0511772	Fam92b	family with sequence similarity 92, member B	K15421|1|2e-34|149|nvi:100123748|secretion-regulating guanine nucleotide exchange factor;K10837|2|2e-27|125|hmg:100200454|O-phosphoseryl-tRNA(Sec) kinase [EC:2.7.1.164];K02258|3|2e-13|79.0|smm:Smp_141470|cytochrome c oxidase assembly protein subunit 11	-	-	-	gi|283806727|ref|NP_001029152.2|/5.98504e-153/protein FAM92B [Mus musculus]
12365	2346	4	168	0.17	7.61	5.48429	Up	1.68043e-47	3.51417e-46	Casp14	caspase 14	K04401|1|2e-113|412|mmu:12365|caspase 14 [EC:3.4.22.-]	GO:0005882//intermediate filament;GO:0043231//intracellular membrane-bounded organelle	GO:0070011//peptidase activity, acting on L-amino acid peptides	GO:0019538//protein metabolic process;GO:0012502//induction of programmed cell death;GO:0048869//cellular developmental process	gi|6753280|ref|NP_033939.1|/1.94809e-112/caspase-14 [Mus musculus]
381112	3278	5	206	0.15	6.65	5.47032	Up	7.68348e-58	2.0227e-56	Arhgef33	Rho guanine nucleotide exchange factor (GEF) 33	K16727|1|5e-06|56.6|mcf:102130017|Rho guanine nucleotide exchange factor 10;K08878|2|6e-06|56.2|nve:NEMVE_v1g239294|breakpoint cluster region protein [EC:2.7.11.1]	-	-	-	gi|224282176|ref|NP_001138924.1|/0/rho guanine nucleotide exchange factor 33 [Mus musculus]
78015	515	0	2	0.01	0.44	5.45943	Up	0.224576	0.33779	4930505K14Rik	RIKEN cDNA 4930505K14 gene	-	-	-	-	-
328660	983	0	4	0.01	0.44	5.45943	Up	0.0522702	0.0972367	Bex6	brain expressed family member 6	-	GO:0044424	-	-	gi|84370324|ref|NP_001028711.1|/3.04669e-53/protein BEX6 [Mus musculus]
100306943	275	0	1	0.01	0.44	5.45943	Up	0.4655	0.585477	Scarna13	small Cajal body-specific RNA 1	-	-	-	-	-
330379	753	0	3	0.01	0.44	5.45943	Up	0.108345	0.18139	Gm839	predicted gene 839	-	-	-	-	gi|148666848|gb|EDK99264.1|/5.96937e-68/gene model 839, (NCBI) [Mus musculus]
75569	716	0	2.83	0.01	0.44	5.45943	Up	0.224576	0.332787	1700028D13Rik	RIKEN cDNA 1700028D13 gene	-	-	-	-	gi|148688038|gb|EDL19985.1|/8.16029e-23/mCG144681, partial [Mus musculus]
208982	3615	3	120	0.08	3.51	5.45533	Up	4.37776e-34	6.58149e-33	Hmgcll1	3-hydroxymethyl-3-methylglutaryl-Coenzyme A lyase-like 1	K01640|1|0.0|684|mmu:208982|hydroxymethylglutaryl-CoA lyase [EC:4.1.3.4]	GO:0031090//organelle membrane;GO:0043231//intracellular membrane-bounded organelle;GO:0044444//cytoplasmic part	GO:0043169//cation binding;GO:0016833//oxo-acid-lyase activity	GO:0044249//cellular biosynthetic process	gi|33239379|ref|NP_776092.1|/0/3-hydroxymethyl-3-methylglutaryl-CoA lyase, cytoplasmic [Mus musculus]
229722	3326	8	330	0.24	10.5	5.45121	Up	6.9615e-92	3.0923e-90	5330417C22Rik	RIKEN cDNA 5330417C22 gene	K04659|1|1e-08|65.5|crg:105319080|thrombospondin 2/3/4/5	-	-	-	gi|568922649|ref|XP_006501474.1|/0/PREDICTED: UPF0577 protein KIAA1324 isoform X2 [Mus musculus]
100504429	1015	0	4	0.01	0.43	5.42626	Up	0.0522702	0.0973534	Spin2d	spindlin family, member 2D	-	-	-	-	gi|569010961|ref|XP_995303.3|/1.4374e-178/PREDICTED: spindlin-2A-like [Mus musculus]
216225	5346	0	22	0.01	0.43	5.42626	Up	1.04776e-07	4.58196e-07	Slc5a8	solute carrier family 5 (iodide transporter), member 8	K14388|1|0.0|1080|mmu:216225|solute carrier family 5 (sodium-coupled monocarboxylate transporter), member 8/12	GO:0031224//intrinsic component of membrane	GO:0015291//secondary active transmembrane transporter activity	GO:0030001//metal ion transport;GO:0012501//programmed cell death	gi|110347555|ref|NP_663398.2|/0/sodium-coupled monocarboxylate transporter 1 [Mus musculus]
381409	2965	0	12	0.01	0.43	5.42626	Up	0.000153395	0.000470423	Cdh26	cadherin-like 26	K06736|1|1e-83|313|ola:101162000|cadherin 2, type 1, N-cadherin	-	-	-	-
70972	774	0	3	0.01	0.43	5.42626	Up	0.108345	0.181456	4931420L22Rik	RIKEN cDNA 4931420L22 gene	-	-	-	-	-
69693	3909	0	16	0.01	0.43	5.42626	Up	8.30982e-06	2.97943e-05	Pof1b	premature ovarian failure 1B	K20478|1|1e-08|65.5|crg:105329144|golgin subfamily B member 1;K16469|3|2e-08|64.7|loa:LOAG_05405|rootletin;K10352|4|3e-08|64.3|spu:580674|myosin heavy chain;K04514|5|8e-08|62.8|dre:321070|Rho-associated protein kinase 1 [EC:2.7.11.1]	-	-	-	gi|31657132|ref|NP_853557.1|/0/protein POF1B [Mus musculus]
227157	2422	1	39	0.04	1.71	5.41785	Up	9.44774e-12	5.47281e-11	Mpp4	membrane protein, palmitoylated 4 (MAGUK p55 subfamily member 4)	K06091|1|3e-80|302|crg:105335272|MAGUK p55 subfamily member 5	GO:0044424;GO:0097060//synaptic membrane;GO:0044424;GO:0097060//synaptic membrane	-	GO:0008104//protein localization;GO:0008104//protein localization	gi|258547158|ref|NP_001158154.1|/0/MAGUK p55 subfamily member 4 isoform 1 [Mus musculus]
51791	2356	9	356	0.38	16.06	5.40133	Up	1.5676e-98	7.71856e-97	Rgs14	regulator of G-protein signaling 14	K17706|1|0.0|984|mmu:51791|regulator of G-protein signaling 14	-	-	-	gi|31980626|ref|NP_058038.2|/0/regulator of G-protein signaling 14 [Mus musculus]
14465	3194	4	153	0.12	5.07	5.40088	Up	6.54144e-43	1.25644e-41	Gata6	GATA binding protein 6	K17897|1|0.0|893|mmu:14465|GATA-binding protein 6	GO:0031981//nuclear lumen;GO:0043234//protein complex	GO:0046872//metal ion binding;GO:0019900//kinase binding;GO:0001085//RNA polymerase II transcription factor binding;GO:0043566//structure-specific DNA binding;GO:0000981//RNA polymerase II transcription factor activity, sequence-specific DNA binding;GO:0000977//RNA polymerase II regulatory region sequence-specific DNA binding	GO:0002065;GO:0032905;GO:0006915//apoptotic process;GO:0060487//lung epithelial cell differentiation;GO:0008284//positive regulation of cell proliferation;GO:0042692//muscle cell differentiation;GO:0001709//cell fate determination;GO:0008406//gonad development;GO:0043009//chordate embryonic development;GO:0003299;GO:0006796//phosphate-containing compound metabolic process;GO:0035051//cardiocyte d…	gi|46909571|ref|NP_034388.2|/0/transcription factor GATA-6 [Mus musculus]
231903	786	0	3	0.01	0.42	5.39232	Up	0.108345	0.181816	Urad	ureidoimidazoline (2-oxo-4-hydroxy-4-carboxy-5) decarboxylase	K13485|1|9e-87|322|mmu:231903|2-oxo-4-hydroxy-4-carboxy-5-ureidoimidazoline decarboxylase [EC:4.1.1.97]	GO:0042579//microbody	GO:0016830//carbon-carbon lyase activity	GO:0009112;GO:0000255//allantoin metabolic process	gi|89179306|ref|NP_001034767.1|/6.89668e-86/2-oxo-4-hydroxy-4-carboxy-5-ureidoimidazoline decarboxylase [Mus musculus]
270599	1040	0	4	0.01	0.42	5.39232	Up	0.0522702	0.0970427	Gm648	predicted gene 648	K13180|1|1e-26|122|lve:103070659|ATP-dependent RNA helicase DDX26B [EC:3.6.4.-]	-	-	-	gi|755565444|ref|XP_011245900.1|/1.68979e-121/PREDICTED: uncharacterized protein LOC270599 isoform X2 [Mus musculus]
668814	622	0	2.35	0.01	0.42	5.39232	Up	0.224576	0.335135	Gm9376	predicted gene 9376	-	GO:0043231//intracellular membrane-bounded organelle	-	-	gi|197276584|ref|NP_001095079.1|/2.74639e-98/uncharacterized protein LOC668814 [Mus musculus]
21822	2809	0	11	0.01	0.42	5.39232	Up	0.000317956	0.000927118	Tgtp1	T cell specific GTPase 1	K17072|1|3e-155|551|mmu:432555|interferon gamma inducible protein 47	-	GO:0032550	GO:0035456//response to interferon-beta	gi|148701833|gb|EDL33780.1|/0/T-cell specific GTPase, isoform CRA_a, partial [Mus musculus]
67365	1044	0	4	0.01	0.42	5.39232	Up	0.0522702	0.0968302	Hdhd1a	haloacid dehalogenase-like hydrolase domain containing 1A	K17623|1|1e-124|448|mmu:67365|pseudouridine 5'-phosphatase [EC:3.1.3.96]	-	-	-	-
12268	5427	2.99	107.47	0.05	2.09	5.38543	Up	2.11934e-31	2.9197e-30	C4b	complement component 4B (Chido blood group)	K03989|1|0.0|3378|mmu:12268|complement component 4	GO:0044421	-	GO:0019724//B cell mediated immunity	gi|568998745|ref|XP_006523594.1|/0/PREDICTED: complement C4-B isoform X1 [Mus musculus]
67355	798	0	3	0.01	0.41	5.35755	Up	0.108345	0.182276	1700109G14Rik	RIKEN cDNA 1700109G14 gene	-	-	-	-	gi|148704157|gb|EDL36104.1|/4.68156e-37/mCG146082, partial [Mus musculus]
12290	12697	1	49	0.01	0.41	5.35755	Up	7.99216e-15	5.59842e-14	Cacna1e	calcium channel, voltage-dependent, R type, alpha 1E subunit	K04852|1|0.0|3789|mmu:12290|voltage-dependent calcium channel R type alpha-1E	-	-	-	gi|568908063|ref|XP_006529162.1|/0/PREDICTED: voltage-dependent R-type calcium channel subunit alpha-1E isoform X10 [Mus musculus]
435626	2336	0	9	0.01	0.41	5.35755	Up	0.00136609	0.00360903	Rufy4	RUN and FYVE domain containing 4	-	-	GO:0043169//cation binding;GO:0043169//cation binding	-	gi|282165731|ref|NP_001164112.1|/0/RUN and FYVE domain-containing protein 4 isoform 1 [Mus musculus]
13107	1842	0	7	0.01	0.41	5.35755	Up	0.00586932	0.0138629	Cyp2f2	cytochrome P450, family 2, subfamily f, polypeptide 2	K07416|1|0.0|907|mmu:13107|cytochrome P450, family 2, subfamily F [EC:1.14.14.1]	GO:0031090//organelle membrane;GO:0043231//intracellular membrane-bounded organelle	GO:0046906//tetrapyrrole binding;GO:0046914//transition metal ion binding;GO:0004497//monooxygenase activity	GO:0090420;GO:0042196	gi|124001560|ref|NP_031843.2|/0/cytochrome P450 2F2 precursor [Mus musculus]
677156	2642	0	10.13	0.01	0.41	5.35755	Up	0.000659056	0.00183189	Cyp4f37	cytochrome P450, family 4, subfamily f, polypeptide 37	K00490|1|0.0|973|mmu:70101|cytochrome P450, family 4, subfamily F [EC:1.14.14.1];K17726|3|0.0|900|cge:100773326|leukotriene-B4 20-monooxygenase / phylloquinone omega-hydroxylase [EC:1.14.13.30 1.14.13.194]	GO:0031090//organelle membrane	GO:0046906//tetrapyrrole binding;GO:0043169//cation binding;GO:0016712//oxidoreductase activity, acting on paired donors, with incorporation or reduction of molecular oxygen, reduced flavin or flavoprotein as one donor, and incorporation of one atom of oxygen	GO:0006952//defense response;GO:0006690//icosanoid metabolic process	gi|154147571|ref|NP_001093657.1|/0/cytochrome P450, family 4, subfamily f, polypeptide 37 [Mus musculus]
140806	1064	0	4	0.01	0.41	5.35755	Up	0.0522702	0.0968591	Il25	interleukin 25	K05493|1|2e-100|367|mmu:140806|interleukin 17E	-	GO:0005102//receptor binding	GO:0006952//defense response;GO:0051707//response to other organism;GO:0030851//granulocyte differentiation;GO:0006366//transcription from RNA polymerase II promoter	gi|18141561|ref|NP_542767.1|/1.87534e-99/interleukin-25 [Mus musculus]
408190	1074	0	4.1	0.01	0.41	5.35755	Up	0.0522702	0.0967339	Wfdc13	WAP four-disulfide core domain 13	-	-	GO:0004866//endopeptidase inhibitor activity	GO:0051346//negative regulation of hydrolase activity	gi|60592762|ref|NP_001012722.1|/2.80442e-26/WAP four-disulfide core domain protein 13 precursor [Mus musculus]
104522	1038	2.11	82	0.21	8.57	5.35083	Up	1.04033e-23	1.08352e-22	AU040972	expressed sequence AU040972	-	-	-	-	-
56198	4532	1	35	0.02	0.81	5.33985	Up	1.57764e-10	8.52093e-10	Heyl	hairy/enhancer-of-split related with YRPW motif-like	K09091|1|4e-157|558|mmu:56198|hairy and enhancer of split related with YRPW motif	GO:0043231//intracellular membrane-bounded organelle;GO:0043234//protein complex	GO:0000982//transcription factor activity, RNA polymerase II core promoter proximal region sequence-specific binding;GO:0001104//RNA polymerase II transcription cofactor activity;GO:0000977//RNA polymerase II regulatory region sequence-specific DNA binding;GO:0046983//protein dimerization activity;GO:0019904//protein domain specific binding;GO:0042802//identical protein binding;GO:0003696//satell…	GO:0003272//endocardial cushion formation;GO:0003206//cardiac chamber morphogenesis;GO:0007166//cell surface receptor signaling pathway;GO:0006366//transcription from RNA polymerase II promoter;GO:0001837//epithelial to mesenchymal transition;GO:0030521//androgen receptor signaling pathway;GO:0003177;GO:0043433//negative regulation of sequence-specific DNA binding transcription factor activity;GO…	gi|31560486|ref|NP_038933.2|/3.55207e-156/hairy/enhancer-of-split related with YRPW motif-like protein [Mus musculus]
100529079	2178	4	148	0.18	7.23	5.32793	Up	2.19984e-41	4.10255e-40	5830418P13Rik	RIKEN cDNA 5830418P13 gene	K10379|1|2e-30|137|mmu:107993|phakinin	-	-	-	-
109697	1594	0	6	0.01	0.4	5.32193	Up	0.0121659	0.0267681	Cpa1	carboxypeptidase A1, pancreatic	K08779|1|0.0|825|mmu:109697|carboxypeptidase A1 [EC:3.4.17.1]	GO:0044421	GO:0008235//metalloexopeptidase activity;GO:0046914//transition metal ion binding	GO:0006508//proteolysis	gi|54312076|ref|NP_079626.2|/0/carboxypeptidase A1 preproprotein [Mus musculus]
664837	804	0	2.91	0.01	0.4	5.32193	Up	0.224576	0.337272	Gm7361	predicted gene 7361	-	-	-	-	gi|528078349|ref|NP_001268456.1|/2.25119e-111/spermatogenesis associated glutamate (E)-rich protein-like [Mus musculus]
71338	1084	0	4	0.01	0.4	5.32193	Up	0.0522702	0.0971493	Tprg	transformation related protein 63 regulated	-	GO:0044424	-	-	gi|30424768|ref|NP_780374.1|/7.46211e-152/tumor protein p63-regulated gene 1 protein [Mus musculus]
83762	6907	1	26	0.01	0.4	5.32193	Up	8.49922e-08	3.74586e-07	Otof	otoferlin	K19949|1|0.0|3687|mmu:83762|otoferlin	GO:0031224//intrinsic component of membrane;GO:0008021//synaptic vesicle;GO:0031224//intrinsic component of membrane;GO:0008021//synaptic vesicle;GO:0031224//intrinsic component of membrane;GO:0008021//synaptic vesicle	GO:0005488//binding;GO:0005488//binding;GO:0005488//binding	GO:0050954//sensory perception of mechanical stimulus;GO:0006887//exocytosis;GO:0050954//sensory perception of mechanical stimulus;GO:0006887//exocytosis;GO:0050954//sensory perception of mechanical stimulus;GO:0006887//exocytosis	gi|556695426|ref|NP_001273350.1|/0/otoferlin isoform 3 [Mus musculus]
319157	358	0	1.24	0.01	0.4	5.32193	Up	0.4655	0.587701	Hist1h4f	histone cluster 1, H4f	K11254|1|6e-41|167|cge:100755357|histone H4	GO:0000785//chromatin;GO:0043231//intracellular membrane-bounded organelle	GO:0046983//protein dimerization activity	GO:0034728//nucleosome organization	gi|444523279|gb|ELV13502.1|/1.59383e-40/Histone H2B type 1-M [Tupaia chinensis]
22415	3115	1	35	0.03	1.19	5.30986	Up	1.57764e-10	8.51845e-10	Wnt3	wingless-type MMTV integration site family, member 3	K00312|1|0.0|724|ecb:100049880|wingless-type MMTV integration site family, member 3	GO:0005737//cytoplasm;GO:0005576//extracellular region;GO:0031012//extracellular matrix	GO:0001664//G-protein coupled receptor binding	GO:0030326//embryonic limb morphogenesis;GO:0010467//gene expression;GO:0001704//formation of primary germ layer;GO:0060061//Spemann organizer formation;GO:0048669//collateral sprouting in absence of injury;GO:0009798//axis specification;GO:0030517//negative regulation of axon extension;GO:0001649//osteoblast differentiation;GO:0006935//chemotaxis;GO:0060070//canonical Wnt signaling pathway;GO:00…	gi|803290661|ref|XP_012004993.1|/0/PREDICTED: proto-oncogene Wnt-3 isoform X2 [Ovis aries musimon]
17180	2002	8	297	0.4	15.81	5.30469	Up	8.51854e-82	3.26901e-80	Matn1	matrilin 1, cartilage matrix protein	K19467|1|1e-79|300|asn:102381008|matrilin-3	GO:0031012//extracellular matrix	GO:0005488//binding	GO:0003414;GO:0030278//regulation of ossification	gi|171846231|ref|NP_034899.2|/0/cartilage matrix protein precursor [Mus musculus]
627191	2499	1	37	0.04	1.57	5.29462	Up	3.86558e-11	2.16184e-10	Syndig1l	synapse differentiation inducing 1 like	-	GO:0031224//intrinsic component of membrane;GO:0043231//intracellular membrane-bounded organelle	-	GO:0050896//response to stimulus	gi|85362733|ref|NP_001028506.1|/1.60911e-104/synapse differentiation-inducing gene protein 1-like [Mus musculus]
100689	2237	1	33	0.04	1.57	5.29462	Up	6.42088e-10	3.32052e-09	Spon2	spondin 2, extracellular matrix protein	K06532|1|8e-23|111|dpe:Dper_GL10630|prominin 1	GO:0031012//extracellular matrix	GO:0043169//cation binding	GO:0006952//defense response;GO:0022610	gi|254939623|ref|NP_598664.3|/0/spondin-2 precursor [Mus musculus]
231532	2751	0	10	0.01	0.39	5.2854	Up	0.000659056	0.00183518	Arhgap24	Rho GTPase activating protein 24	K07526|1|1e-27|127|tru:101075439|SLIT-ROBO Rho GTPase activating protein;K18470|4|7e-26|122|lgi:LOTGIDRAFT_168254|Rho GTPase-activating protein 1	GO:0005924//cell-substrate adherens junction;GO:0043232;GO:0005924//cell-substrate adherens junction;GO:0043232;GO:0005924//cell-substrate adherens junction;GO:0043232	GO:0008289//lipid binding;GO:0008289//lipid binding;GO:0008289//lipid binding	GO:0044319//wound healing, spreading of cells;GO:0016601//Rac protein signal transduction;GO:0048869//cellular developmental process;GO:0031345//negative regulation of cell projection organization;GO:0044319//wound healing, spreading of cells;GO:0016601//Rac protein signal transduction;GO:0048869//cellular developmental process;GO:0031345//negative regulation of cell projection organization;GO:00…	gi|170671704|ref|NP_083546.2|/0/rho GTPase-activating protein 24 isoform 1 [Mus musculus]
17841	771	0	2.7	0.01	0.39	5.2854	Up	0.224576	0.337817	Mup2	major urinary protein 2	K01830|1|2e-12|75.5|dre:336492|prostaglandin-H2 D-isomerase [EC:5.3.99.2]	GO:0044421;GO:0044421;GO:0044421	-	-	gi|113930712|ref|NP_032673.3|/1.34127e-89/major urinary protein 2 isoform 1 precursor [Mus musculus]
545611	4130	0	15.29	0.01	0.39	5.2854	Up	1.72245e-05	5.96988e-05	Fam205a2	family with sequence similarity 205, member A2	-	-	-	-	gi|147901636|ref|NP_001078999.1|/0/protein FAM205A [Mus musculus]
234669	1912	0	7	0.01	0.39	5.2854	Up	0.00586932	0.0138647	Ces2b	carboxyesterase 2B	K03927|1|0.0|1108|mmu:234669|carboxylesterase 2 [EC:3.1.1.1 3.1.1.84 3.1.1.56]	GO:0043227//membrane-bounded organelle	GO:0052689//carboxylic ester hydrolase activity	-	gi|37718991|ref|NP_937814.1|/0/carboxyesterase 2B precursor [Mus musculus]
71996	840	0	3	0.01	0.39	5.2854	Up	0.108345	0.18175	Fthl17a	ferritin, heavy polypeptide-like 17, member A	K00522|1|1e-51|205|ngi:103725435|ferritin heavy chain [EC:1.16.3.2]	-	GO:0046872//metal ion binding	-	gi|254675294|ref|NP_082322.1|/1.79832e-98/uncharacterized protein LOC71996 [Mus musculus]
240239	1633	0	6	0.01	0.39	5.2854	Up	0.0121659	0.0267365	Gpr151	G protein-coupled receptor 151	K08435|1|0.0|766|mmu:240239|G protein-coupled receptor 151	GO:0031224//intrinsic component of membrane	GO:0004888//transmembrane signaling receptor activity	GO:0007166//cell surface receptor signaling pathway	gi|33859815|ref|NP_853521.1|/0/probable G-protein coupled receptor 151 protein [Mus musculus]
78068	568	0	2	0.01	0.39	5.2854	Up	0.224576	0.335055	6430503K07Rik	RIKEN cDNA 6430503K07 gene	-	-	-	-	-
75024	871	0	3	0.01	0.38	5.24793	Up	0.108345	0.182507	4930425L21Rik	RIKEN cDNA 4930425L21 gene	-	-	-	-	-
83770	3060	0	11	0.01	0.38	5.24793	Up	0.000317956	0.0009277	Tas1r2	taste receptor, type 1, member 2	K04625|1|0.0|1682|mmu:83770|taste receptor type 1 member 2	GO:0031224//intrinsic component of membrane	GO:0004930//G-protein coupled receptor activity;GO:0005488//binding	GO:0007166//cell surface receptor signaling pathway;GO:0050909//sensory perception of taste	gi|13994203|ref|NP_114079.1|/0/taste receptor type 1 member 2 precursor [Mus musculus]
408058	598	0	2.02	0.01	0.38	5.24793	Up	0.224576	0.336187	BC048507	cDNA sequence BC048507	K10418|1|4e-48|192|aml:100478628|dynein light chain LC8-type	GO:0016020//membrane;GO:0005815//microtubule organizing center;GO:0043231//intracellular membrane-bounded organelle;GO:0005819//spindle;GO:0000775//chromosome, centromeric region;GO:0030286//dynein complex;GO:0044444//cytoplasmic part	GO:0017111//nucleoside-triphosphatase activity;GO:0042802//identical protein binding;GO:0030234//enzyme regulator activity	GO:0051234//establishment of localization;GO:0007010//cytoskeleton organization;GO:0006351//transcription, DNA-templated;GO:0044772//mitotic cell cycle phase transition;GO:0012501//programmed cell death;GO:0006928//movement of cell or subcellular component;GO:0016310//phosphorylation;GO:0006809//nitric oxide biosynthetic process;GO:0044092//negative regulation of molecular function;GO:0001505//re…	gi|301790876|ref|XP_002930443.1|/2.60855e-47/PREDICTED: dynein light chain 1, cytoplasmic isoform X1 [Ailuropoda melanoleuca]
70730	1133	0	4	0.01	0.38	5.24793	Up	0.0522702	0.097033	6330409D20Rik	RIKEN cDNA 6330409D20 gene	-	-	-	-	gi|148676625|gb|EDL08572.1|/1.49738e-81/mCG145914, partial [Mus musculus]
625480	507	0	1.7	0.01	0.38	5.24793	Up	0.4655	0.588459	Gm6592	predicted gene 6592	K15624|1|4e-65|248|rno:691903|protein SSX1	-	-	-	gi|125858426|ref|NP_001075033.1|/9.84773e-87/synovial sarcoma, X member B family member [Mus musculus]
17167	1985	0	7	0.01	0.38	5.24793	Up	0.00586932	0.0138401	Marco	macrophage receptor with collagenous structure	K13884|1|0.0|739|mmu:17167|macrophage receptor with collagenous structure	GO:0031224//intrinsic component of membrane	GO:0004872//receptor activity	GO:0006952//defense response;GO:0006909//phagocytosis	gi|6754640|ref|NP_034896.1|/0/macrophage receptor MARCO [Mus musculus]
19649	4726	6	204	0.12	4.55	5.24476	Up	5.75546e-56	1.4634e-54	Robo3	roundabout guidance receptor 3	K06755|1|0.0|2327|mmu:19649|roundabout, axon guidance receptor 3	-	-	-	gi|258645167|ref|NP_001158239.1|/0/roundabout homolog 3 [Mus musculus]
193740	2798	9.48	322.51	0.33	12.22	5.21063	Up	3.74686e-88	1.58133e-86	Hspa1a	heat shock protein 1A	K03283|1|0.0|1132|mmu:193740|heat shock 70kDa protein 1/8	GO:0016234//inclusion body;GO:0016604//nuclear body;GO:0043234//protein complex;GO:0044459;GO:0044429	GO:0032550;GO:0044389//ubiquitin-like protein ligase binding;GO:0008134//transcription factor binding	GO:0009605//response to external stimulus;GO:0006457//protein folding;GO:0006401//RNA catabolic process;GO:0043066//negative regulation of apoptotic process;GO:0035966//response to topologically incorrect protein;GO:0008283//cell proliferation;GO:0019229//regulation of vasoconstriction;GO:0006259//DNA metabolic process;GO:0035036//sperm-egg recognition;GO:0001912//positive regulation of leukocyte…	gi|124339829|ref|NP_034609.2|/0/heat shock 70 kDa protein 1A [Mus musculus]
242425	3998	0	14	0.01	0.37	5.20945	Up	3.57028e-05	0.000119129	Gabbr2	gamma-aminobutyric acid (GABA) B receptor, 2	K04615|1|0.0|1726|mmu:242425|gamma-aminobutyric acid type B receptor	GO:0097060//synaptic membrane;GO:0016021//integral component of membrane;GO:0044424;GO:0042995//cell projection	GO:0004930//G-protein coupled receptor activity	GO:0007186//G-protein coupled receptor signaling pathway;GO:0007267//cell-cell signaling;GO:0030818//negative regulation of cAMP biosynthetic process	gi|589921623|ref|XP_006973743.1|/0/PREDICTED: gamma-aminobutyric acid type B receptor subunit 2 [Peromyscus maniculatus bairdii]
268780	4864	0	17	0.01	0.37	5.20945	Up	4.009e-06	1.48725e-05	Egflam	EGF-like, fibronectin type III and laminin G domains	K06254|1|1e-93|348|bta:525795|agrin	GO:0005578//proteinaceous extracellular matrix;GO:0005578//proteinaceous extracellular matrix;GO:0005578//proteinaceous extracellular matrix	GO:0097367//carbohydrate derivative binding;GO:0097367//carbohydrate derivative binding;GO:0097367//carbohydrate derivative binding	GO:0043062//extracellular structure organization;GO:0010810//regulation of cell-substrate adhesion;GO:0018149//peptide cross-linking;GO:0043062//extracellular structure organization;GO:0010810//regulation of cell-substrate adhesion;GO:0018149//peptide cross-linking;GO:0043062//extracellular structure organization;GO:0010810//regulation of cell-substrate adhesion;GO:0018149//peptide cross-linking	gi|575501633|ref|NP_001276427.1|/0/pikachurin isoform 3 [Mus musculus]
319180	431	0	1.39	0.01	0.37	5.20945	Up	0.4655	0.584529	Hist1h2bf	histone cluster 1, H2bf	K11252|1|3e-45|181|cge:100761268|histone H2B	-	-	-	-
100740	1173	0	3.99	0.01	0.37	5.20945	Up	0.108345	0.181309	AI839979	expressed sequence AI839979	-	-	-	-	gi|148705430|gb|EDL37377.1|/2.44465e-50/mCG1046215, partial [Mus musculus]
73475	603	0	2	0.01	0.37	5.20945	Up	0.224576	0.333345	1700067G17Rik	RIKEN cDNA 1700067G17 gene	-	-	-	-	gi|148708158|gb|EDL40105.1|/1.96826e-26/mCG148384 [Mus musculus]
404545	4001.86	10	347	0.25	9.16	5.19535	Up	1.64104e-94	7.65489e-93	Ano7	anoctamin 7	K19501|1|0.0|1643|mmu:404545|anoctamin-7	GO:0043231//intracellular membrane-bounded organelle;GO:0031224//intrinsic component of membrane;GO:0044444//cytoplasmic part;GO:0043231//intracellular membrane-bounded organelle;GO:0031224//intrinsic component of membrane;GO:0044444//cytoplasmic part	GO:0005254//chloride channel activity;GO:0005254//chloride channel activity	GO:0015698//inorganic anion transport;GO:0015698//inorganic anion transport	gi|46309609|ref|NP_996914.1|/0/anoctamin-7 isoform 1 [Mus musculus]
18126	4008.77	1	41	0.03	1.08	5.16993	Up	2.30384e-12	1.39535e-11	Nos2	nitric oxide synthase 2, inducible	K13241|1|0.0|2334|mmu:18126|nitric-oxide synthase, inducible [EC:1.14.13.39]	-	-	-	-
20716	2085	0	7.01	0.01	0.36	5.16993	Up	0.00586932	0.0138682	Serpina3n	serine (or cysteine) peptidase inhibitor, clade A, member 3N	K04525|1|0.0|791|mmu:20716|serpin peptidase inhibitor, clade A	-	-	-	gi|130503301|ref|NP_033278.2|/0/serine protease inhibitor A3N precursor [Mus musculus]
545662	1975	0	6.74	0.01	0.36	5.16993	Up	0.0121659	0.0267586	B020004J07Rik	RIKEN cDNA B020004J07 gene	K10308|1|2e-09|67.0|myd:102753733|F-box protein 31	-	-	-	gi|85702111|ref|NP_001028962.1|/0/uncharacterized protein LOC545662 [Mus musculus]
77382	617	0	2	0.01	0.36	5.16993	Up	0.224576	0.337136	C030018K13Rik	RIKEN cDNA C030018K13 gene	-	-	-	-	-
258558	1040	0	3.47	0.01	0.36	5.16993	Up	0.108345	0.18221	Olfr837	olfactory receptor 837	K04257|1|6e-170|598|mmu:258558|olfactory receptor	GO:0016020//membrane	GO:0004888//transmembrane signaling receptor activity	GO:0007166//cell surface receptor signaling pathway	gi|22129517|ref|NP_666776.1|/4.84861e-169/olfactory receptor 837 [Mus musculus]
72277	621	0	2	0.01	0.36	5.16993	Up	0.224576	0.335028	1700030F18Rik	RIKEN cDNA 1700030F18 gene	-	-	-	-	gi|223590206|sp|Q9D9R9.2|F186A_MOUSE/6.10371e-58/RecName: Full=Protein FAM186A
64918	2090	0	7	0.01	0.36	5.16993	Up	0.00586932	0.0138559	Bhmt2	betaine-homocysteine methyltransferase 2	K00547|1|0.0|686|mmu:64918|homocysteine S-methyltransferase [EC:2.1.1.10]	GO:0044424	GO:0046914//transition metal ion binding;GO:0008172//S-methyltransferase activity	GO:0000097//sulfur amino acid biosynthetic process;GO:0006577//amino-acid betaine metabolic process	gi|145553963|ref|NP_075022.2|/0/S-methylmethionine--homocysteine S-methyltransferase BHMT2 [Mus musculus]
11468	1341	0	4.49	0.01	0.36	5.16993	Up	0.0522702	0.0969556	Actg2	actin, gamma 2, smooth muscle, enteric	K12315|1|0.0|777|cge:100768744|actin, gamma-enteric smooth muscle	GO:0032991//macromolecular complex;GO:0005856//cytoskeleton;GO:0043292//contractile fiber	GO:0032550	GO:0051707//response to other organism;GO:0006939//smooth muscle contraction;GO:0072008;GO:0008015//blood circulation	gi|528767717|gb|EPY87376.1|/0/hypothetical protein CB1_000252031 [Camelus ferus]
66175	1194	0	4	0.01	0.36	5.16993	Up	0.0522702	0.0968881	Mustn1	musculoskeletal, embryonic nuclear protein 1	-	GO:0031981//nuclear lumen	-	GO:0009611//response to wounding;GO:0035108//limb morphogenesis;GO:0009888//tissue development	gi|148692820|gb|EDL24767.1|/5.41252e-53/musculoskeletal, embryonic nuclear protein 1, partial [Mus musculus]
78919	2081	0	7	0.01	0.36	5.16993	Up	0.00586932	0.0138524	Fndc8	fibronectin type III domain containing 8	K12018|1|8e-11|71.6|lcm:102350171|tripartite motif-containing protein 42	-	-	-	gi|113931164|ref|NP_084500.1|/4.36046e-169/fibronectin type III domain-containing protein 8 [Mus musculus]
68400	618	0	2	0.01	0.36	5.16993	Up	0.224576	0.334358	0610043K17Rik	RIKEN cDNA 0610043K17 gene	-	-	-	-	gi|148698925|gb|EDL30872.1|/2.52829e-56/mCG144801, partial [Mus musculus]
14262	2048	0	7	0.01	0.36	5.16993	Up	0.00586932	0.0138506	Fmo3	flavin containing monooxygenase 3	K00485|1|0.0|1025|mmu:14262|dimethylaniline monooxygenase (N-oxide forming) [EC:1.14.13.8]	-	-	-	-
235281	4193.35	21.02	707.02	0.5	17.8	5.15381	Up	2.93672e-190	4.14078e-188	Scn3b	sodium channel, voltage-gated, type III, beta	K04847|1|7e-114|397|mmu:235281|voltage-gated sodium channel type III beta	GO:0031674//I band;GO:0005887//integral component of plasma membrane;GO:0031674//I band;GO:0005887//integral component of plasma membrane;GO:0031674//I band;GO:0005887//integral component of plasma membrane	GO:0005515//protein binding;GO:0005248//voltage-gated sodium channel activity;GO:0016247//channel regulator activity;GO:0005515//protein binding;GO:0005248//voltage-gated sodium channel activity;GO:0016247//channel regulator activity;GO:0005515//protein binding;GO:0005248//voltage-gated sodium channel activity;GO:0016247//channel regulator activity	GO:0048731//system development;GO:0002027//regulation of heart rate;GO:0086010//membrane depolarization during action potential;GO:0007009//plasma membrane organization;GO:0086002//cardiac muscle cell action potential involved in contraction;GO:0003254//regulation of membrane depolarization;GO:0086065//cell communication involved in cardiac conduction;GO:0006935//chemotaxis;GO:0007600//sensory pe…	gi|50510815|dbj|BAD32393.1|/2.47187e-151/mKIAA1158 protein [Mus musculus]
93670	1248	0	4	0.01	0.35	5.12928	Up	0.0522702	0.0973729	Tac4	tachykinin 4	K05241|1|7e-60|233|mmu:93670|tachykinin 4	-	GO:0005515//protein binding	GO:0002279;GO:0046541//saliva secretion;GO:0007186//G-protein coupled receptor signaling pathway;GO:0008015//blood circulation	gi|16716383|ref|NP_444323.1|/5.39923e-59/tachykinin-4 precursor [Mus musculus]
667370	2013	0.27	6.52	0.01	0.35	5.12928	Up	0.0121659	0.0267428	Ifit3b	interferon-induced protein with tetratricopeptide repeats 3B	K14217|1|3e-83|311|cfa:488947|interferon-induced protein with tetratricopeptide repeats 1	GO:0043231//intracellular membrane-bounded organelle	GO:0005515//protein binding	GO:0035456//response to interferon-beta;GO:0006952//defense response;GO:0008283//cell proliferation;GO:0002252;GO:0035455//response to interferon-alpha;GO:0051707//response to other organism;GO:0006915//apoptotic process	gi|74151869|dbj|BAE29721.1|/0/unnamed protein product [Mus musculus]
71125	1262	0	4.11	0.01	0.35	5.12928	Up	0.0522702	0.0968784	4933407G14Rik	RIKEN cDNA 4933407G14 gene	-	-	-	-	gi|148699975|gb|EDL31922.1|/5.68296e-48/mCG146288, partial [Mus musculus]
75622	941	0	3	0.01	0.35	5.12928	Up	0.108345	0.181081	Spaca3	sperm acrosome associated 3	K01185|1|9e-37|156|oaa:100076093|lysozyme [EC:3.2.1.17]	GO:0000323//lytic vacuole;GO:0016023//cytoplasmic, membrane-bounded vesicle;GO:0031224//intrinsic component of membrane	GO:0004553//hydrolase activity, hydrolyzing O-glycosyl compounds;GO:0005488//binding	GO:0044036;GO:0007338//single fertilization	gi|118597343|sp|Q9D9X8.2|SACA3_MOUSE/5.45372e-105/RecName: Full=Sperm acrosome membrane-associated protein 3; AltName: Full=Lysozyme-like protein 3; AltName: Full=Sperm lysozyme-like protein 1; Short=mSLLP1; Contains: RecName: Full=Sperm acrosome membrane-associated protein 3, membrane form; Contains: RecName: Full=Sperm acrosome membrane-associated protein 3, processed form
381375	1217	0	4	0.01	0.35	5.12928	Up	0.0522702	0.0968495	Dfnb59	deafness, autosomal recessive 59 (human)	-	GO:0044297//cell body	-	GO:0050954//sensory perception of mechanical stimulus	gi|123959714|ref|NP_001074180.1|/0/pejvakin [Mus musculus]
16869	2750	0	9	0.01	0.35	5.12928	Up	0.00136609	0.00360442	Lhx1	LIM homeobox protein 1	K09372|1|0.0|725|ngi:103732636|LIM homeobox protein 1	GO:0032991//macromolecular complex;GO:0043231//intracellular membrane-bounded organelle	GO:0003712//transcription cofactor activity;GO:0001071//nucleic acid binding transcription factor activity;GO:0003677//DNA binding;GO:0046914//transition metal ion binding	GO:0001704//formation of primary germ layer;GO:0060560//developmental growth involved in morphogenesis;GO:0007411//axon guidance;GO:0048754//branching morphogenesis of an epithelial tube;GO:0022037//metencephalon development;GO:0072049//comma-shaped body morphogenesis;GO:0030900//forebrain development;GO:0051094//positive regulation of developmental process;GO:0006351//transcription, DNA-template…	gi|674032718|ref|XP_008829477.1|/0/PREDICTED: LIM/homeobox protein Lhx1 [Nannospalax galili]
12715	1415	4	126	0.28	9.57	5.09502	Up	1.08617e-34	1.66797e-33	Ckm	creatine kinase, muscle	K00933|1|0.0|729|mmu:12715|creatine kinase [EC:2.7.3.2]	GO:0044424	GO:0016301//kinase activity;GO:0032550	GO:0006603//phosphocreatine metabolic process	gi|6671762|ref|NP_031736.1|/0/creatine kinase M-type [Mus musculus]
76426	649	0	2	0.01	0.34	5.08746	Up	0.224576	0.337571	Fam209	family with sequence similarity 209	-	-	-	-	gi|198278455|ref|NP_083884.1|/7.49644e-97/uncharacterized protein LOC76426 precursor [Mus musculus]
110834	3123	0	10	0.01	0.34	5.08746	Up	0.000659056	0.00183463	Chrna3	cholinergic receptor, nicotinic, alpha polypeptide 3	K04805|1|0.0|905|mmu:110834|nicotinic acetylcholine receptor alpha-3	GO:0044327//dendritic spine head;GO:0097060//synaptic membrane;GO:0044297//cell body;GO:0005887//integral component of plasma membrane	GO:0005231//excitatory extracellular ligand-gated ion channel activity;GO:0042165//neurotransmitter binding;GO:0004888//transmembrane signaling receptor activity	GO:0048731//system development;GO:0006937//regulation of muscle contraction;GO:0030534//adult behavior;GO:0010769//regulation of cell morphogenesis involved in differentiation;GO:0007169//transmembrane receptor protein tyrosine kinase signaling pathway;GO:0051899//membrane depolarization;GO:0051259//protein oligomerization;GO:0014070//response to organic cyclic compound;GO:0014055//acetylcholine …	gi|70778736|ref|NP_660111.2|/0/neuronal acetylcholine receptor subunit alpha-3 precursor [Mus musculus]
668210	646	0	2	0.01	0.34	5.08746	Up	0.224576	0.336973	Gm9047	predicted gene 9047	K11995|1|4e-09|63.5|shr:100923846|deoxyribonuclease-1-like protein [EC:3.1.21.-]	-	-	-	gi|223941805|ref|NP_001138832.1|/1.04018e-74/uncharacterized protein LOC668210 [Mus musculus]
53814	955	0	3	0.01	0.34	5.08746	Up	0.108345	0.182177	Oaz3	ornithine decarboxylase antizyme 3	K16614|1|6e-127|328|mmu:53814|ornithine decarboxylase antizyme 3	GO:0043231//intracellular membrane-bounded organelle	GO:0005488//binding;GO:0004857//enzyme inhibitor activity	GO:0006576//cellular biogenic amine metabolic process;GO:0044092//negative regulation of molecular function	gi|190844347|ref|NP_058597.2|/5.0077e-126/ornithine decarboxylase antizyme 3 [Mus musculus]
66323	954	0	3	0.01	0.34	5.08746	Up	0.108345	0.182095	1700001K19Rik	RIKEN cDNA 1700001K19 gene	-	-	-	-	gi|568980227|ref|XP_006516211.1|/3.48733e-115/PREDICTED: uncharacterized protein LOC66323 isoform X3 [Mus musculus]
69120	654	0	2	0.01	0.34	5.08746	Up	0.224576	0.335647	1810021B22Rik	RIKEN cDNA 1810021B22 gene	-	-	-	-	-
329253	341	0	1	0.01	0.34	5.08746	Up	0.4655	0.586309	Gm15850	predicted gene 15850	-	-	-	-	-
78640	647	0	2	0.01	0.34	5.08746	Up	0.224576	0.33284	1700122C19Rik	RIKEN cDNA 1700122C19 gene	-	-	-	-	-
246747	665	0	2	0.01	0.33	5.04439	Up	0.224576	0.337081	Adig	adipogenin	-	GO:0031224//intrinsic component of membrane;GO:0043231//intracellular membrane-bounded organelle	-	GO:0045444//fat cell differentiation	gi|148674324|gb|EDL06271.1|/1.62737e-49/cDNA sequence BC054059, isoform CRA_b, partial [Mus musculus]
237362	1307	0	4	0.01	0.33	5.04439	Up	0.0522702	0.0971784	Npffr1	neuropeptide FF receptor 1	K04240|1|0.0|733|mmu:237362|neuropeptide FF receptor 1	GO:0031224//intrinsic component of membrane	GO:0008528//G-protein coupled peptide receptor activity;GO:0001664//G-protein coupled receptor binding	GO:0071900//regulation of protein serine/threonine kinase activity;GO:0030817//regulation of cAMP biosynthetic process;GO:0000165//MAPK cascade	gi|294661833|ref|NP_001170982.1|/0/neuropeptide FF receptor 1 [Mus musculus]
624860	1356	0	4.21	0.01	0.33	5.04439	Up	0.0522702	0.097159	Gm12253	predicted gene 12253	K10591|1|4e-07|58.5|cge:100755507|E3 ubiquitin-protein ligase NEDD4 [EC:2.3.2.26];K06552|2|2e-06|56.2|ecb:100069985|CD177 antigen	-	-	GO:0048771//tissue remodeling	gi|113865925|ref|NP_001039007.1|/1.4211e-132/uncharacterized protein LOC624860 precursor [Mus musculus]
69318	676	0	2	0.01	0.33	5.04439	Up	0.224576	0.336403	1700007K09Rik	RIKEN cDNA 1700007K09 gene	-	-	-	-	gi|755523081|ref|XP_006508244.2|/1.08666e-56/PREDICTED: protein FAM24A-like isoform X1 [Mus musculus]
77983	979	0	3	0.01	0.33	5.04439	Up	0.108345	0.181358	B230119M05Rik	RIKEN cDNA B230119M05 gene	-	-	-	-	-
78460	980	0	3	0.01	0.33	5.04439	Up	0.108345	0.181032	1700057H15Rik	RIKEN cDNA 1700057H15 gene	-	-	-	-	-
71161	990	0	3	0.01	0.33	5.04439	Up	0.108345	0.181016	Prkag2os1	protein kinase, AMP-activated, gamma 2 non-catalytic subunit, opposite strand 1	-	-	-	-	gi|148671140|gb|EDL03087.1|/9.18689e-82/mCG144533, partial [Mus musculus]
244281	7252	1	23	0.01	0.33	5.04439	Up	6.78426e-07	2.73486e-06	Myo16	myosin XVI	K17481|1|0.0|2946|mmu:244281|myosin XVI	-	-	-	-
633395	2629	0	8.23	0.01	0.33	5.04439	Up	0.0028316	0.00707121	Gm10548	ribosomal protein L29 pseudogene	K02905|1|2e-38|163|rno:29283|large subunit ribosomal protein L29e	GO:0015934//large ribosomal subunit;GO:0044425	GO:0005539//glycosaminoglycan binding	GO:0007155//cell adhesion;GO:0010467//gene expression;GO:0040007//growth	gi|74205455|dbj|BAE21038.1|/1.16787e-44/unnamed protein product [Mus musculus]
76645	7386	3	92	0.04	1.31	5.03342	Up	1.48328e-25	1.66007e-24	Pkd1l2	polycystic kidney disease 1 like 2	K04988|1|0.0|4756|mmu:76645|polycystin 1L2	GO:0031224//intrinsic component of membrane	GO:0046872//metal ion binding	GO:0007186//G-protein coupled receptor signaling pathway	gi|294862233|ref|NP_083962.4|/0/polycystic kidney disease protein 1-like 2 precursor [Mus musculus]
11752	1887.21	14	423	0.74	23.92	5.01455	Up	1.09551e-112	6.68515e-111	Anxa8	annexin A8	K17096|1|0.0|647|mmu:11752|annexin A8	-	GO:0046872//metal ion binding;GO:0005543//phospholipid binding;GO:0046872//metal ion binding;GO:0005543//phospholipid binding	GO:0007599//hemostasis;GO:0007599//hemostasis	gi|22165408|ref|NP_038501.2|/0/annexin A8 isoform 1 [Mus musculus]
17928	1518	1	32	0.07	2.26	5.01282	Up	1.29388e-09	6.54214e-09	Myog	myogenin	K18483|1|3e-122|441|cjc:100408005|myogenic factor 4 (myogenin)	GO:0043231//intracellular membrane-bounded organelle	GO:0000981//RNA polymerase II transcription factor activity, sequence-specific DNA binding;GO:0005515//protein binding;GO:0000976//transcription regulatory region sequence-specific DNA binding	GO:0048869//cellular developmental process;GO:0070848//response to growth factor;GO:0007519//skeletal muscle tissue development;GO:0010226//response to lithium ion;GO:0006366//transcription from RNA polymerase II promoter	gi|127714|sp|P20428.1|MYOG_RAT/6.6565e-139/RecName: Full=Myogenin
622665	2003	3	91	0.15	4.84	5.01197	Up	2.97942e-25	3.29098e-24	Ccdc17	coiled-coil domain containing 17	K16806|1|6e-06|55.5|bfo:BRAFLDRAFT_125888|MAP7 domain-containing protein 1	-	-	-	gi|85702302|ref|NP_001033005.1|/0/coiled-coil domain-containing protein 17 [Mus musculus]
76378	1030	0	3	0.01	0.32	5	Up	0.108345	0.181701	Ropn1	ropporin, rhophilin associated protein 1	K16541|1|8e-10|67.0|fch:102052521|coiled-coil domain-containing protein 14	-	GO:0019887//protein kinase regulator activity	GO:0007154//cell communication	gi|13507710|ref|NP_109669.1|/4.98807e-118/ropporin-1 [Mus musculus]
15562	4657	0	14	0.01	0.32	5	Up	3.57028e-05	0.000119086	Htr4	5 hydroxytryptamine (serotonin) receptor 4	K04160|1|0.0|797|mmu:15562|5-hydroxytryptamine receptor 4	GO:0043231//intracellular membrane-bounded organelle;GO:0016021//integral component of membrane	GO:0008227//G-protein coupled amine receptor activity	GO:0007267//cell-cell signaling;GO:0008283//cell proliferation;GO:0050877//neurological system process;GO:0007188//adenylate cyclase-modulating G-protein coupled receptor signaling pathway;GO:0030817//regulation of cAMP biosynthetic process;GO:0031667//response to nutrient levels	gi|84370240|ref|NP_032339.2|/0/5-hydroxytryptamine receptor 4 [Mus musculus]
66058	1012	0	3	0.01	0.32	5	Up	0.108345	0.181276	Tmem176a	transmembrane protein 176A	-	GO:0031224//intrinsic component of membrane;GO:0031224//intrinsic component of membrane	-	GO:0045596//negative regulation of cell differentiation;GO:0045596//negative regulation of cell differentiation	gi|148298742|ref|NP_079602.4|/3.62615e-127/transmembrane protein 176A [Mus musculus]
276920	1353	0	4	0.01	0.32	5	Up	0.0522702	0.096782	Ccdc42	coiled-coil domain containing 42	K08501|1|1e-16|90.5|tgu:100217832|syntaxin 8;K11498|2|7e-07|57.8|dvi:Dvir_GJ13256|centromeric protein E	-	-	-	-
224405	2035	3.86	115.52	0.19	6.05	4.99286	Up	1.48042e-32	2.11625e-31	Cyyr1	cysteine and tyrosine-rich protein 1	-	-	-	-	gi|74190182|dbj|BAE37209.1|/7.20318e-68/unnamed protein product [Mus musculus]
434341	6945	6	168	0.08	2.54	4.98868	Up	4.62032e-45	9.22676e-44	Nlrc5	NLR family, CARD domain containing 5	K08060|1|9e-45|186|lcm:102357559|class II, major histocompatibility complex, transactivator	-	-	-	gi|254692966|ref|NP_001028379.2|/0/protein NLRC5 [Mus musculus]
18802	2760.42	14	413	0.51	15.87	4.95966	Up	1.1559e-109	6.7441e-108	Plcd4	phospholipase C, delta 4	K05857|1|0.0|1560|mmu:18802|phosphatidylinositol phospholipase C, delta [EC:3.1.4.11]	GO:0043231//intracellular membrane-bounded organelle;GO:0043231//intracellular membrane-bounded organelle	GO:0004629//phospholipase C activity;GO:0046872//metal ion binding;GO:0060089;GO:0008289//lipid binding;GO:0004629//phospholipase C activity;GO:0046872//metal ion binding;GO:0060089;GO:0008289//lipid binding	GO:0006629//lipid metabolic process;GO:0007165//signal transduction;GO:0007338//single fertilization;GO:0006629//lipid metabolic process;GO:0007165//signal transduction;GO:0007338//single fertilization	gi|125347171|ref|NP_683739.2|/0/1-phosphatidylinositol 4,5-bisphosphate phosphodiesterase delta-4 isoform 2 [Mus musculus]
546729	1047	0	3	0.01	0.31	4.9542	Up	0.108345	0.182523	Calhm1	calcium homeostasis modulator 1	K19738|1|1e-171|604|mmu:546729|calcium homeostasis modulator protein 1	-	-	-	-
75434	712	0	2	0.01	0.31	4.9542	Up	0.224576	0.337517	1700001C02Rik	RIKEN cDNA 1700001C02 gene	-	-	-	-	gi|21729773|ref|NP_083561.1|/4.46139e-115/UPF0573 protein C2orf70 homolog [Mus musculus]
100039684	719	0	2	0.01	0.31	4.9542	Up	0.224576	0.337109	5031434O11Rik	RIKEN cDNA 5031434O11 gene	-	-	-	-	-
332131	3434	0	10	0.01	0.31	4.9542	Up	0.000659056	0.00183381	Krt78	keratin 78	K07605|1|0.0|2041|mmu:332131|type II keratin, basic	-	-	-	gi|145580629|ref|NP_997652.4|/0/keratin Kb40 [Mus musculus]
19218	2090	0	6	0.01	0.31	4.9542	Up	0.0121659	0.026746	Ptger3	prostaglandin E receptor 3 (subtype EP3)	K04260|1|0.0|688|mmu:19218|prostaglandin E receptor 3	GO:0031224//intrinsic component of membrane	GO:0005488//binding;GO:0004955//prostaglandin receptor activity	GO:0001660//fever generation;GO:0015711//organic anion transport;GO:0035809;GO:0002237//response to molecule of bacterial origin;GO:0007187//G-protein coupled receptor signaling pathway, coupled to cyclic nucleotide second messenger;GO:0051480//regulation of cytosolic calcium ion concentration	gi|86355516|ref|NP_035326.2|/0/prostaglandin E2 receptor EP3 subtype [Mus musculus]
666203	1594	0	4.68	0.01	0.31	4.9542	Up	0.0522702	0.0969846	Gm7978	predicted gene 7978	K10308|1|3e-14|82.4|myb:102259491|F-box protein 31	-	-	-	gi|38348568|ref|NP_941069.1|/0/uncharacterized protein LOC381724 [Mus musculus]
69363	710	0	2	0.01	0.31	4.9542	Up	0.224576	0.335189	Spaca4	sperm acrosome associated 4	K19894|1|1e-45|185|mmu:69363|sperm acrosome membrane-associated protein 4	GO:0030141//secretory granule;GO:0031224//intrinsic component of membrane	-	GO:0022610	gi|532048106|ref|XP_005366831.1|/6.49726e-50/PREDICTED: sperm acrosome membrane-associated protein 4 [Microtus ochrogaster]
66772	1048	0	3	0.01	0.31	4.9542	Up	0.108345	0.181521	Asb17	ankyrin repeat and SOCS box-containing 17	K10339|1|2e-170|600|mmu:66772|ankyrin repeat and SOCS box protein 17	-	-	GO:0007165//signal transduction	gi|27754116|ref|NP_080034.2|/1.27877e-169/ankyrin repeat and SOCS box protein 17 [Mus musculus]
68223	371	0	1	0.01	0.31	4.9542	Up	0.4655	0.586746	Fam24a	family with sequence similarity 24, member A	-	-	-	-	gi|34304065|ref|NP_899095.1|/1.0934e-41/protein FAM24A precursor [Mus musculus]
625109	2547	0	7.38	0.01	0.31	4.9542	Up	0.00586932	0.0138489	Vmn2r86	vomeronasal 2, receptor 86	K04613|1|0.0|1336|mmu:22300|vomeronasal 2 receptor	GO:0031224//intrinsic component of membrane	GO:0004888//transmembrane signaling receptor activity	GO:0007166//cell surface receptor signaling pathway	gi|157074219|ref|NP_001096835.1|/0/vomeronasal 2, receptor 86 precursor [Mus musculus]
76634	722	0	2	0.01	0.31	4.9542	Up	0.224576	0.333212	1700110C19Rik	RIKEN cDNA 1700110C19 gene	-	-	-	-	-
72229	705	0	2	0.01	0.31	4.9542	Up	0.224576	0.332655	1700003G13Rik	RIKEN cDNA 1700003G13 gene	-	-	-	-	-
12424	707	0	2	0.01	0.31	4.9542	Up	0.224576	0.332496	Cck	cholecystokinin	K05226|1|2e-44|181|mmu:12424|cholecystokinin	-	-	-	-
67340	377	0	1	0.01	0.31	4.9542	Up	0.4655	0.577862	1700052I22Rik	RIKEN cDNA 1700052I22 gene	-	-	-	-	gi|148670737|gb|EDL02684.1|/3.29177e-22/mCG1027851 [Mus musculus]
78725	1548.04	2	57	0.13	3.95	4.92527	Up	4.27008e-16	3.2111e-15	D730001G18Rik	RIKEN cDNA D730001G18 gene	K06846|1|3e-10|69.3|shr:105749390|lymphocyte antigen 6 complex locus protein D/E/G6/H	-	-	-	gi|148697499|gb|EDL29446.1|/1.47431e-70/RIKEN cDNA D730001G18, isoform CRA_a, partial [Mus musculus]
170721	4336.64	7	199	0.16	4.84	4.91886	Up	2.92952e-53	6.99029e-52	Papln	papilin, proteoglycan-like sulfated glycoprotein	K08621|1|2e-101|373|gga:427160|a disintegrin and metalloproteinase with thrombospondin motifs 6 [EC:3.4.24.-]	GO:0005578//proteinaceous extracellular matrix;GO:0005578//proteinaceous extracellular matrix	GO:0046914//transition metal ion binding;GO:0070011//peptidase activity, acting on L-amino acid peptides;GO:0004866//endopeptidase inhibitor activity;GO:0046914//transition metal ion binding;GO:0070011//peptidase activity, acting on L-amino acid peptides;GO:0004866//endopeptidase inhibitor activity	GO:0051346//negative regulation of hydrolase activity;GO:0051346//negative regulation of hydrolase activity	gi|158711721|ref|NP_570957.2|/0/papilin isoform 2 precursor [Mus musculus]
118452	4177	0	12	0.01	0.3	4.90689	Up	0.000153395	0.000470578	Baalc	brain and acute leukemia, cytoplasmic	-	GO:0005815//microtubule organizing center;GO:0031981//nuclear lumen	-	-	gi|21687035|ref|NP_542371.1|/2.72234e-78/brain and acute leukemia cytoplasmic protein isoform 1-6-8 [Mus musculus]
380730	4576	0	13	0.01	0.3	4.90689	Up	7.40042e-05	0.00023715	Gm884	predicted gene 884	K10874|1|2e-16|91.7|mgp:100540718|RAD52 motif-containing protein 1;K10955|3|2e-15|88.6|tup:102470397|intestinal mucin-2	-	-	-	gi|568974638|ref|XP_006533710.1|/0/PREDICTED: uncharacterized protein LOC380730 isoform X1 [Mus musculus]
71637	1096	0	3	0.01	0.3	4.90689	Up	0.108345	0.181783	4930413F20Rik	RIKEN cDNA 4930413F20 gene	-	-	-	-	-
76432	737	0	2	0.01	0.3	4.90689	Up	0.224576	0.334599	2310001H17Rik	RIKEN cDNA 2310001H17 gene	-	-	-	-	-
229933	3921	0	11	0.01	0.3	4.90689	Up	0.000317956	0.000926828	Clca2	chloride channel accessory 2	K05028|1|0.0|1821|mmu:229933|calcium-activated chloride channel regulator 2	GO:0031224//intrinsic component of membrane	GO:0005253//anion channel activity	GO:0015698//inorganic anion transport;GO:0022610	gi|30520101|ref|NP_848812.1|/0/calcium-activated chloride channel regulator 2 precursor [Mus musculus]
19120	407	0	1.07	0.01	0.3	4.90689	Up	0.4655	0.580689	Prm3	protamine 3	-	GO:0043229//intracellular organelle	-	GO:0048870//cell motility;GO:0032502//developmental process;GO:0032501//multicellular organismal process	gi|114326495|ref|NP_038666.2|/5.28962e-36/protamine-3 [Mus musculus]
102637952	728	0	1.98	0.01	0.3	4.90689	Up	0.4655	0.579602	Gm34637	predicted gene, 34637	-	-	-	-	-
320069	2414	3	79	0.12	3.48	4.85798	Up	1.24965e-21	1.20573e-20	3830432H09Rik	RIKEN cDNA 3830432H09 gene	-	-	-	-	-
320802	3230	0	9	0.01	0.29	4.85798	Up	0.00136609	0.00361313	Ifitm10	interferon induced transmembrane protein 10	K06566|1|3e-91|339|mmu:320802|interferon induced transmembrane protein	-	-	-	gi|148686194|gb|EDL18141.1|/2.1589e-120/RIKEN cDNA 6330512M04, partial [Mus musculus]
100043645	1594	0	4.36	0.01	0.29	4.85798	Up	0.0522702	0.0973437	Gm4567	predicted gene 4567	K08798|1|3e-96|354|cge:100768554|MAP/microtubule affinity-regulating kinase [EC:2.7.11.1]	-	GO:0032550	-	gi|85702276|ref|NP_001032325.1|/1.63673e-170/serine/threonine kinase-like [Mus musculus]
70011	395	0	1	0.01	0.29	4.85798	Up	0.4655	0.597303	1700030N03Rik	RIKEN cDNA 1700030N03 gene	-	-	-	-	-
100038516	1134	0	3	0.01	0.29	4.85798	Up	0.108345	0.181963	Gm10640	predicted gene 10640	-	-	-	-	-
20731	402	0	1	0.01	0.29	4.85798	Up	0.4655	0.587741	Spink4	serine peptidase inhibitor, Kazal type 4	-	GO:0044421	GO:0004857//enzyme inhibitor activity	GO:0051346//negative regulation of hydrolase activity;GO:0042221//response to chemical	gi|2344864|emb|CAA72282.1|/2.81162e-37/Mpgc60 protein [Mus musculus]
100359413	403	0	1	0.01	0.29	4.85798	Up	0.4655	0.585002	AA413626	ribosomal protein L17 pseudogene	K02880|1|4e-14|78.6|phd:102321340|large subunit ribosomal protein L17e	-	-	-	gi|507636850|ref|XP_004629263.1|/3.35258e-14/PREDICTED: 60S ribosomal protein L17 [Octodon degus]
432641	1115	0	3	0.01	0.29	4.85798	Up	0.108345	0.181341	Gm17746	predicted gene, 17746	-	-	-	-	gi|148705031|gb|EDL36978.1|/6.88915e-48/mCG1051104 [Mus musculus]
329480	3267	0	9	0.01	0.29	4.85798	Up	0.00136609	0.00360493	Wt1os	Wilms tumor 1 homolog, opposite strand	-	-	-	-	-
110805	1116	0	3	0.01	0.29	4.85798	Up	0.108345	0.180708	Foxe1	forkhead box E1	K09398|1|5e-87|323|rno:192274|forkhead box protein E	GO:0043231//intracellular membrane-bounded organelle	GO:0003700//transcription factor activity, sequence-specific DNA binding;GO:0043566//structure-specific DNA binding	GO:0006351//transcription, DNA-templated;GO:0048513//animal organ development;GO:0044767//single-organism developmental process	gi|34304111|ref|NP_899121.1|/4.40195e-86/forkhead box protein E1 [Mus musculus]
245263	1813	0	5	0.01	0.29	4.85798	Up	0.0252174	0.0511661	Gm4981	predicted gene 4981	K09371|1|3e-06|56.2|mgp:100540415|LIM homeobox transcription factor 1	-	-	-	gi|85702209|ref|NP_001030041.1|/2.09083e-148/uncharacterized protein LOC245263 [Mus musculus]
215095	2382.34	2	58	0.09	2.59	4.84688	Up	2.12878e-16	1.62181e-15	Astl	astacin-like metalloendopeptidase (M12 family)	K08778|1|0.0|814|mmu:215095|astacin-like metalloendopeptidase [EC:3.4.-.-]	-	-	-	-
71607	1434	6	161	0.42	12.06	4.8437	Up	5.93236e-43	1.14063e-41	Snx20	sorting nexin 20	K17931|1|1e-142|508|mmu:71607|sorting nexin-20	-	-	-	-
320040	2701	2	51	0.07	2	4.8365	Up	2.7478e-14	1.85432e-13	Rnf222	ring finger protein 222	K12026|1|6e-06|55.8|crg:105327122|tripartite motif-containing protein 56 [EC:2.3.2.27]	GO:0031224//intrinsic component of membrane	GO:0046914//transition metal ion binding	-	gi|116089300|ref|NP_796034.2|/2.39325e-85/RING finger protein 222 [Mus musculus]
16414	2862	6	162	0.21	6	4.8365	Up	2.96674e-43	5.74578e-42	Itgb2	integrin beta 2	K06464|1|0.0|1511|mmu:16414|integrin beta 2	GO:0005887//integral component of plasma membrane	GO:0046983//protein dimerization activity;GO:0043169//cation binding;GO:0019900//kinase binding	GO:0001525//angiogenesis;GO:0007166//cell surface receptor signaling pathway;GO:0022604//regulation of cell morphogenesis;GO:0007599//hemostasis;GO:0012501//programmed cell death;GO:0016337//single organismal cell-cell adhesion;GO:0051091//positive regulation of sequence-specific DNA binding transcription factor activity;GO:0006809//nitric oxide biosynthetic process;GO:0001932//regulation of prot…	gi|111607447|ref|NP_032430.2|/0/integrin beta-2 precursor [Mus musculus]
210933	5522	2	60	0.04	1.14	4.83289	Up	5.28246e-17	4.15893e-16	Adgrb3	adhesion G protein-coupled receptor B3	K04598|1|0.0|3007|mmu:210933|brain-specific angiogenesis inhibitor 3	GO:0031224//intrinsic component of membrane	GO:0005488//binding;GO:0004888//transmembrane signaling receptor activity	GO:0001525//angiogenesis;GO:0007186//G-protein coupled receptor signaling pathway	gi|169790905|ref|NP_783573.4|/0/adhesion G protein-coupled receptor B3 precursor [Mus musculus]
320027	3117	1	25	0.03	0.85	4.82443	Up	1.70082e-07	7.28553e-07	Fstl4	follistatin-like 4	K19511|1|4e-16|90.1|tca:656984|peroxidase [EC:1.11.1.7];K17341|3|1e-15|88.6|sko:102806401|hemicentin	-	GO:0043169//cation binding	-	gi|148701660|gb|EDL33607.1|/0/follistatin-like 4, isoform CRA_b, partial [Mus musculus]
78243	778	0	2	0.01	0.28	4.80735	Up	0.224576	0.337245	9230112D13Rik	RIKEN cDNA 9230112D13 gene	-	-	-	-	gi|148692934|gb|EDL24881.1|/1.36685e-86/mCG1034495 [Mus musculus]
75642	783	0	2	0.01	0.28	4.80735	Up	0.224576	0.33616	Spata25	spermatogenesis associated 25	K13289|1|3e-14|81.3|ptg:102958713|cathepsin A (carboxypeptidase C) [EC:3.4.16.5]	GO:0031224//intrinsic component of membrane	-	GO:0048232//male gamete generation;GO:0048869//cellular developmental process	gi|148674479|gb|EDL06426.1|/1.57892e-106/mCG17503, partial [Mus musculus]
104110	3414	0	9	0.01	0.28	4.80735	Up	0.00136609	0.003608	Adcy4	adenylate cyclase 4	K08044|1|0.0|1895|mmu:104110|adenylate cyclase 4 [EC:4.6.1.1]	GO:0032991//macromolecular complex;GO:0043005//neuron projection;GO:0044424;GO:0031224//intrinsic component of membrane	GO:0032550;GO:0043169//cation binding;GO:0016829//lyase activity;GO:0032403//protein complex binding;GO:0009975//cyclase activity	GO:0007187//G-protein coupled receptor signaling pathway, coupled to cyclic nucleotide second messenger;GO:0045762//positive regulation of adenylate cyclase activity	gi|17978250|ref|NP_536683.1|/0/adenylate cyclase type 4 [Mus musculus]
208164	1528	0	4	0.01	0.28	4.80735	Up	0.0522702	0.096975	Fam180a	family with sequence similarity 180, member A	-	-	-	-	gi|27734066|ref|NP_775551.1|/1.064e-70/protein FAM180A precursor [Mus musculus]
66766	1170	0	3	0.01	0.28	4.80735	Up	0.108345	0.181537	Tmem239	transmembrane 239	-	-	-	-	gi|795650196|ref|XP_011739634.1|/5.59993e-55/PREDICTED: transmembrane protein 239 isoform X1 [Macaca nemestrina]
78512	1177	0	3	0.01	0.28	4.80735	Up	0.108345	0.180935	3300005D01Rik	RIKEN cDNA 3300005D01 gene	-	-	-	-	gi|148669714|gb|EDL01661.1|/2.12048e-39/mCG62490, partial [Mus musculus]
237009	773	0	2	0.01	0.28	4.80735	Up	0.224576	0.332179	Ube2dnl1	ubiquitin-conjugating enzyme E2D N-terminal like 1	K06689|1|2e-67|258|cmk:103177626|ubiquitin-conjugating enzyme E2 D [EC:2.3.2.23]	GO:0031981//nuclear lumen;GO:0031090//organelle membrane;GO:0044444//cytoplasmic part	GO:0032550;GO:0019787//ubiquitin-like protein transferase activity	GO:0000209//protein polyubiquitination;GO:0012501//programmed cell death;GO:0006259//DNA metabolic process;GO:0043618//regulation of transcription from RNA polymerase II promoter in response to stress;GO:0006511//ubiquitin-dependent protein catabolic process;GO:0001666//response to hypoxia	gi|448261622|ref|NP_001263325.1|/2.70821e-87/ubiquitin-conjugating enzyme E2D N-terminal like 1 [Mus musculus]
269589	1940	10	258	0.51	14.18	4.79722	Up	1.35786e-67	4.25462e-66	Sytl1	synaptotagmin-like 1	K17598|1|0.0|931|mmu:269589|synaptotagmin-like protein	-	-	-	-
57764	2411	2	50	0.08	2.2	4.78136	Up	5.48838e-14	3.63911e-13	Ntn4	netrin 4	K06845|1|0.0|1280|mmu:57764|netrin 4	GO:0005578//proteinaceous extracellular matrix	GO:0043236//laminin binding	GO:0035426//extracellular matrix-cell signaling;GO:0042551//neuron maturation	gi|226442874|ref|NP_067295.2|/0/netrin-4 precursor [Mus musculus]
12049	1228	1	25	0.08	2.2	4.78136	Up	1.70082e-07	7.28385e-07	Bcl2l10	Bcl2-like 10	K18451|1|5e-108|393|mmu:12049|Bcl-2-like protein 10	-	-	-	-
231253	1454	1	26	0.07	1.92	4.77761	Up	8.49922e-08	3.74497e-07	9130230L23Rik	RIKEN cDNA 9130230L23 gene	-	-	-	-	-
282619	1118.16	32	457	1.63	44.21	4.76143	Up	2.57814e-104	1.37491e-102	Sbsn	suprabasin	K12841|1|7e-16|88.6|nvi:100116536|calcium homeostasis endoplasmic reticulum protein;K09228|3|5e-14|82.4|sko:102807477|KRAB domain-containing zinc finger protein;K14713|5|2e-13|80.9|pss:102454955|solute carrier family 39 (zinc transporter), member 7	GO:0044424;GO:0044424	-	-	gi|148692041|gb|EDL23988.1|/1.8722e-69/suprabasin, partial [Mus musculus]
213696	1559	0	4	0.01	0.27	4.75489	Up	0.0522702	0.0973145	Duoxa1	dual oxidase maturation factor 1	K17233|1|1e-175|619|mmu:213696|dual oxidase maturation factor 1	-	-	-	-
110902	3527	0	9	0.01	0.27	4.75489	Up	0.00136609	0.00361056	Chrna2	cholinergic receptor, nicotinic, alpha polypeptide 2 (neuronal)	K04804|1|0.0|997|mmu:110902|nicotinic acetylcholine receptor alpha-2	GO:0097060//synaptic membrane;GO:0005887//integral component of plasma membrane	GO:0004888//transmembrane signaling receptor activity;GO:0042165//neurotransmitter binding;GO:0005231//excitatory extracellular ligand-gated ion channel activity	GO:0051259//protein oligomerization;GO:0044765//single-organism transport;GO:0007154//cell communication	gi|149030324|gb|EDL85380.1|/0/cholinergic receptor, nicotinic, alpha polypeptide 2 (neuronal), isoform CRA_b [Rattus norvegicus]
100041596	1185	0	3	0.01	0.27	4.75489	Up	0.108345	0.181947	Gm9994	predicted gene 9994	K09675|1|0.0|724|mmu:100041596|galactose-3-O-sulfotransferase 2 [EC:2.8.2.-]	-	GO:0008146//sulfotransferase activity	GO:0006790//sulfur compound metabolic process	gi|327412325|ref|NP_001192178.1|/0/galactose-3-O-sulfotransferase 2 [Mus musculus]
75833	1211	0	3	0.01	0.27	4.75489	Up	0.108345	0.181734	4930532I03Rik	RIKEN cDNA 4930532I03 gene	-	-	-	-	-
224180	807	0	2	0.01	0.27	4.75489	Up	0.224576	0.33527	Gm4827	predicted gene 4827	-	-	-	-	-
667277	2166	0	5.57	0.01	0.27	4.75489	Up	0.0252174	0.0512331	C1rb	complement component 1, r subcomponent B	K01330|1|0.0|1446|mmu:50909|complement component 1, r subcomponent [EC:3.4.21.41]	-	GO:0046872//metal ion binding;GO:0004175//endopeptidase activity	GO:0019538//protein metabolic process;GO:0006952//defense response;GO:0002455//humoral immune response mediated by circulating immunoglobulin	gi|164518919|ref|NP_001106827.1|/0/complement C1r-B subcomponent precursor [Mus musculus]
384221	2550	0	6.58	0.01	0.27	4.75489	Up	0.0121659	0.0267302	Vmn2r17	vomeronasal 2, receptor 17	K04613|1|0.0|1422|mmu:384220|vomeronasal 2 receptor	-	-	-	gi|157277983|ref|NP_001098098.1|/0/vomeronasal receptor Vmn2r17 precursor [Mus musculus]
21388	3941	0	9.92	0.01	0.27	4.75489	Up	0.00136609	0.00360596	Tbx5	T-box 5	K10179|1|0.0|1029|mmu:21388|T-box protein 5	GO:0043231//intracellular membrane-bounded organelle;GO:0043234//protein complex	GO:0005515//protein binding;GO:0001071//nucleic acid binding transcription factor activity;GO:0000976//transcription regulatory region sequence-specific DNA binding	GO:0048729//tissue morphogenesis;GO:0006366//transcription from RNA polymerase II promoter;GO:0003164;GO:0003230//cardiac atrium development;GO:0030326//embryonic limb morphogenesis;GO:0008285//negative regulation of cell proliferation;GO:0007154//cell communication;GO:0048738//cardiac muscle tissue development;GO:0008284//positive regulation of cell proliferation;GO:0003211//cardiac ventricle fo…	gi|568937097|ref|XP_006530342.1|/0/PREDICTED: T-box transcription factor TBX5 isoform X2 [Mus musculus]
77531	7031.48	1	18	0.01	0.27	4.75489	Up	2.09534e-05	7.19396e-05	Anks1b	ankyrin repeat and sterile alpha motif domain containing 1B	K11322|1|6e-12|77.4|api:100158774|enhancer of polycomb-like protein;K12474|2|2e-08|65.9|shr:100934252|low density lipoprotein receptor adapter protein 1;K06057|3|2e-08|65.9|oas:101120009|numb;K12475|4|2e-08|65.5|xma:102218895|disabled homolog 2	GO:0044327//dendritic spine head;GO:0016604//nuclear body;GO:0097060//synaptic membrane;GO:0044327//dendritic spine head;GO:0016604//nuclear body;GO:0097060//synaptic membrane	GO:0005102//receptor binding;GO:0005102//receptor binding	-	gi|294345388|ref|NP_001121558.2|/0/ankyrin repeat and sterile alpha motif domain-containing protein 1B isoform 1 [Mus musculus]
66809	1948	0	5	0.01	0.27	4.75489	Up	0.0252174	0.0511716	Krt20	keratin 20	K07604|1|0.0|736|mmu:66809|type I keratin, acidic	-	-	-	-
497114	418	0	1	0.01	0.27	4.75489	Up	0.4655	0.576555	Defa23	defensin, alpha, 23	K05230|1|1e-42|173|mmu:497114|defensin, alpha	-	-	GO:0042742//defense response to bacterium;GO:0032496//response to lipopolysaccharide	gi|59858579|ref|NP_001012307.1|/1.09237e-41/alpha-defensin 23 precursor [Mus musculus]
213208	2479	13	327	0.52	14.01	4.7518	Up	6.30358e-85	2.5285e-83	Il20rb	interleukin 20 receptor beta	K05137|1|6e-179|630|mmu:213208|interleukin 20 receptor beta	GO:0031224//intrinsic component of membrane	GO:0019955//cytokine binding	GO:0001894//tissue homeostasis;GO:0001819//positive regulation of cytokine production;GO:0001818//negative regulation of cytokine production;GO:0042098//T cell proliferation;GO:0001806//type IV hypersensitivity;GO:0002764//immune response-regulating signaling pathway	gi|158428112|ref|NP_001028715.2|/4.85558e-178/interleukin-20 receptor subunit beta precursor [Mus musculus]
106557	1463	2	51	0.14	3.74	4.73954	Up	2.7478e-14	1.85364e-13	Ldhal6b	lactate dehydrogenase A-like 6B	K00016|1|0.0|763|mmu:106557|L-lactate dehydrogenase [EC:1.1.1.27]	GO:0043231//intracellular membrane-bounded organelle	GO:0003824//catalytic activity	GO:0044710;GO:0006007//glucose catabolic process	gi|30425048|ref|NP_780558.1|/0/L-lactate dehydrogenase A-like 6B [Mus musculus]
328967	3234	3	73	0.09	2.39	4.73094	Up	7.91266e-20	7.12139e-19	Arhgef37	Rho guanine nucleotide exchange factor (GEF) 37	K12365|1|3e-20|103|ggo:101149045|phosphatidylinositol-3,4,5-trisphosphate-dependent Rac exchanger 1 protein	GO:0044424	GO:0005088//Ras guanyl-nucleotide exchange factor activity	GO:0007266//Rho protein signal transduction	gi|160333547|ref|NP_808496.2|/0/rho guanine nucleotide exchange factor 37 [Mus musculus]
20612	6427	8	194	0.12	3.18	4.72792	Up	1.24448e-50	2.81096e-49	Siglec1	sialic acid binding Ig-like lectin 1, sialoadhesin	K06548|1|0.0|3231|mmu:20612|sialoadhesin	GO:0031224//intrinsic component of membrane	-	GO:0022610;GO:0016192//vesicle-mediated transport	gi|226958332|ref|NP_035556.3|/0/sialoadhesin precursor [Mus musculus]
71740	3481.45	16.56	418.15	0.48	12.7	4.72565	Up	7.53982e-109	4.29147e-107	Pvrl4	nectin cell adhesion molecule 4	K06593|1|0.0|923|mmu:71740|poliovirus receptor-related 4	GO:0070161;GO:0031224//intrinsic component of membrane;GO:0070161;GO:0031224//intrinsic component of membrane	-	GO:0007155//cell adhesion;GO:0007155//cell adhesion	gi|74196108|dbj|BAE32972.1|/0/unnamed protein product [Mus musculus]
16995	1392	1	24	0.07	1.85	4.72403	Up	3.39922e-07	1.41314e-06	Ltb4r1	leukotriene B4 receptor 1	K04296|1|1e-155|552|mmu:16995|leukotriene B4 receptor 1	GO:0031224//intrinsic component of membrane	GO:0004974//leukotriene receptor activity	GO:0006952//defense response;GO:0007166//cell surface receptor signaling pathway	gi|568986948|ref|XP_006518729.1|/3.02862e-178/PREDICTED: leukotriene B4 receptor 1 isoform X1 [Mus musculus]
269855	4260	25	613	0.58	15.19	4.71093	Up	3.48484e-157	3.60332e-155	Ssc5d	scavenger receptor cysteine rich family, 5 domains	K13912|1|2e-129|466|aam:106482036|deleted in malignant brain tumors 1 protein	GO:0044424	-	GO:0032502//developmental process;GO:0006952//defense response;GO:0032677	gi|27370514|ref|NP_766596.1|/0/soluble scavenger receptor cysteine-rich domain-containing protein SSC5D precursor [Mus musculus]
208634	2064	0	5	0.01	0.26	4.70044	Up	0.0252174	0.0513227	Tspan10	tetraspanin 10	K17351|1|3e-166|588|mmu:208634|tetraspanin-10	-	-	-	-
20834	1236	0	3	0.01	0.26	4.70044	Up	0.108345	0.181996	Znrf4	zinc and ring finger 4	K15715|1|3e-165|583|mmu:20834|Zinc/RING finger protein 4	GO:0044424	GO:0043169//cation binding	-	gi|148706223|gb|EDL38170.1|/0/zinc and ring finger 4, partial [Mus musculus]
100502834	432	0	1	0.01	0.26	4.70044	Up	0.4655	0.592848	Gm15972	predicted gene 15972	-	-	-	-	gi|148664566|gb|EDK96982.1|/1.45826e-41/mCG145695 [Mus musculus]
71196	837	0	2	0.01	0.26	4.70044	Up	0.224576	0.335566	4933432G23Rik	RIKEN cDNA 4933432G23 gene	-	-	-	-	gi|148677305|gb|EDL09252.1|/7.96506e-30/mCG145128, partial [Mus musculus]
382384	1248	0	3	0.01	0.26	4.70044	Up	0.108345	0.181113	Odf3l2	outer dense fiber of sperm tails 3-like 2	K14007|1|4e-06|55.1|xma:102223221|protein transport protein SEC24	GO:0005874//microtubule	-	-	gi|85701995|ref|NP_001028645.1|/3.07131e-163/outer dense fiber protein 3-like protein 2 [Mus musculus]
212070	3315	0	8	0.01	0.26	4.70044	Up	0.0028316	0.00707406	Clrn3	clarin 3	-	GO:0031224//intrinsic component of membrane	-	-	gi|30520041|ref|NP_848784.1|/5.13998e-109/clarin-3 [Mus musculus]
59091	4213.56	9	214	0.21	5.36	4.67377	Up	1.60763e-55	4.02709e-54	Jph2	junctophilin 2	K19530|1|0.0|915|mmu:59091|junctophilin	GO:0033017//sarcoplasmic reticulum membrane;GO:0031674//I band;GO:0033017//sarcoplasmic reticulum membrane;GO:0031674//I band	GO:0005262//calcium channel activity;GO:0005488//binding;GO:0005262//calcium channel activity;GO:0005488//binding	GO:0060314//regulation of ryanodine-sensitive calcium-release channel activity;GO:0007204//positive regulation of cytosolic calcium ion concentration;GO:0016202//regulation of striated muscle tissue development;GO:0060314//regulation of ryanodine-sensitive calcium-release channel activity;GO:0007204//positive regulation of cytosolic calcium ion concentration;GO:0016202//regulation of striated mus…	gi|10947010|ref|NP_067541.1|/0/junctophilin-2 [Mus musculus]
170441	3434	2	49.59	0.06	1.53	4.67243	Up	1.09546e-13	7.15898e-13	Slc2a10	solute carrier family 2 (facilitated glucose transporter), member 10	K08147|1|0.0|848|mmu:170441|MFS transporter, SP family, solute carrier family 2 (facilitated glucose transporter), member 10	-	-	-	-
109979	1418.29	3	77	0.23	5.83	4.66379	Up	4.9901e-21	4.7193e-20	Art3	ADP-ribosyltransferase 3	K00775|1|0.0|654|mmu:109979|ADP-ribosyltransferase 3 [EC:2.4.2.31]	-	-	-	-
11814	459	0	1	0.01	0.25	4.64386	Up	0.4655	0.597592	Apoc3	apolipoprotein C-III	K08759|1|5e-38|159|mmu:11814|apolipoprotein C-III	GO:0034385;GO:0034364//high-density lipoprotein particle;GO:0034385;GO:0034364//high-density lipoprotein particle;GO:0034385;GO:0034364//high-density lipoprotein particle	GO:0070325//lipoprotein particle receptor binding;GO:0008289//lipid binding;GO:0004857//enzyme inhibitor activity;GO:0070325//lipoprotein particle receptor binding;GO:0008289//lipid binding;GO:0004857//enzyme inhibitor activity;GO:0070325//lipoprotein particle receptor binding;GO:0008289//lipid binding;GO:0004857//enzyme inhibitor activity	GO:0051004;GO:0007166//cell surface receptor signaling pathway;GO:0010982;GO:0016125//sterol metabolic process;GO:0006898//receptor-mediated endocytosis;GO:0010985;GO:0055090//acylglycerol homeostasis;GO:0032488//Cdc42 protein signal transduction;GO:0015914//phospholipid transport;GO:0015031//protein transport;GO:0010915;GO:0009895;GO:0006633//fatty acid biosynthetic process;GO:0010901;GO:0071830…	gi|577019552|ref|NP_001276684.1|/8.02882e-61/apolipoprotein C-III isoform a [Mus musculus]
83408	2145	0	5	0.01	0.25	4.64386	Up	0.0252174	0.0513059	Gimap3	GTPase, IMAP family member 3	-	GO:0000323//lytic vacuole;GO:0031224//intrinsic component of membrane;GO:0031966//mitochondrial membrane	GO:0032550	GO:0006915//apoptotic process;GO:0048871//multicellular organismal homeostasis;GO:0002260//lymphocyte homeostasis;GO:0006809//nitric oxide biosynthetic process;GO:0001912//positive regulation of leukocyte mediated cytotoxicity;GO:0002361//CD4-positive, CD25-positive, alpha-beta regulatory T cell differentiation;GO:0042391//regulation of membrane potential;GO:0010522//regulation of calcium ion tra…	gi|13569476|gb|AAK31138.1|AF337052_1/1.61096e-150/immunity-associated nucleotide 4 [Mus musculus]
230085	3410	0	8	0.01	0.25	4.64386	Up	0.0028316	0.00707691	Phf24	PHD finger protein 24	-	-	GO:0046872//metal ion binding	-	gi|27369996|ref|NP_766278.1|/1.37244e-173/PHD finger protein 24 [Mus musculus]
22416	2791	2	46	0.07	1.75	4.64386	Up	8.67198e-13	5.41984e-12	Wnt3a	wingless-type MMTV integration site family, member 3A	K00312|1|0.0|757|mmu:22416|wingless-type MMTV integration site family, member 3	-	-	-	gi|7106447|ref|NP_033548.1|/0/protein Wnt-3a precursor [Mus musculus]
54388	864	0	2	0.01	0.25	4.64386	Up	0.224576	0.333664	Hils1	histone H1-like protein in spermatids 1	K11275|1|3e-08|61.2|myd:102765798|histone H1/5	-	-	-	-
73772	448	0	1	0.01	0.25	4.64386	Up	0.4655	0.579447	4930430J02Rik	RIKEN cDNA 4930430J02 gene	-	-	-	-	-
71768	3540	17	392	0.47	11.71	4.63894	Up	5.8904e-100	2.97106e-98	Vwce	von Willebrand factor C and EGF domains	K19721|1|2e-35|154|mze:106675429|collagen, type V/XI/XXIV/XXVII, alpha	-	-	-	gi|226442830|ref|NP_082189.1|/0/von Willebrand factor C and EGF domain-containing protein precursor [Mus musculus]
74562	6105	6	143	0.1	2.47	4.62644	Up	1.48951e-37	2.48635e-36	Fer1l4	fer-1-like 4 (C. elegans)	K19949|1|0.0|3019|ssc:100524408|otoferlin	-	-	-	-
84111	1508	1	24	0.07	1.71	4.6105	Up	3.39922e-07	1.41282e-06	Gpr87	G protein-coupled receptor 87	K08389|1|0.0|722|mmu:84111|G protein-coupled receptor 87	GO:0031224//intrinsic component of membrane	GO:0001608	GO:0035588	gi|694151295|ref|NP_001289132.1|/0/G-protein coupled receptor 87 [Mus musculus]
17906	633	1	22	0.16	3.86	4.59246	Up	1.35201e-06	5.28092e-06	Myl2	myosin, light polypeptide 2, regulatory, cardiac, slow	K10351|1|1e-90|334|mmu:17906|myosin regulatory light chain 2	GO:0030016//myofibril;GO:0015629//actin cytoskeleton	GO:0046872//metal ion binding;GO:0003779//actin binding	GO:0003015//heart process;GO:0006941//striated muscle contraction;GO:0016049//cell growth;GO:0030239//myofibril assembly;GO:0003208//cardiac ventricle morphogenesis;GO:0001708//cell fate specification	gi|568936906|ref|XP_006530249.1|/5.76436e-99/PREDICTED: myosin regulatory light chain 2, ventricular/cardiac muscle isoform isoform X1 [Mus musculus]
67081	894	0	2	0.01	0.24	4.58496	Up	0.224576	0.337899	1700025F24Rik	RIKEN cDNA 1700025F24 gene	-	-	-	-	-
75502	898	0	2	0.01	0.24	4.58496	Up	0.224576	0.33749	Cmtm2b	CKLF-like MARVEL transmembrane domain containing 2B	-	GO:0044421;GO:0031224//intrinsic component of membrane	-	GO:0042221//response to chemical	gi|21729765|ref|NP_082800.1|/2.02578e-98/CKLF-like MARVEL transmembrane domain-containing protein 2B [Mus musculus]
54123	1780	0	4	0.01	0.24	4.58496	Up	0.0522702	0.0970621	Irf7	interferon regulatory factor 7	K09447|1|0.0|803|mmu:54123|interferon regulatory factor 7	GO:0043231//intracellular membrane-bounded organelle;GO:0043231//intracellular membrane-bounded organelle;GO:0043231//intracellular membrane-bounded organelle	GO:0000977//RNA polymerase II regulatory region sequence-specific DNA binding;GO:0000981//RNA polymerase II transcription factor activity, sequence-specific DNA binding;GO:0000977//RNA polymerase II regulatory region sequence-specific DNA binding;GO:0000981//RNA polymerase II transcription factor activity, sequence-specific DNA binding;GO:0000977//RNA polymerase II regulatory region sequence-spec…	GO:0001961//positive regulation of cytokine-mediated signaling pathway;GO:0032481//positive regulation of type I interferon production;GO:0006366//transcription from RNA polymerase II promoter;GO:0019724//B cell mediated immunity;GO:0002756//MyD88-independent toll-like receptor signaling pathway;GO:0002755//MyD88-dependent toll-like receptor signaling pathway;GO:0043543;GO:0001961//positive regul…	gi|8567364|ref|NP_058546.1|/0/interferon regulatory factor 7 isoform 1 [Mus musculus]
233081	903	0	2	0.01	0.24	4.58496	Up	0.224576	0.335701	Ffar1	free fatty acid receptor 1	K04325|1|3e-133|476|mmu:233081|free fatty acid receptor 1	GO:0031224//intrinsic component of membrane	GO:0004888//transmembrane signaling receptor activity;GO:0008289//lipid binding	GO:0050796//regulation of insulin secretion;GO:0010522//regulation of calcium ion transport into cytosol;GO:0007166//cell surface receptor signaling pathway;GO:0033500//carbohydrate homeostasis	gi|110835701|ref|NP_918946.2|/2.18535e-132/free fatty acid receptor 1 [Mus musculus]
16176	1348	0	3	0.01	0.24	4.58496	Up	0.108345	0.181717	Il1b	interleukin 1 beta	K04519|1|4e-156|553|mmu:16176|interleukin 1 beta	-	-	-	-
75693	911	0	2	0.01	0.24	4.58496	Up	0.224576	0.335512	3010001F23Rik	RIKEN cDNA 3010001F23 gene	-	-	-	-	-
75951	907	0	2	0.01	0.24	4.58496	Up	0.224576	0.334679	4930578M01Rik	RIKEN cDNA 4930578M01 gene	-	-	-	-	-
102570	2021	0	4.58	0.01	0.24	4.58496	Up	0.0522702	0.0969074	Slc22a13	solute carrier family 22 (organic cation transporter), member 13	K08209|1|0.0|1069|mmu:102570|MFS transporter, OCT family, solute carrier family 22 (organic cation transporter), member 13	GO:0031224//intrinsic component of membrane	GO:0005215//transporter activity	-	gi|225690546|ref|NP_598741.2|/0/solute carrier family 22 member 13 [Mus musculus]
100503184	1366	0	3	0.01	0.24	4.58496	Up	0.108345	0.181227	Gm19583	predicted gene, 19583	-	-	-	-	gi|148705935|gb|EDL37882.1|/1.1702e-41/mCG1046406, partial [Mus musculus]
100040223	1342	0	3	0.01	0.24	4.58496	Up	0.108345	0.181211	Gm20831	predicted gene, 20831	-	-	-	-	gi|156766092|ref|NP_001096622.1|/2.47322e-121/predicted gene, 20831 [Mus musculus]
20342	1695	0	3.75	0.01	0.24	4.58496	Up	0.108345	0.180659	Selenbp2	selenium binding protein 2	K17285|1|0.0|988|mmu:20342|selenium-binding protein 1	GO:0044444//cytoplasmic part;GO:0031981//nuclear lumen	GO:0005488//binding	GO:0045184//establishment of protein localization;GO:0045444//fat cell differentiation	gi|9507079|ref|NP_062287.1|/0/selenium-binding protein 2 [Mus musculus]
217138	1410	6	131	0.43	9.98	4.53663	Up	5.65078e-34	8.46798e-33	Prr15l	proline rich 15-like	K02864|1|2e-21|106|mze:101483881|large subunit ribosomal protein L10	-	-	-	gi|26352600|dbj|BAC39930.1|/6.52631e-80/unnamed protein product [Mus musculus]
56544	2739	3	65.6	0.11	2.54	4.52925	Up	1.93993e-17	1.55228e-16	Vmn2r1	vomeronasal 2, receptor 1	K04613|1|0.0|1756|mmu:56544|vomeronasal 2 receptor	GO:0043005//neuron projection;GO:0031224//intrinsic component of membrane;GO:0044444//cytoplasmic part	GO:0004888//transmembrane signaling receptor activity	GO:0007166//cell surface receptor signaling pathway;GO:0010033//response to organic substance	gi|114145503|ref|NP_064302.2|/0/vomeronasal type-2 receptor 1 precursor [Mus musculus]
72317	495	0	1	0.01	0.23	4.52356	Up	0.4655	0.59718	Asb17os	ankyrin repeat and SOCS box-containing 17, opposite strand	K10339|1|2e-16|86.7|rno:687364|ankyrin repeat and SOCS box protein 17	-	-	-	-
67637	1395	0	3	0.01	0.23	4.52356	Up	0.108345	0.182358	4930470P17Rik	RIKEN cDNA 4930470P17 gene	-	-	-	-	-
100503166	483	0	1	0.01	0.23	4.52356	Up	0.4655	0.595006	1700048M11Rik	RIKEN cDNA 1700048M11 gene	-	-	-	-	-
229499	1853	0	4	0.01	0.23	4.52356	Up	0.0522702	0.097227	Fcrl1	Fc receptor-like 1	K06727|1|0.0|639|mmu:229499|Fc receptor-like protein	GO:0031224//intrinsic component of membrane	-	-	gi|148683413|gb|EDL15360.1|/1.50741e-171/Fc receptor-like 1, isoform CRA_d, partial [Mus musculus]
74453	1876	0	4	0.01	0.23	4.52356	Up	0.0522702	0.0971978	Cfap53	cilia and flagella associated protein 53	K11589|1|1e-139|499|chx:102168507|methyl-CpG-binding domain protein 1;K16811|3|1e-07|60.8|sko:100377118|trichoplein keratin filament-binding protein;K16476|5|1e-06|57.8|phi:102113078|ninein	-	-	-	gi|261862311|ref|NP_083224.2|/0/cilia- and flagella-associated protein 53 [Mus musculus]
100041354	1867.63	0	4	0.01	0.23	4.52356	Up	0.0522702	0.0970911	Gm3286	predicted gene 3286	K10308|1|1e-12|77.8|myb:102259491|F-box protein 31	-	-	-	gi|169881267|ref|NP_001116140.1|/0/uncharacterized protein LOC665943 [Mus musculus]
436440	960	0	2	0.01	0.23	4.52356	Up	0.224576	0.335485	Gpr31b	G protein-coupled receptor 31, D17Leh66b region	K08406|1|4e-171|602|mmu:436440|G protein-coupled receptor 31	GO:0016021//integral component of membrane	GO:0004888//transmembrane signaling receptor activity	GO:0007166//cell surface receptor signaling pathway	gi|130505520|ref|NP_001013854.2|/2.92982e-170/12-(S)-hydroxy-5,8,10,14-eicosatetraenoic acid receptor [Mus musculus]
26878	4578	0	10	0.01	0.23	4.52356	Up	0.000659056	0.00183217	B3galt2	UDP-Gal:betaGlcNAc beta 1,3-galactosyltransferase, polypeptide 2	K07820|1|0.0|893|mmu:26878|beta-1,3-galactosyltransferase 2 [EC:2.4.1.-]	GO:0012505//endomembrane system;GO:0043231//intracellular membrane-bounded organelle;GO:0031224//intrinsic component of membrane	GO:0035250//UDP-galactosyltransferase activity	GO:0006464//cellular protein modification process;GO:0009311//oligosaccharide metabolic process	gi|157266277|ref|NP_064409.3|/0/beta-1,3-galactosyltransferase 2 [Mus musculus]
72647	1827	0	3.98	0.01	0.23	4.52356	Up	0.108345	0.181293	2700089I24Rik	RIKEN cDNA 2700089I24 gene	-	-	-	-	-
13409	4073	0	8.99	0.01	0.23	4.52356	Up	0.0028316	0.00707501	Tmc1	transmembrane channel-like gene family 1	K10877|1|1e-33|148|tsp:Tsp_10860|DNA repair and recombination protein RAD54B [EC:3.6.4.-]	GO:0009986//cell surface;GO:0032421//stereocilium bundle;GO:0031224//intrinsic component of membrane	-	GO:0050877//neurological system process;GO:0060004//reflex;GO:0042491//auditory receptor cell differentiation	gi|20127392|ref|NP_083229.1|/0/transmembrane channel-like protein 1 [Mus musculus]
258597	945	0	2	0.01	0.23	4.52356	Up	0.224576	0.333291	Olfr716	olfactory receptor 716	K04257|1|5e-159|562|mmu:258597|olfactory receptor	GO:0031224//intrinsic component of membrane	GO:0004888//transmembrane signaling receptor activity	GO:0007166//cell surface receptor signaling pathway;GO:0007608//sensory perception of smell	gi|22129445|ref|NP_666815.1|/4.30109e-158/olfactory receptor 716 [Mus musculus]
72122	485	0	1	0.01	0.23	4.52356	Up	0.4655	0.580845	2010308F09Rik	RIKEN cDNA 2010308F09 gene	K02978|1|4e-06|52.4|mcf:102119942|small subunit ribosomal protein S27e	-	-	-	-
280287	496	0	1	0.01	0.23	4.52356	Up	0.4655	0.580223	Kiss1	KiSS-1 metastasis-suppressor	-	GO:0044297//cell body;GO:0044424;GO:0042995//cell projection;GO:0044421;GO:0044459	GO:0071855//neuropeptide receptor binding	GO:0032872//regulation of stress-activated MAPK cascade;GO:0007200//phospholipase C-activating G-protein coupled receptor signaling pathway;GO:0032275//luteinizing hormone secretion;GO:0008283//cell proliferation;GO:0022602//ovulation cycle process;GO:0030252//growth hormone secretion;GO:0051480//regulation of cytosolic calcium ion concentration;GO:0007268//chemical synaptic transmission;GO:00164…	gi|568909262|ref|XP_006529745.1|/1.32622e-66/PREDICTED: metastasis-suppressor KiSS-1 isoform X4 [Mus musculus]
382113	2229	3	62	0.13	2.96	4.50901	Up	1.51188e-16	1.15846e-15	Slc22a14	solute carrier family 22 (organic cation transporter), member 14	K08210|1|0.0|1186|mmu:382113|MFS transporter, OCT family, solute carrier family 22 (organic cation transporter), member 14	GO:0031224//intrinsic component of membrane	-	-	gi|83627689|ref|NP_001032838.1|/0/solute carrier family 22 member 14 [Mus musculus]
641361	730	1	21	0.14	3.17	4.50098	Up	2.69002e-06	1.01803e-05	Pinlyp	phospholipase A2 inhibitor and LY6/PLAUR domain containing	K03283|1|1e-06|55.5|pss:106732507|heat shock 70kDa protein 1/8;K03985|2|2e-06|55.1|pbi:103055370|plasminogen activator, urokinase receptor;K06552|3|4e-06|53.9|myd:102752946|CD177 antigen	-	GO:0055102//lipase inhibitor activity	GO:0044092//negative regulation of molecular function	gi|85702280|ref|NP_001032220.1|/2.83445e-112/phospholipase A2 inhibitor and Ly6/PLAUR domain-containing protein precursor [Mus musculus]
237930	3223	32	670	0.98	22	4.48858	Up	1.34948e-166	1.51304e-164	Ttll6	tubulin tyrosine ligase-like family, member 6	K16582|1|0.0|1587|mmu:237930|tubulin polyglutamylase TTLL6/13 [EC:6.-.-.-]	GO:0043231//intracellular membrane-bounded organelle	GO:0016881//acid-amino acid ligase activity;GO:0008092//cytoskeletal protein binding	GO:0007017//microtubule-based process;GO:0018200//peptidyl-glutamic acid modification	gi|282847336|ref|NP_766387.2|/0/tubulin polyglutamylase TTLL6 [Mus musculus]
21354	2950	40	842.68	1.35	30.27	4.48686	Up	3.63286e-209	6.6289e-207	Tap1	transporter 1, ATP-binding cassette, sub-family B (MDR/TAP)	K05653|1|0.0|1233|mmu:21354|ATP-binding cassette, subfamily B (MDR/TAP), member 2	-	-	-	gi|239835765|ref|NP_038711.2|/0/antigen peptide transporter 1 isoform 1 [Mus musculus]
22437	5839	2	37	0.03	0.67	4.48113	Up	4.09908e-10	2.14484e-09	Xirp1	xin actin-binding repeat containing 1	K11588|1|5e-07|60.8|mze:101476582|methyl CpG binding protein 2;K03006|2|2e-06|58.9|cmk:103185088|DNA-directed RNA polymerase II subunit RPB1 [EC:2.7.7.6];K02085|3|2e-06|58.9|cjc:100385653|adenomatosis polyposis coli protein	GO:0005913//cell-cell adherens junction;GO:0044291//cell-cell contact zone	GO:0008092//cytoskeletal protein binding	GO:0030239//myofibril assembly;GO:0006873//cellular ion homeostasis;GO:0008283//cell proliferation	gi|285002266|ref|NP_035854.3|/0/xin actin-binding repeat-containing protein 1 [Mus musculus]
380683	3928	2.74	57.93	0.07	1.56	4.47805	Up	4.27008e-16	3.2124e-15	Sec14l3	SEC14-like lipid binding 3	K17981|1|7e-142|508|fch:102055515|mitochondrial fission process protein 1;K16302|2|3e-140|502|tru:101066937|metal transporter CNNM;K01019|3|5e-29|133|umr:103681122|galactosylceramide sulfotransferase [EC:2.8.2.11];K12850|4|2e-13|81.3|tsp:Tsp_07066|pre-mRNA-splicing factor 38B;K19625|5|4e-10|70.5|pbi:103062952|retinaldehyde-binding protein 1	GO:0044464;GO:0031224//intrinsic component of membrane	GO:0005488//binding	-	gi|71480138|ref|NP_001025108.1|/0/SEC14-like protein 3 [Mus musculus]
634104	1776	2.37	47.77	0.13	2.87	4.46447	Up	4.3546e-13	2.75673e-12	Olfr287	olfactory receptor 287	K04257|1|4e-173|610|mmu:634104|olfactory receptor	-	-	-	gi|74210629|dbj|BAE23666.1|/0/unnamed protein product [Mus musculus]
258783	1960	0	4	0.01	0.22	4.45943	Up	0.0522702	0.097295	Olfr920	olfactory receptor 920	K04257|1|1e-175|619|mmu:258783|olfactory receptor	GO:0016020//membrane	GO:0004888//transmembrane signaling receptor activity	GO:0007166//cell surface receptor signaling pathway	gi|257467599|ref|NP_666998.2|/1.0976e-174/olfactory receptor 920 [Mus musculus]
665934	1432	0	3	0.01	0.22	4.45943	Up	0.108345	0.182144	Gm7854	predicted gene 7854	-	-	-	-	gi|148705637|gb|EDL37584.1|/1.67906e-38/mCG146113, partial [Mus musculus]
100859962	522	0	1	0.01	0.22	4.45943	Up	0.4655	0.589581	Gm21057	predicted gene, 21057	-	-	-	-	gi|148675091|gb|EDL07038.1|/1.18193e-32/mCG1028355, partial [Mus musculus]
235415	2859	0	6	0.01	0.22	4.45943	Up	0.0121659	0.0267333	Cplx3	complexin 3	K15295|1|2e-67|260|rno:501005|complexin-3/4	GO:0043231//intracellular membrane-bounded organelle;GO:0044444//cytoplasmic part;GO:0016020//membrane	GO:0000149//SNARE binding;GO:0005215//transporter activity	GO:0006887//exocytosis;GO:0007269//neurotransmitter secretion;GO:0030072//peptide hormone secretion	gi|22122785|ref|NP_666335.1|/1.56009e-66/complexin-3 precursor [Mus musculus]
100415916	1491	0	3	0.01	0.22	4.45943	Up	0.108345	0.181195	Gm15997	predicted gene 15997	-	-	-	-	-
75086	505	0	1	0.01	0.22	4.45943	Up	0.4655	0.582799	4930520P13Rik	RIKEN cDNA 4930520P13 gene	-	-	-	-	gi|148705078|gb|EDL37025.1|/2.3196e-32/mCG62818 [Mus musculus]
433102	506	0	1	0.01	0.22	4.45943	Up	0.4655	0.581586	Sfta2	surfactant associated 2	-	-	-	-	gi|253683541|ref|NP_001156666.1|/1.72025e-27/surfactant-associated protein 2 precursor [Mus musculus]
100038494	1480	0	3	0.01	0.22	4.45943	Up	0.108345	0.180983	Gm10782	predicted gene 10782	-	-	-	-	gi|148709290|gb|EDL41236.1|/1.17879e-50/mCG1044050, partial [Mus musculus]
258352	990	0	2	0.01	0.22	4.45943	Up	0.224576	0.332893	Olfr692	olfactory receptor 692	K04257|1|4e-149|529|mmu:258352|olfactory receptor	GO:0016020//membrane	GO:0004888//transmembrane signaling receptor activity	GO:0007154//cell communication	gi|22129593|ref|NP_666467.1|/3.32918e-148/olfactory receptor 692 [Mus musculus]
105661730	521	0	1	0.01	0.22	4.45943	Up	0.4655	0.579214	Linc-md1	long intergenic non-coding RNA muscle differentiation 1	-	-	-	-	-
100041347	1003	0	2	0.01	0.22	4.45943	Up	0.224576	0.332549	Gm11985	predicted gene 11985	-	-	-	-	-
100042663	510	0	1	0.01	0.22	4.45943	Up	0.4655	0.577246	1700003E24Rik	Gm5941 pseudogene	-	-	-	-	gi|148688614|gb|EDL20561.1|/2.97376e-30/mCG1037283, isoform CRA_b [Mus musculus]
17695	522	0	1	0.01	0.22	4.45943	Up	0.4655	0.576708	Msmb	beta-microseminoprotein	-	-	-	-	gi|10181104|ref|NP_065622.1|/1.80661e-65/beta-microseminoprotein precursor [Mus musculus]
15235	2286	19	372	0.82	17.31	4.39984	Up	6.41222e-92	2.85513e-90	Mst1	macrophage stimulating 1 (hepatocyte growth factor-like)	K05460|1|1e-176|622|acs:100566618|hepatocyte growth factor	-	GO:0004175//endopeptidase activity	GO:0048870//cell motility;GO:0019538//protein metabolic process;GO:0007275//multicellular organism development;GO:0048232//male gamete generation	gi|254675205|ref|NP_032269.3|/0/hepatocyte growth factor-like protein precursor [Mus musculus]
15163	2031	0	4	0.01	0.21	4.39232	Up	0.0522702	0.0972464	Hcls1	hematopoietic cell specific Lyn substrate 1	K06106|1|0.0|824|mmu:15163|cortactin	GO:0043234//protein complex;GO:0043231//intracellular membrane-bounded organelle;GO:0016020//membrane	GO:0008134//transcription factor binding;GO:0019900//kinase binding;GO:0019904//protein domain specific binding	GO:0008064//regulation of actin polymerization or depolymerization;GO:0001934//positive regulation of protein phosphorylation;GO:0042307//positive regulation of protein import into nucleus;GO:0008283//cell proliferation;GO:0006366//transcription from RNA polymerase II promoter;GO:0002763//positive regulation of myeloid leukocyte differentiation;GO:0043066//negative regulation of apoptotic process…	gi|148665533|gb|EDK97949.1|/0/hematopoietic cell specific Lyn substrate 1, partial [Mus musculus]
544806	2043	0	4	0.01	0.21	4.39232	Up	0.0522702	0.0971687	Tmem92	transmembrane protein 92	-	GO:0031224//intrinsic component of membrane	-	-	gi|85702254|ref|NP_001030068.1|/1.98278e-41/transmembrane protein 92 isoform 2 precursor [Mus musculus]
24111	538	0	1	0.01	0.21	4.39232	Up	0.4655	0.592443	Uts2	urotensin 2	K05248|1|3e-54|213|mmu:24111|urotensin 2	GO:0044421	GO:0005102//receptor binding	GO:0001525//angiogenesis;GO:0002027//regulation of heart rate;GO:0010840//regulation of circadian sleep/wake cycle, wakefulness;GO:0010557//positive regulation of macromolecule biosynthetic process;GO:0010761//fibroblast migration;GO:0050796//regulation of insulin secretion;GO:0048545//response to steroid hormone;GO:0042311//vasodilation;GO:0051480//regulation of cytosolic calcium ion concentrati…	gi|6755931|ref|NP_036040.1|/1.77057e-53/urotensin-2 precursor [Mus musculus]
100038571	537	0	1	0.01	0.21	4.39232	Up	0.4655	0.588859	Gm12863	predicted gene 12863	-	-	-	-	-
231699	1715	0	3.35	0.01	0.21	4.39232	Up	0.108345	0.181603	Oas1e	2'-5' oligoadenylate synthetase 1E	K14216|1|5e-104|380|cge:100770794|2'-5'-oligoadenylate synthetase [EC:2.7.7.84]	GO:0044424	GO:0032550;GO:0003723//RNA binding;GO:0030234//enzyme regulator activity;GO:0070566//adenylyltransferase activity	GO:0008585//female gonad development;GO:0043086//negative regulation of catalytic activity;GO:0002252	gi|254540058|ref|NP_660211.2|/0/2'-5' oligoadenylate synthetase 1E [Mus musculus]
258592	1052	0	2	0.01	0.21	4.39232	Up	0.224576	0.335297	Olfr697	olfactory receptor 697	K04257|1|5e-164|579|mmu:258592|olfactory receptor	GO:0016020//membrane	GO:0004888//transmembrane signaling receptor activity	GO:0007154//cell communication	gi|22129455|ref|NP_666810.1|/4.02327e-163/olfactory receptor 697 [Mus musculus]
100504549	540	0	1	0.01	0.21	4.39232	Up	0.4655	0.586388	AI463170	expressed sequence AI463170	-	-	-	-	-
73009	1016	0	2	0.01	0.21	4.39232	Up	0.224576	0.333904	2900057B20Rik	RIKEN cDNA 2900057B20 gene	-	-	-	-	-
259112	1045	0	2	0.01	0.21	4.39232	Up	0.224576	0.333557	Olfr979	olfactory receptor 979	K04257|1|2e-169|597|mmu:259112|olfactory receptor	GO:0031224//intrinsic component of membrane	GO:0004888//transmembrane signaling receptor activity	GO:0007166//cell surface receptor signaling pathway;GO:0007608//sensory perception of smell	gi|22128735|ref|NP_667319.1|/1.84654e-168/olfactory receptor 979 [Mus musculus]
71232	1015	0	2	0.01	0.21	4.39232	Up	0.224576	0.333504	4933429K18Rik	RIKEN cDNA 4933429K18 gene	-	-	-	-	-
791359	540	0	1	0.01	0.21	4.39232	Up	0.4655	0.581274	Gm9961	predicted gene 9961	-	-	-	-	gi|148664939|gb|EDK97355.1|/3.11089e-66/mCG144816, partial [Mus musculus]
69826	1038	7	136	0.68	14.21	4.38523	Up	1.96497e-34	2.98061e-33	Ms4a10	membrane-spanning 4-domains, subfamily A, member 10	-	GO:0031224//intrinsic component of membrane	-	-	gi|11559256|dbj|BAB18758.1|/5.48536e-115/MS4A10 [Mus musculus]
15586	2179	56.7	1094.12	2.58	53.44	4.37248	Up	4.5047e-267	1.33082e-264	Hyal1	hyaluronoglucosaminidase 1	K01197|1|0.0|913|mmu:15586|hyaluronoglucosaminidase [EC:3.2.1.35]	GO:0031982//vesicle;GO:0000323//lytic vacuole;GO:0044421	GO:0005515//protein binding;GO:0015929//hexosaminidase activity;GO:0008194//UDP-glycosyltransferase activity;GO:0004872//receptor activity	GO:0001525//angiogenesis;GO:0071363//cellular response to growth factor stimulus;GO:0010631//epithelial cell migration;GO:0007155//cell adhesion;GO:0051130//positive regulation of cellular component organization;GO:0051707//response to other organism;GO:0006027//glycosaminoglycan catabolic process;GO:0009268//response to pH;GO:0009636//response to toxic substance;GO:0008284//positive regulation o…	gi|31982262|ref|NP_032343.2|/0/hyaluronidase-1 precursor [Mus musculus]
69453	2179	2	38	0.09	1.86	4.36923	Up	2.0765e-10	1.11153e-09	Prss56	protease, serine 56	K09640|1|2e-47|193|acs:100565216|transmembrane protease serine 9 [EC:3.4.21.-]	-	-	-	-
100303738	3954	4	77	0.1	2.06	4.36457	Up	5.35912e-20	4.85845e-19	D030025P21Rik	RIKEN cDNA D030025P21 gene	K08023|1|2e-83|314|mmu:16997|latent transforming growth factor beta binding protein 2/3/4	GO:0044421;GO:0031988//membrane-bounded vesicle	GO:0046872//metal ion binding;GO:0005515//protein binding;GO:0005539//glycosaminoglycan binding	GO:0007178//transmembrane receptor protein serine/threonine kinase signaling pathway	gi|148670883|gb|EDL02830.1|/1.3114e-82/latent transforming growth factor beta binding protein 2, isoform CRA_b [Mus musculus]
18772	4666.06	1	18	0.02	0.41	4.35755	Up	2.09534e-05	7.19795e-05	Pkp1	plakophilin 1	K10387|1|0.0|1457|mmu:18772|plakophilin 1	-	-	-	-
15426	2369	0.57	9.21	0.02	0.41	4.35755	Up	0.00136609	0.0036034	Hoxc8	homeobox C8	K09305|1|2e-130|469|cfa:607625|homeobox protein HoxA/B/C5;K09308|2|2e-127|459|pale:102889189|homeobox protein HoxB/C/D8	GO:0043231//intracellular membrane-bounded organelle	GO:0044212//transcription regulatory region DNA binding;GO:0001071//nucleic acid binding transcription factor activity	GO:0003002//regionalization;GO:0001501//skeletal system development;GO:0030154//cell differentiation;GO:0006366//transcription from RNA polymerase II promoter	gi|545547066|ref|XP_005637464.1|/1.35988e-129/PREDICTED: translation initiation factor IF-2 [Canis lupus familiaris]
26971	2437	2	37	0.08	1.61	4.33092	Up	4.09908e-10	2.14424e-09	Pla2g2f	phospholipase A2, group IIF	K01047|1|5e-116|421|mmu:26971|secretory phospholipase A2 [EC:3.1.1.4]	-	GO:0046872//metal ion binding;GO:0003824//catalytic activity	GO:0006796//phosphate-containing compound metabolic process;GO:0006629//lipid metabolic process	gi|672054638|ref|XP_008762511.1|/1.18853e-120/PREDICTED: group IIF secretory phospholipase A2 isoform X1 [Rattus norvegicus]
77857	1082	0	2	0.01	0.2	4.32193	Up	0.224576	0.337762	9430065F17Rik	RIKEN cDNA 9430065F17 gene	-	-	-	-	-
18429	555	0	1	0.01	0.2	4.32193	Up	0.4655	0.596317	Oxt	oxytocin	K05243|1|5e-62|238|mmu:18429|oxytocin-neurophysin 1	GO:0033267;GO:0016023//cytoplasmic, membrane-bounded vesicle;GO:0044421	GO:0005184//neuropeptide hormone activity;GO:0001664//G-protein coupled receptor binding	GO:0007631//feeding behavior;GO:0035809;GO:0007416//synapse assembly;GO:0007268//chemical synaptic transmission;GO:0060746//parental behavior;GO:0008016//regulation of heart contraction;GO:0034285;GO:0031667//response to nutrient levels;GO:0019233//sensory perception of pain;GO:0008217//regulation of blood pressure;GO:0043084//penile erection;GO:0001503//ossification;GO:0031960//response to corti…	gi|6754960|ref|NP_035155.1|/3.26104e-61/oxytocin-neurophysin 1 preproprotein [Mus musculus]
433779	2072	0	3.86	0.01	0.2	4.32193	Up	0.108345	0.182226	Gm13119	predicted gene 13119	K10308|1|1e-15|87.4|myb:102259491|F-box protein 31	-	-	-	gi|113461988|ref|NP_001029273.2|/0/pramel family member [Mus musculus]
245381	1574	0	3	0.01	0.2	4.32193	Up	0.108345	0.182111	Sowahd	sosondowah ankyrin repeat domain family member D	K10380|1|4e-06|55.5|bmor:101740231|ankyrin;K20175|2|6e-06|55.1|nvi:100124022|ankyrin repeat domain-containing protein 27	-	-	-	gi|30424651|ref|NP_776140.1|/1.7854e-161/ankyrin repeat domain-containing protein SOWAHD [Mus musculus]
654802	568	0	1	0.01	0.2	4.32193	Up	0.4655	0.592767	1700105P06Rik	RIKEN cDNA 1700105P06 gene	-	-	-	-	-
72316	566	0	1	0.01	0.2	4.32193	Up	0.4655	0.592362	2310008N11Rik	RIKEN cDNA 2310008N11 gene	-	-	-	-	-
69279	565	0	1	0.01	0.2	4.32193	Up	0.4655	0.592079	1700001D01Rik	RIKEN cDNA 1700001D01 gene	-	-	-	-	gi|148696700|gb|EDL28647.1|/1.17891e-32/mCG140491, isoform CRA_a, partial [Mus musculus]
382523	563	0	1	0.01	0.2	4.32193	Up	0.4655	0.591795	Gm12260	predicted gene 12260	K11253|1|2e-72|273|pon:100440619|histone H3	-	-	-	-
546144	5234	0	10	0.01	0.2	4.32193	Up	0.000659056	0.00183271	Wdr72	WD repeat domain 72	K18643|1|1e-06|59.3|ccw:104691807|katanin p80 WD40 repeat-containing subunit B1	-	-	-	gi|148226059|ref|NP_001028672.2|/0/WD repeat-containing protein 72 [Mus musculus]
72340	570	0	1	0.01	0.2	4.32193	Up	0.4655	0.58806	2010009K17Rik	RIKEN cDNA 2010009K17 gene	-	-	-	-	-
75064	1079	0	2	0.01	0.2	4.32193	Up	0.224576	0.335001	Zcchc13	zinc finger, CCHC domain containing 13	K09250|1|8e-96|352|mmu:75064|cellular nucleic acid-binding protein	-	-	-	-
117158	549	0	1	0.01	0.2	4.32193	Up	0.4655	0.586865	Scgb3a2	secretoglobin, family 3A, member 2	-	-	-	-	gi|576067743|ref|NP_001276572.1|/1.1349e-56/secretoglobin family 3A member 2 isoform 1 precursor [Mus musculus]
654800	566	0	1	0.01	0.2	4.32193	Up	0.4655	0.583152	A730085K08Rik	RIKEN cDNA A730085K08 gene	-	-	-	-	gi|148677161|gb|EDL09108.1|/2.2079e-55/mCG144588, partial [Mus musculus]
625603	559	0	1	0.01	0.2	4.32193	Up	0.4655	0.582016	Gm6607	40S ribosomal protein S20 pseudogene	K02969|1|3e-44|147|cjc:100386128|small subunit ribosomal protein S20e	GO:0015935//small ribosomal subunit	GO:0003676//nucleic acid binding;GO:0005198//structural molecule activity	GO:0006412//translation;GO:0019080;GO:0000956//nuclear-transcribed mRNA catabolic process;GO:0006613//cotranslational protein targeting to membrane	gi|675706185|ref|XP_009007421.1|/1.90014e-43/PREDICTED: 40S ribosomal protein S20, partial [Callithrix jacchus]
71576	1071	0	2	0.01	0.2	4.32193	Up	0.224576	0.333637	9130409J20Rik	RIKEN cDNA 9130409J20 gene	-	-	-	-	-
13608	3697	0	7	0.01	0.2	4.32193	Up	0.00586932	0.0138418	Edar	ectodysplasin-A receptor	K05162|1|0.0|788|mmu:13608|tumor necrosis factor receptor superfamily member EDAR	GO:0031224//intrinsic component of membrane;GO:0044464	GO:0005488//binding;GO:0038023//signaling receptor activity	GO:0042476//odontogenesis;GO:0012501//programmed cell death;GO:0048869//cellular developmental process;GO:0007435//salivary gland morphogenesis;GO:0008544//epidermis development;GO:0042345//regulation of NF-kappaB import into nucleus	gi|568966645|ref|XP_006513269.1|/0/PREDICTED: tumor necrosis factor receptor superfamily member EDAR isoform X3 [Mus musculus]
12766	1609	0	3	0.01	0.2	4.32193	Up	0.108345	0.180805	Cxcr3	chemokine (C-X-C motif) receptor 3	K04188|1|6e-154|546|mmu:12766|C-X-C chemokine receptor type 3	GO:0016021//integral component of membrane;GO:0009986//cell surface;GO:0044424	GO:0004950//chemokine receptor activity;GO:0019955//cytokine binding	GO:0022610;GO:0007600//sensory perception;GO:0019932//second-messenger-mediated signaling;GO:0019221//cytokine-mediated signaling pathway;GO:0048247//lymphocyte chemotaxis;GO:0051480//regulation of cytosolic calcium ion concentration	gi|6753458|ref|NP_034040.1|/5.3587e-153/C-X-C chemokine receptor type 3 [Mus musculus]
381812	1094	0	2	0.01	0.2	4.32193	Up	0.224576	0.332602	Cracr2a	calcium release activated channel regulator 2A	K17199|1|3e-168|593|mmu:381812|Ras and EF-hand domain-containing protein	-	-	-	-
83434	2357	4	84	0.19	3.79	4.31813	Up	4.53292e-22	4.46385e-21	Rsph6a	radial spoke head 6 homolog A (Chlamydomonas)	K19756|1|2e-40|169|bom:102278716|radial spoke head protein 4A	-	-	-	-
89867	4364	2	41	0.05	0.99	4.30743	Up	2.68124e-11	1.51314e-10	Sec16b	SEC16 homolog B (S. cerevisiae)	K20353|1|0.0|1845|mmu:89867|COPII coat assembly protein SEC16	GO:0043231//intracellular membrane-bounded organelle;GO:0031090//organelle membrane;GO:0043231//intracellular membrane-bounded organelle;GO:0031090//organelle membrane;GO:0043231//intracellular membrane-bounded organelle;GO:0031090//organelle membrane	-	GO:0007031//peroxisome organization;GO:0006901//vesicle coating;GO:0033365//protein localization to organelle;GO:0032527//protein exit from endoplasmic reticulum;GO:0010467//gene expression;GO:0007031//peroxisome organization;GO:0006901//vesicle coating;GO:0033365//protein localization to organelle;GO:0032527//protein exit from endoplasmic reticulum;GO:0010467//gene expression;GO:0007031//peroxis…	gi|50511189|dbj|BAD32580.1|/0/mKIAA1928 protein [Mus musculus]
19065	1903	3	56	0.16	3.14	4.29462	Up	9.00806e-15	6.27933e-14	Npy4r	neuropeptide Y receptor Y4	K04206|1|0.0|743|mmu:19065|neuropeptide Y receptor type 4	GO:0031224//intrinsic component of membrane	GO:0033218//amide binding;GO:0004983//neuropeptide Y receptor activity	GO:0007267//cell-cell signaling;GO:0007186//G-protein coupled receptor signaling pathway	gi|157057097|ref|NP_032945.3|/0/neuropeptide Y receptor type 4 [Mus musculus]
328019	1112	0	2	0.01	0.19	4.24793	Up	0.224576	0.337844	Spata32	spermatogenesis associated 32	-	GO:0044444//cytoplasmic part	-	GO:0048232//male gamete generation	gi|29244338|ref|NP_808469.1|/5.76224e-163/spermatogenesis-associated protein 32 [Mus musculus]
16673	1666	0	3	0.01	0.19	4.24793	Up	0.108345	0.182474	Krt36	keratin 36	K07604|1|0.0|858|mmu:16673|type I keratin, acidic	GO:0005856//cytoskeleton;GO:0043234//protein complex	GO:0005198//structural molecule activity	GO:0030216//keratinocyte differentiation	gi|291575137|ref|NP_001167570.1|/0/keratin, type I cuticular Ha6 [Mus musculus]
72305	598	0	1	0.01	0.19	4.24793	Up	0.4655	0.596153	2210404E10Rik	RIKEN cDNA 2210404E10 gene	-	-	-	-	-
70902	2782	0	5	0.01	0.19	4.24793	Up	0.0252174	0.0513003	Lpcat2b	lysophosphatidylcholine acyltransferase 2B	K13510|1|0.0|830|cge:100768815|lysophosphatidylcholine acyltransferase / lyso-PAF acetyltransferase [EC:2.3.1.23 2.3.1.67]	GO:0031224//intrinsic component of membrane	GO:0046872//metal ion binding;GO:0016740//transferase activity	GO:0006644//phospholipid metabolic process	gi|58037223|ref|NP_081875.1|/0/lysophosphatidylcholine acyltransferase 2B [Mus musculus]
328766	1675	0	3	0.01	0.19	4.24793	Up	0.108345	0.182078	Gm5092	predicted gene 5092	K16821|1|6e-20|101|cge:100750569|FERM domain-containing protein 1	-	-	-	-
77846	596	0	1	0.01	0.19	4.24793	Up	0.4655	0.592889	B230112J18Rik	RIKEN cDNA B230112J18 gene	-	-	-	-	gi|148687883|gb|EDL19830.1|/3.04103e-40/mCG1030629, partial [Mus musculus]
78060	583	0	1	0.01	0.19	4.24793	Up	0.4655	0.590988	4930593C16Rik	RIKEN cDNA 4930593C16 gene	-	-	-	-	-
20604	599	0	1	0.01	0.19	4.24793	Up	0.4655	0.590344	Sst	somatostatin	K05237|1|2e-50|200|rno:24797|somatostatin	GO:0044297//cell body;GO:0044421	GO:0005102//receptor binding	GO:0016477//cell migration;GO:0001101//response to acid chemical;GO:0007267//cell-cell signaling;GO:0031667//response to nutrient levels;GO:0006970//response to osmotic stress;GO:0009755//hormone-mediated signaling pathway;GO:0007166//cell surface receptor signaling pathway;GO:0008283//cell proliferation;GO:0044707	gi|6678035|ref|NP_033241.1|/1.63389e-49/somatostatin precursor [Mus musculus]
338320	4571	0	8.05	0.01	0.19	4.24793	Up	0.0028316	0.00707786	Mia2	melanoma inhibitory activity 2	K16655|1|4e-07|58.9|acs:100567144|melanoma inhibitory activity protein	-	-	-	gi|28893435|ref|NP_796295.1|/0/melanoma inhibitory activity protein 2 precursor [Mus musculus]
22410	2272	0	4	0.01	0.19	4.24793	Up	0.0522702	0.0970137	Wnt10b	wingless-type MMTV integration site family, member 10B	K01357|1|0.0|704|mmu:22410|wingless-type MMTV integration site family, member 10	-	-	-	gi|532078357|ref|XP_005324955.1|/0/PREDICTED: protein Wnt-10b [Ictidomys tridecemlineatus]
78052	586	0	1	0.01	0.19	4.24793	Up	0.4655	0.587382	Tmem190	transmembrane protein 190	K20317|1|1e-07|58.5|asn:102377268|c-Jun-amino-terminal kinase-interacting protein 4	GO:0031224//intrinsic component of membrane	GO:0005515//protein binding	-	gi|254675164|ref|NP_084304.1|/6.60506e-77/transmembrane protein 190 precursor [Mus musculus]
244183	2771	0	5.03	0.01	0.19	4.24793	Up	0.0252174	0.0512443	Trim30b	tripartite motif-containing 30B	K10648|1|3e-43|125|mmu:209387|tripartite motif-containing protein 5 [EC:2.3.2.27]	-	-	-	gi|28316738|ref|NP_783579.1|/3.67767e-89/tripartite motif-containing 30B [Mus musculus]
100502624	1160	0	2	0.01	0.19	4.24793	Up	0.224576	0.334786	Gm13483	predicted gene 13483	-	-	-	-	gi|148694943|gb|EDL26890.1|/3.20009e-20/mCG1040423 [Mus musculus]
72495	1717	0	3	0.01	0.19	4.24793	Up	0.108345	0.181407	2610206C17Rik	RIKEN cDNA 2610206C17 gene	-	-	-	-	-
77424	593	0	1	0.01	0.19	4.24793	Up	0.4655	0.58143	Spinkl	serine protease inhibitor, Kazal type-like	-	-	GO:0004866//endopeptidase inhibitor activity	GO:0051346//negative regulation of hydrolase activity	gi|148678055|gb|EDL10002.1|/2.88604e-51/RIKEN cDNA 9530002K18, partial [Mus musculus]
140498	3317	1	18	0.03	0.57	4.24793	Up	2.09534e-05	7.19529e-05	Rxfp2	relaxin/insulin-like family peptide receptor 2	K04307|1|0.0|1334|mmu:140498|relaxin family peptide receptor 2	GO:0031224//intrinsic component of membrane;GO:0031224//intrinsic component of membrane;GO:0031224//intrinsic component of membrane	GO:0004930//G-protein coupled receptor activity;GO:0042277//peptide binding;GO:0004930//G-protein coupled receptor activity;GO:0042277//peptide binding;GO:0004930//G-protein coupled receptor activity;GO:0042277//peptide binding	GO:0008283//cell proliferation;GO:0008406//gonad development;GO:0006915//apoptotic process;GO:0006171//cAMP biosynthetic process;GO:0007188//adenylate cyclase-modulating G-protein coupled receptor signaling pathway;GO:0008283//cell proliferation;GO:0008406//gonad development;GO:0006915//apoptotic process;GO:0006171//cAMP biosynthetic process;GO:0007188//adenylate cyclase-modulating G-protein coup…	gi|575771784|ref|NP_001276495.1|/0/relaxin receptor 2 isoform 3 precursor [Mus musculus]
224419	1652	0	3	0.01	0.19	4.24793	Up	0.108345	0.180967	Map3k7cl	Map3k7 C-terminal like	K04427|1|2e-29|132|cmk:103183630|mitogen-activated protein kinase kinase kinase 7 [EC:2.7.11.25]	-	-	-	gi|7717312|emb|CAB90434.1|/5.86763e-86/TGF-beta-activated kinase like [Homo sapiens]
11552	3936	2.99	48.71	0.07	1.31	4.22607	Up	2.18492e-13	1.40372e-12	Adra2b	adrenergic receptor, alpha 2b	K04139|1|0.0|824|mmu:11552|adrenergic receptor alpha-2B	GO:0031224//intrinsic component of membrane	GO:1901338;GO:0004936//alpha-adrenergic receptor activity	GO:0044703;GO:0007186//G-protein coupled receptor signaling pathway;GO:0045741//positive regulation of epidermal growth factor-activated receptor activity;GO:0045987//positive regulation of smooth muscle contraction;GO:0048646//anatomical structure formation involved in morphogenesis;GO:0008217//regulation of blood pressure;GO:0000187//activation of MAPK activity;GO:0030182//neuron differentiation	gi|46575786|ref|NP_033763.2|/0/alpha-2B adrenergic receptor [Mus musculus]
11501	3115.38	30	522	0.95	17.74	4.22293	Up	4.95938e-125	3.50966e-123	Adam8	a disintegrin and metallopeptidase domain 8	K06540|1|0.0|1464|mmu:11501|disintegrin and metalloproteinase domain-containing protein 8 [EC:3.4.24.-]	GO:0043234//protein complex;GO:0015629//actin cytoskeleton;GO:0016021//integral component of membrane;GO:0030667//secretory granule membrane;GO:0005767//secondary lysosome;GO:0043234//protein complex;GO:0015629//actin cytoskeleton;GO:0016021//integral component of membrane;GO:0030667//secretory granule membrane;GO:0005767//secondary lysosome	GO:0005102//receptor binding;GO:0004175//endopeptidase activity;GO:0046914//transition metal ion binding;GO:0005102//receptor binding;GO:0004175//endopeptidase activity;GO:0046914//transition metal ion binding	GO:0034111//negative regulation of homotypic cell-cell adhesion;GO:0002761//regulation of myeloid leukocyte differentiation;GO:0032846;GO:0051091//positive regulation of sequence-specific DNA binding transcription factor activity;GO:0033077//T cell differentiation in thymus;GO:0006509//membrane protein ectodomain proteolysis;GO:0001666//response to hypoxia;GO:0030595//leukocyte chemotaxis;GO:0043…	gi|148685931|gb|EDL17878.1|/0/a disintegrin and metallopeptidase domain 8, isoform CRA_b, partial [Mus musculus]
71091	1689	3	53	0.18	3.36	4.22239	Up	6.8778e-14	4.53774e-13	Cdkl1	cyclin-dependent kinase-like 1 (CDC2-related kinase)	K08824|1|0.0|733|mmu:71091|cyclin-dependent kinase-like [EC:2.7.11.22]	GO:0043231//intracellular membrane-bounded organelle	GO:0004674//protein serine/threonine kinase activity;GO:0032550	GO:0006796//phosphate-containing compound metabolic process;GO:0006464//cellular protein modification process;GO:0044767//single-organism developmental process	gi|34304105|ref|NP_899117.1|/0/cyclin-dependent kinase-like 1 [Mus musculus]
625018	5369	6.01	104.53	0.11	2.05	4.22005	Up	5.30546e-26	6.05427e-25	C4a	complement component 4A (Rodgers blood group)	K03989|1|0.0|3205|mmu:12268|complement component 4	GO:0044421	-	GO:0019724//B cell mediated immunity	gi|126215532|ref|NP_035543.2|/0/sex-limited protein precursor [Mus musculus]
100503869	964	1	18	0.11	2.03	4.2059	Up	2.09534e-05	7.19662e-05	Mkln1os	muskelin 1, intracellular mediator containing kelch motifs, opposite strand	-	-	-	-	-
207259	4591	26.96	457	0.58	10.5	4.17819	Up	6.4367e-110	3.77918e-108	Zbtb7c	zinc finger and BTB domain containing 7C	K10494|1|0.0|1037|mmu:207259|zinc finger and BTB domain-containing protein 7	GO:0044464	GO:0046914//transition metal ion binding	-	gi|755560628|ref|XP_011245167.1|/0/PREDICTED: zinc finger and BTB domain-containing protein 7C isoform X2 [Mus musculus]
671535	3314.71	23	391	0.69	12.48	4.17688	Up	1.54766e-93	7.12996e-92	Parp10	poly (ADP-ribose) polymerase family, member 10	K15261|1|0.0|1659|mmu:671535|poly [ADP-ribose] polymerase 10/14/15 [EC:2.4.2.30]	GO:0044424;GO:0044424	-	GO:0008285//negative regulation of cell proliferation;GO:0006471//protein ADP-ribosylation;GO:0001672//regulation of chromatin assembly or disassembly;GO:0008285//negative regulation of cell proliferation;GO:0006471//protein ADP-ribosylation;GO:0001672//regulation of chromatin assembly or disassembly	gi|254675288|ref|NP_001157047.1|/0/poly [ADP-ribose] polymerase 10 [Mus musculus]
18054	1176	0	2	0.01	0.18	4.16993	Up	0.224576	0.336783	Ngp	neutrophilic granule protein	K13916|1|1e-13|80.1|mcf:102139204|cathelicidin antimicrobial peptide	-	-	-	-
16163	1217	0	2	0.01	0.18	4.16993	Up	0.224576	0.336511	Il13	interleukin 13	K05435|1|9e-56|219|mmu:16163|interleukin 13	GO:0044424;GO:0009986//cell surface;GO:0044421	GO:0005126//cytokine receptor binding	GO:0015992//proton transport;GO:0010524//positive regulation of calcium ion transport into cytosol;GO:0009612//response to mechanical stimulus;GO:0001818//negative regulation of cytokine production;GO:0009306//protein secretion;GO:0042505;GO:0030888//regulation of B cell proliferation;GO:0034097//response to cytokine;GO:0001819//positive regulation of cytokine production;GO:0008284//positive regu…	gi|6680403|ref|NP_032381.1|/7.79136e-55/interleukin-13 precursor [Mus musculus]
434935	1206	0	2	0.01	0.18	4.16993	Up	0.224576	0.336376	Gm21943	predicted gene, 21943	-	-	-	-	gi|58477565|gb|AAH89465.1|/5.5721e-122/Similar to spermiogenesis specific transcript on the Y 2 [Mus musculus]
22308	2848	0	4.88	0.01	0.18	4.16993	Up	0.0522702	0.0971008	Vmn2r122	vomeronasal 2, receptor, 122	K04613|1|0.0|1335|mmu:22300|vomeronasal 2 receptor	-	-	-	gi|2367454|gb|AAC53402.1|/0/putative pheromone receptor [Mus musculus]
21990	2402.5	0	4	0.01	0.18	4.16993	Up	0.0522702	0.0970717	Tph1	tryptophan hydroxylase 1	K00502|1|0.0|907|mmu:21990|tryptophan 5-monooxygenase [EC:1.14.16.4]	GO:0042995//cell projection;GO:0044424;GO:0042995//cell projection;GO:0044424;GO:0042995//cell projection;GO:0044424	GO:0016714//oxidoreductase activity, acting on paired donors, with incorporation or reduction of molecular oxygen, reduced pteridine as one donor, and incorporation of one atom of oxygen;GO:0046914//transition metal ion binding;GO:0031406//carboxylic acid binding;GO:0016714//oxidoreductase activity, acting on paired donors, with incorporation or reduction of molecular oxygen, reduced pteridine as…	GO:0001503//ossification;GO:0042428//serotonin metabolic process;GO:0048771//tissue remodeling;GO:0048511//rhythmic process;GO:0006568//tryptophan metabolic process;GO:0044767//single-organism developmental process;GO:0006950//response to stress;GO:0001503//ossification;GO:0042428//serotonin metabolic process;GO:0048771//tissue remodeling;GO:0048511//rhythmic process;GO:0006568//tryptophan metabo…	gi|444909167|ref|NP_001263301.1|/9.6148e-83/tryptophan 5-hydroxylase 1 isoform 2 [Mus musculus]
13118	2395	0	4	0.01	0.18	4.16993	Up	0.0522702	0.0970233	Cyp4a12b	cytochrome P450, family 4, subfamily a, polypeptide 12B	K07425|1|0.0|910|mmu:13118|alkane 1-monooxygenase [EC:1.14.15.3]	GO:0043231//intracellular membrane-bounded organelle;GO:0031090//organelle membrane	GO:0046906//tetrapyrrole binding;GO:0046914//transition metal ion binding;GO:0016713;GO:0016712//oxidoreductase activity, acting on paired donors, with incorporation or reduction of molecular oxygen, reduced flavin or flavoprotein as one donor, and incorporation of one atom of oxygen	GO:0048545//response to steroid hormone;GO:0051791//medium-chain fatty acid metabolic process;GO:0001676//long-chain fatty acid metabolic process	gi|74188275|dbj|BAE25803.1|/0/unnamed protein product [Mus musculus]
71432	1166	0	1.96	0.01	0.18	4.16993	Up	0.4655	0.587581	5430437J10Rik	RIKEN cDNA 5430437J10 gene	K02726|1|1e-11|49.7|mdo:100013483|20S proteasome subunit alpha 2 [EC:3.4.25.1]	-	-	-	-
76487	2320	0	4	0.01	0.18	4.16993	Up	0.0522702	0.0969267	Ppp1r3g	protein phosphatase 1, regulatory (inhibitor) subunit 3G	K07189|1|4e-30|135|lcm:102351949|protein phosphatase 1 regulatory subunit 3A/B/C/D/E	-	GO:0030247//polysaccharide binding;GO:0019902//phosphatase binding	GO:0051347//positive regulation of transferase activity;GO:0005978//glycogen biosynthetic process;GO:0033500//carbohydrate homeostasis	gi|223278390|ref|NP_083904.1|/0/protein phosphatase 1 regulatory subunit 3G [Mus musculus]
67880	918	53	890	5.87	105.66	4.16993	Up	3.24662e-210	5.98278e-208	Dcxr	dicarbonyl L-xylulose reductase	K03331|1|3e-126|453|mmu:67880|L-xylulose reductase [EC:1.1.1.10]	GO:0030141//secretory granule;GO:0005874//microtubule;GO:0042995//cell projection;GO:0016020//membrane	GO:0016616//oxidoreductase activity, acting on the CH-OH group of donors, NAD or NADP as acceptor;GO:0036094//small molecule binding;GO:0016651//oxidoreductase activity, acting on NAD(P)H	GO:0019318//hexose metabolic process;GO:0051260//protein homooligomerization;GO:0019321;GO:0046496//nicotinamide nucleotide metabolic process	gi|146134409|ref|NP_080704.2|/2.03068e-125/L-xylulose reductase [Mus musculus]
18379	610	0	1	0.01	0.18	4.16993	Up	0.4655	0.584213	Omt2a	oocyte maturation, alpha	-	GO:0044444//cytoplasmic part;GO:0044444//cytoplasmic part	-	-	gi|256985163|ref|NP_001157995.1|/9.35465e-48/oocyte maturation, alpha isoform 2 [Mus musculus]
102636142	1178	0	2	0.01	0.18	4.16993	Up	0.224576	0.333877	4930526H09Rik	RIKEN cDNA 4930526H09 gene	-	-	-	-	-
93694	1214	0	2	0.01	0.18	4.16993	Up	0.224576	0.333797	Clec2d	C-type lectin domain family 2, member d	K10072|1|4e-51|204|cge:100762568|C-type lectin domain family 2 member D	GO:0043231//intracellular membrane-bounded organelle;GO:0016021//integral component of membrane;GO:0009986//cell surface	GO:0005102//receptor binding;GO:0038023//signaling receptor activity	GO:0002762//negative regulation of myeloid leukocyte differentiation;GO:0045953//negative regulation of natural killer cell mediated cytotoxicity;GO:0050851//antigen receptor-mediated signaling pathway;GO:0072657//protein localization to membrane;GO:0008064//regulation of actin polymerization or depolymerization;GO:0032663;GO:0001771//immunological synapse formation;GO:0042098//T cell proliferati…	gi|16716407|ref|NP_444339.1|/5.84708e-111/C-type lectin domain family 2 member D [Mus musculus]
14836	1183	0	2	0.01	0.18	4.16993	Up	0.224576	0.333265	Gsc	goosecoid homeobox	K09324|1|1e-118|428|mmu:14836|homeobox protein goosecoid	GO:0043231//intracellular membrane-bounded organelle;GO:0043234//protein complex	GO:0001071//nucleic acid binding transcription factor activity;GO:0003677//DNA binding;GO:0001085//RNA polymerase II transcription factor binding	GO:0006366//transcription from RNA polymerase II promoter;GO:0016055//Wnt signaling pathway;GO:0007420//brain development;GO:0042471//ear morphogenesis;GO:0009953//dorsal/ventral pattern formation	gi|6754076|ref|NP_034481.1|/1.05784e-117/homeobox protein goosecoid [Mus musculus]
83565	3673	0	6.22	0.01	0.18	4.16993	Up	0.0121659	0.0267018	Pramel3	preferentially expressed antigen in melanoma-like 3	K10308|1|8e-10|69.3|myd:102753733|F-box protein 31	-	-	-	-
242735	2327	0	4	0.01	0.18	4.16993	Up	0.0522702	0.0967532	Lrrc38	leucine rich repeat containing 38	K06839|1|5e-26|122|cin:100184475|slit 2;K06838|5|4e-25|119|ola:101161946|slit 1	GO:0031224//intrinsic component of membrane	GO:0015075//ion transmembrane transporter activity	GO:0044765//single-organism transport	gi|125858045|gb|AAI29964.1|/0/Lrrc38 protein, partial [Mus musculus]
74069	1204	0	2	0.01	0.18	4.16993	Up	0.224576	0.33239	Serpina3a	serine (or cysteine) peptidase inhibitor, clade A, member 3A	K04525|1|6e-129|462|mmu:74069|serpin peptidase inhibitor, clade A	-	-	-	gi|13386342|ref|NP_083016.1|/5.20325e-128/serine protease inhibitor A3A isoform 2 [Mus musculus]
20562	5300	9	152	0.17	3.02	4.15094	Up	3.5116e-37	5.78388e-36	Slit1	slit homolog 1 (Drosophila)	K06838|1|0.0|3000|mmu:20562|slit 1	GO:0044424;GO:0044421	GO:0005102//receptor binding;GO:0046872//metal ion binding;GO:0043168//anion binding	GO:0007411//axon guidance;GO:0051647//nucleus localization;GO:0030517//negative regulation of axon extension;GO:0007416//synapse assembly;GO:0021831//embryonic olfactory bulb interneuron precursor migration	gi|148709913|gb|EDL41859.1|/0/slit homolog 1 (Drosophila), isoform CRA_b, partial [Mus musculus]
14283	1705	15	249	0.88	15.62	4.14975	Up	8.98018e-60	2.47247e-58	Fosl1	fos-like antigen 1	K04502|1|2e-73|279|mmu:14283|fos-like antigen 1	GO:0097060//synaptic membrane;GO:0043231//intracellular membrane-bounded organelle;GO:0042995//cell projection;GO:0044444//cytoplasmic part	GO:0003677//DNA binding	GO:0044703;GO:0009605//response to external stimulus;GO:0007028//cytoplasm organization;GO:0007611//learning or memory;GO:0001568//blood vessel development;GO:0008283//cell proliferation;GO:0046683//response to organophosphorus;GO:0006915//apoptotic process;GO:0000302//response to reactive oxygen species;GO:0051384//response to glucocorticoid;GO:0043009//chordate embryonic development;GO:0007154/…	gi|74202982|dbj|BAE26198.1|/1.72264e-72/unnamed protein product [Mus musculus]
14934	1827	1	15	0.05	0.88	4.1375	Up	0.000159859	0.000487755	Gypa	glycophorin A	K06575|1|1e-89|333|mmu:14934|glycophorin	GO:0009986//cell surface;GO:0031224//intrinsic component of membrane	GO:0042802//identical protein binding	GO:0006970//response to osmotic stress;GO:0007010//cytoskeleton organization	gi|111185918|ref|NP_034499.3|/1.10336e-88/glycophorin-A [Mus musculus]
218215	4576	7	113	0.15	2.6	4.11548	Up	1.08866e-27	1.32433e-26	Rnf144b	ring finger protein 144B	K11975|1|2e-178|629|mmu:218215|E3 ubiquitin-protein ligase RNF144 [EC:2.3.2.27]	GO:0005740//mitochondrial envelope;GO:0031224//intrinsic component of membrane;GO:0005740//mitochondrial envelope;GO:0031224//intrinsic component of membrane	GO:0046914//transition metal ion binding;GO:0003824//catalytic activity;GO:0046914//transition metal ion binding;GO:0003824//catalytic activity	GO:0016567//protein ubiquitination;GO:0012501//programmed cell death;GO:0016567//protein ubiquitination;GO:0012501//programmed cell death	gi|282165743|ref|NP_666154.3|/2.14477e-177/E3 ubiquitin-protein ligase RNF144B [Mus musculus]
20166	2207.45	74	1163	3.24	56.06	4.11291	Up	1.16187e-269	3.54503e-267	Rtkn	rhotekin	K18621|1|3e-06|57.4|cin:100184096|actin-binding protein anillin	GO:0044464;GO:0044464;GO:0044464	GO:0008289//lipid binding;GO:0004857//enzyme inhibitor activity;GO:0017048//Rho GTPase binding;GO:0032550;GO:0008289//lipid binding;GO:0004857//enzyme inhibitor activity;GO:0017048//Rho GTPase binding;GO:0032550;GO:0008289//lipid binding;GO:0004857//enzyme inhibitor activity;GO:0017048//Rho GTPase binding;GO:0032550	GO:0012501//programmed cell death;GO:0044092//negative regulation of molecular function;GO:0007265//Ras protein signal transduction;GO:0012501//programmed cell death;GO:0044092//negative regulation of molecular function;GO:0007265//Ras protein signal transduction;GO:0012501//programmed cell death;GO:0044092//negative regulation of molecular function;GO:0007265//Ras protein signal transduction	gi|209977095|ref|NP_001129699.1|/0/rhotekin isoform a [Mus musculus]
20537	3933	14	224	0.35	6.02	4.10434	Up	1.93128e-53	4.63208e-52	Slc5a1	solute carrier family 5 (sodium/glucose cotransporter), member 1	K14158|1|0.0|1134|mmu:20537|solute carrier family 5 (sodium/glucose cotransporter), member 1	GO:0031224//intrinsic component of membrane;GO:0030054//cell junction;GO:0005903//brush border;GO:0044459	GO:0005355//glucose transmembrane transporter activity;GO:0015291//secondary active transmembrane transporter activity	GO:0006814//sodium ion transport;GO:0044763;GO:0015758//glucose transport;GO:0022600//digestive system process	gi|26329187|dbj|BAC28332.1|/0/unnamed protein product [Mus musculus]
332937	2117	1	17	0.05	0.86	4.10434	Up	4.1357e-05	0.000136745	Tfap2e	transcription factor AP-2, epsilon	K09179|1|0.0|669|mmu:332937|transcription factor AP-2 epsilon	GO:0043231//intracellular membrane-bounded organelle	GO:0042802//identical protein binding;GO:0001071//nucleic acid binding transcription factor activity;GO:0046983//protein dimerization activity	GO:0006366//transcription from RNA polymerase II promoter	gi|120444920|ref|NP_945198.2|/0/transcription factor AP-2-epsilon [Mus musculus]
77836	461	7	112	1.61	27.61	4.10006	Up	2.12712e-27	2.55749e-26	Mlana	melan-A	K17303|1|6e-46|184|mmu:77836|melanoma antigen recognized by T-cells 1	GO:0031090//organelle membrane;GO:0048770;GO:0016021//integral component of membrane	GO:0005488//binding	-	gi|110625785|ref|NP_084269.1|/4.72337e-45/melanoma antigen recognized by T-cells 1 [Mus musculus]
14777	1018	0	1.62	0.01	0.17	4.08746	Up	0.4655	0.597839	Gpx2-ps1	glutathione peroxidase 2, pseudogene 1	K00432|1|3e-77|164|lcm:102352196|glutathione peroxidase [EC:1.11.1.9]	-	-	-	gi|929053001|ref|XP_014046541.1|/4.7994e-75/PREDICTED: glutathione peroxidase 2 [Salmo salar]
227580	3163	0	5	0.01	0.17	4.08746	Up	0.0252174	0.0513171	C1ql3	C1q-like 3	K07296|1|7e-18|95.9|bom:102271886|adiponectin	GO:0005576//extracellular region	-	GO:0050803//regulation of synapse structure or activity	gi|729719937|ref|XP_010574630.1|/6.42652e-101/PREDICTED: LOW QUALITY PROTEIN: complement C1q-like protein 3 [Haliaeetus leucocephalus]
619313	653	0	1	0.01	0.17	4.08746	Up	0.4655	0.594231	I730030J21Rik	RIKEN cDNA I730030J21 gene	-	-	-	-	gi|74190131|dbj|BAE37193.1|/6.77381e-29/unnamed protein product [Mus musculus]
105734733	655	0	1	0.01	0.17	4.08746	Up	0.4655	0.593539	Gm13030	predicted gene 13030	-	-	-	-	-
380845	649	0	1	0.01	0.17	4.08746	Up	0.4655	0.59297	Gm904	predicted gene 904	-	-	-	-	gi|347582644|ref|NP_001231578.1|/2.08863e-65/uncharacterized protein LOC667693 [Mus musculus]
319940	2474	0	4	0.01	0.17	4.08746	Up	0.0522702	0.0971299	Sorbs2os	sorbin and SH3 domain containing 2, opposite strand	-	-	-	-	-
353504	1280	0	2	0.01	0.17	4.08746	Up	0.224576	0.336133	Dio3os	deiodinase, iodothyronine type III, opposite strand	-	-	-	-	-
13142	1859	0	3	0.01	0.17	4.08746	Up	0.108345	0.181832	Dao	D-amino acid oxidase	K00273|1|0.0|723|mmu:13142|D-amino-acid oxidase [EC:1.4.3.3]	GO:0031966//mitochondrial membrane;GO:0044439;GO:0031966//mitochondrial membrane;GO:0044439;GO:0031966//mitochondrial membrane;GO:0044439	GO:0005515//protein binding;GO:0050660//flavin adenine dinucleotide binding;GO:0016641//oxidoreductase activity, acting on the CH-NH2 group of donors, oxygen as acceptor;GO:0005515//protein binding;GO:0050660//flavin adenine dinucleotide binding;GO:0016641//oxidoreductase activity, acting on the CH-NH2 group of donors, oxygen as acceptor;GO:0005515//protein binding;GO:0050660//flavin adenine dinu…	GO:0006524//alanine catabolic process;GO:0009081//branched-chain amino acid metabolic process;GO:0009071//serine family amino acid catabolic process;GO:0006560//proline metabolic process;GO:0006081//cellular aldehyde metabolic process;GO:0042417//dopamine metabolic process;GO:0006524//alanine catabolic process;GO:0009081//branched-chain amino acid metabolic process;GO:0009071//serine family amino…	gi|110815857|ref|NP_034148.2|/0/D-amino-acid oxidase isoform 1 [Mus musculus]
24046	5837	1	19	0.02	0.34	4.08746	Up	1.05917e-05	3.75706e-05	Scn11a	sodium channel, voltage-gated, type XI, alpha	K04843|1|0.0|3243|mmu:24046|voltage-gated sodium channel type XI alpha	GO:0005887//integral component of plasma membrane;GO:0030424//axon	GO:0005272//sodium channel activity;GO:0005488//binding	GO:0006814//sodium ion transport	gi|568963854|ref|XP_006512187.1|/0/PREDICTED: sodium channel protein type 11 subunit alpha isoform X2 [Mus musculus]
328837	2350	0	3.74	0.01	0.17	4.08746	Up	0.108345	0.181685	C330011F03Rik	RIKEN cDNA C330011F03 gene	-	-	-	-	gi|148691703|gb|EDL23650.1|/4.27594e-59/mCG147801 [Mus musculus]
211228	1273	0	2	0.01	0.17	4.08746	Up	0.224576	0.334974	Lrrc25	leucine rich repeat containing 25	-	GO:0031224//intrinsic component of membrane	-	-	gi|23346481|ref|NP_694714.1|/4.0092e-150/leucine-rich repeat-containing protein 25 precursor [Mus musculus]
100503355	1877	0	3	0.01	0.17	4.08746	Up	0.108345	0.181488	Zfp648	zinc finger protein 648	K09228|1|3e-96|355|gja:107122611|KRAB domain-containing zinc finger protein	-	GO:0005488//binding	GO:0006351//transcription, DNA-templated	gi|325995155|ref|NP_001191837.1|/0/zinc finger protein 648 [Mus musculus]
231603	646	0	1	0.01	0.17	4.08746	Up	0.4655	0.585952	A630023P12Rik	RIKEN cDNA A630023P12 gene	-	-	-	-	gi|148688069|gb|EDL20016.1|/7.0958e-84/RIKEN cDNA A630023P12, isoform CRA_a, partial [Mus musculus]
12671	3168	0	5	0.01	0.17	4.08746	Up	0.0252174	0.0512219	Chrm3	cholinergic receptor, muscarinic 3, cardiac	K04131|1|0.0|1115|mmu:12671|muscarinic acetylcholine receptor M3	-	-	-	-
381944	1407	0	2.2	0.01	0.17	4.08746	Up	0.224576	0.334064	Usp17lb	ubiquitin specific peptidase 17-like B	K11845|1|0.0|979|mmu:381944|ubiquitin carboxyl-terminal hydrolase 17 [EC:3.4.19.12]	-	GO:0019783//ubiquitin-like protein-specific protease activity	GO:0070646//protein modification by small protein removal;GO:0019941//modification-dependent protein catabolic process	gi|115299771|ref|NP_958811.2|/0/deubiquitinating enzyme 1a [Mus musculus]
383766	639	0	1	0.01	0.17	4.08746	Up	0.4655	0.583348	Tldc2	TBC/LysM associated domain containing 2	K12587|1|1e-33|144|bfo:BRAFLDRAFT_124886|exosome complex component MTR3	-	-	-	gi|294460014|ref|NP_001170910.1|/2.16242e-109/TLD domain-containing protein 2 [Mus musculus]
384077	2162	0	3.51	0.01	0.17	4.08746	Up	0.108345	0.181162	Pramel5	preferentially expressed antigen in melanoma like 5	K10308|1|7e-10|68.6|myd:102753733|F-box protein 31	-	-	-	gi|146134517|ref|NP_001078887.1|/0/preferentially expressed antigen in melanoma like 5 [Mus musculus]
545140	2083	0	3.35	0.01	0.17	4.08746	Up	0.108345	0.181	Olfr288	olfactory receptor 288	K04257|1|3e-163|578|mmu:634104|olfactory receptor	-	-	-	gi|74210629|dbj|BAE23666.1|/0/unnamed protein product [Mus musculus]
20717	1668	0	2.63	0.01	0.17	4.08746	Up	0.224576	0.333132	Serpina3m	serine (or cysteine) peptidase inhibitor, clade A, member 3M	K04525|1|0.0|764|mmu:20717|serpin peptidase inhibitor, clade A	-	-	-	gi|160333710|ref|NP_033279.2|/0/serine protease inhibitor A3M precursor [Mus musculus]
69036	636	0	1	0.01	0.17	4.08746	Up	0.4655	0.580456	Zg16	zymogen granule protein 16	K09625|1|2e-10|68.2|chx:102189536|testisin [EC:3.4.21.-]	GO:0030667//secretory granule membrane;GO:0044431//Golgi apparatus part;GO:0031012//extracellular matrix	-	GO:0045184//establishment of protein localization	gi|23943876|ref|NP_081194.1|/1.68444e-74/zymogen granule membrane protein 16 precursor [Mus musculus]
12966	626	0	0.98	0.01	0.17	4.08746	Up	0.964884	0.971145	Crygc	crystallin, gamma C	K16810|1|4e-51|202|bacu:103015945|TBCC domain-containing protein 1;K01886|2|7e-11|69.3|ccw:104683491|glutaminyl-tRNA synthetase [EC:6.1.1.18]	GO:0043231//intracellular membrane-bounded organelle;GO:0043231//intracellular membrane-bounded organelle	GO:0005198//structural molecule activity;GO:0005198//structural molecule activity	GO:0043010//camera-type eye development;GO:0050953//sensory perception of light stimulus;GO:0043010//camera-type eye development;GO:0050953//sensory perception of light stimulus	gi|128485691|ref|NP_001076042.1|/7.66908e-104/gamma-crystallin C isoform 2 [Mus musculus]
21884	661	0	1	0.01	0.17	4.08746	Up	0.4655	0.576593	Fabp9	fatty acid binding protein 9, testis	K08753|1|3e-44|180|cmy:102944355|fatty acid-binding protein 4, adipocyte	GO:0044424	GO:0005488//binding	GO:0051234//establishment of localization;GO:0003006//developmental process involved in reproduction	gi|148673226|gb|EDL05173.1|/7.5682e-76/fatty acid binding protein 9, testis [Mus musculus]
106565	1544	2	34	0.14	2.36	4.07529	Up	3.12936e-09	1.53596e-08	Dlk2	delta-like 2 homolog (Drosophila)	K06051|1|1e-66|256|chx:102182594|delta	GO:0031224//intrinsic component of membrane;GO:0031224//intrinsic component of membrane	GO:0042802//identical protein binding;GO:0046872//metal ion binding;GO:0046983//protein dimerization activity;GO:0042802//identical protein binding;GO:0046872//metal ion binding;GO:0046983//protein dimerization activity	GO:0007219//Notch signaling pathway;GO:0045444//fat cell differentiation;GO:0007219//Notch signaling pathway;GO:0045444//fat cell differentiation	gi|112818475|gb|AAI22519.1|/0/Dlk2 protein [Mus musculus]
319530	3254	40	617	1.21	20.07	4.05196	Up	3.52502e-143	3.23191e-141	Zfp750	zinc finger protein 750	K14562|1|1e-07|62.0|apla:101803153|Treacher Collins syndrome protein;K11294|2|9e-07|58.9|dsi:Dsimw501_GD17650|nucleolin	GO:0043231//intracellular membrane-bounded organelle	GO:0046914//transition metal ion binding;GO:0000982//transcription factor activity, RNA polymerase II core promoter proximal region sequence-specific binding	GO:0048869//cellular developmental process;GO:0009888//tissue development;GO:0006366//transcription from RNA polymerase II promoter	gi|148702896|gb|EDL34843.1|/0/zinc finger protein 750, partial [Mus musculus]
434008	3092	2.09	33.93	0.07	1.16	4.05063	Up	6.14494e-09	2.95452e-08	Tmem178b	transmembrane protein 178B	-	-	-	-	gi|51921359|ref|NP_001004182.1|/4.62314e-80/transmembrane protein 178B [Mus musculus]
104795667	91	0.16	2.48	0.29	4.76	4.03684	Up	0.224576	0.335809	Gm23450	predicted gene, 23450	-	-	-	-	-
547347	1633	1	15	0.06	0.98	4.02975	Up	0.000159859	0.000487835	Gm6034	predicted gene 6034	K06751|1|2e-51|120|cge:100753528|major histocompatibility complex, class I	-	-	-	gi|294661840|ref|NP_001030081.2|/1.21649e-51/H2-GS14-2 antigen [Mus musculus]
73121	1667	4	61	0.24	3.92	4.02975	Up	2.5958e-15	1.85891e-14	Fam101a	family with sequence similarity 101, member A	-	-	-	-	gi|38348700|ref|NP_082719.1|/3.83266e-101/filamin-interacting protein FAM101A [Mus musculus]
20287	513.37	5	75	1.01	16.46	4.02654	Up	1.77005e-18	1.48866e-17	Sct	secretin	K05263|1|1e-53|210|mmu:20287|secretin	-	-	GO:0007632//visual behavior;GO:0019827//stem cell population maintenance;GO:0021766//hippocampus development;GO:0043066//negative regulation of apoptotic process;GO:0007632//visual behavior;GO:0019827//stem cell population maintenance;GO:0021766//hippocampus development;GO:0043066//negative regulation of apoptotic process;GO:0007632//visual behavior;GO:0019827//stem cell population maintenance;GO…	gi|6755416|ref|NP_035458.1|/1.88551e-46/secretin isoform 2 preproprotein [Mus musculus]
545481	2028	5	77	0.25	4.05	4.01792	Up	4.66114e-19	4.0238e-18	Arhgap40	Rho GTPase activating protein 40	K08878|1|2e-18|96.7|xma:102222870|breakpoint cluster region protein [EC:2.7.11.1];K10360|4|3e-16|89.7|dre:560956|myosin IX	GO:0044464	GO:0008047//enzyme activator activity	GO:0007154//cell communication	gi|222446632|ref|NP_001138487.1|/0/rho GTPase-activating protein 40 [Mus musculus]
117590	2226	3	44	0.13	2.1	4.01381	Up	2.90072e-11	1.63452e-10	Asb10	ankyrin repeat and SOCS box-containing 10	K10332|1|0.0|917|mmu:117590|ankyrin repeat and SOCS box protein 10	-	-	GO:0032446//protein modification by small protein conjugation;GO:0007165//signal transduction;GO:0032446//protein modification by small protein conjugation	gi|17978258|ref|NP_536692.1|/0/ankyrin repeat and SOCS box protein 10 isoform 1 [Mus musculus]
73284	2721	43.43	653.18	1.58	25.46	4.01024	Up	8.03452e-151	7.99671e-149	Ddit4l	DNA-damage-inducible transcript 4-like	K08270|1|9e-29|131|cmk:103181311|DNA-damage-inducible transcript 4	-	-	-	-
18094	1260	9.86	148.13	0.79	12.67	4.00342	Up	5.15382e-36	8.19854e-35	Nkx2-9	NK2 homeobox 9	K09347|1|8e-122|439|mmu:18094|homeobox protein Nkx-2.8	GO:0043231//intracellular membrane-bounded organelle	GO:0001071//nucleic acid binding transcription factor activity;GO:0043566//structure-specific DNA binding	GO:0030323//respiratory tube development;GO:0048667//cell morphogenesis involved in neuron differentiation;GO:0008285//negative regulation of cell proliferation;GO:0006351//transcription, DNA-templated	gi|111154095|ref|NP_032727.2|/6.5744e-121/homeobox protein Nkx-2.8 [Mus musculus]
71889	3884	0	6	0.01	0.16	4	Up	0.0121659	0.0267649	Epn3	epsin 3	K12471|1|0.0|1019|mmu:71889|epsin	GO:0031410//cytoplasmic vesicle	GO:0005488//binding	-	gi|148683978|gb|EDL15925.1|/0/epsin 3, isoform CRA_b, partial [Mus musculus]
77668	676	0	1	0.01	0.16	4	Up	0.4655	0.597098	9130209A04Rik	RIKEN cDNA 9130209A04 gene	-	-	-	-	-
327956	672	0	1	0.01	0.16	4	Up	0.4655	0.596686	Vmo1	vitelline membrane outer layer 1 homolog (chicken)	K02738|1|4e-12|73.6|fch:102054319|20S proteasome subunit beta 1 [EC:3.4.25.1]	-	-	GO:0035803//egg coat formation	gi|61888888|ref|NP_001013625.1|/3.52805e-108/vitelline membrane outer layer protein 1 homolog precursor [Mus musculus]
320312	1954	0	3	0.01	0.16	4	Up	0.108345	0.182161	A430035B10Rik	RIKEN cDNA A430035B10 gene	-	-	-	-	gi|148681987|gb|EDL13934.1|/1.76263e-23/mCG147468 [Mus musculus]
75768	1365	0	2	0.01	0.16	4	Up	0.224576	0.336837	4833422M21Rik	RIKEN cDNA 4833422M21 gene	-	-	-	-	-
12640	691	0	1	0.01	0.16	4	Up	0.4655	0.59362	Cga	glycoprotein hormones, alpha subunit	K08522|1|4e-68|259|mmu:12640|glycoprotein hormones, alpha polypeptide	-	GO:0005102//receptor binding	GO:0035270//endocrine system development;GO:0009725//response to hormone;GO:0035265//organ growth;GO:0044767//single-organism developmental process;GO:0032274;GO:0042403//thyroid hormone metabolic process	gi|537219610|gb|ERE82413.1|/6.49083e-68/glycoprotein hormones alpha chain precursor [Cricetulus griseus]
23947	5916	0	9	0.01	0.16	4	Up	0.00136609	0.00360954	Mid2	midline 2	K10647|1|0.0|1410|ocu:100358558|midline 2 [EC:2.3.2.27]	-	-	-	gi|294862469|sp|Q9QUS6.2|TRIM1_MOUSE/0/RecName: Full=Probable E3 ubiquitin-protein ligase MID2; AltName: Full=Midline defect 2; AltName: Full=Midline-2; AltName: Full=Tripartite motif-containing protein 1
75469	711	0	1	0.01	0.16	4	Up	0.4655	0.592565	Spata19	spermatogenesis associated 19	-	-	-	-	-
628518	776	0	1.14	0.01	0.16	4	Up	0.4655	0.589781	Gm6890	predicted gene 6890	K15902|1|1e-41|171|rno:501655|EKC/KEOPS complex subunit PCC1/LAGE3	-	-	-	gi|150010533|ref|NP_001092776.1|/1.70673e-97/uncharacterized protein LOC628518 [Mus musculus]
18292	1347	0	2	0.01	0.16	4	Up	0.224576	0.335431	Sebox	SEBOX homeobox	K09333|1|1e-18|96.7|nle:100588120|retina and anterior neural fold homeobox-like protein	GO:0043231//intracellular membrane-bounded organelle	GO:0001071//nucleic acid binding transcription factor activity;GO:0003677//DNA binding	GO:0048869//cellular developmental process;GO:0006351//transcription, DNA-templated;GO:0009790//embryo development	gi|10198600|ref|NP_032785.1|/1.56667e-107/homeobox protein SEBOX [Mus musculus]
72211	702	0	1	0.01	0.16	4	Up	0.4655	0.58826	1700025C18Rik	RIKEN cDNA 1700025C18 gene	-	-	-	-	gi|148674500|gb|EDL06447.1|/1.83738e-41/mCG1027936 [Mus musculus]
628705	1590	0	2.37	0.01	0.16	4	Up	0.224576	0.33535	Phf11c	PHD finger protein 11C	K18494|1|8e-173|609|mmu:107303348|histone-lysine N-methyltransferase SETDB2 [EC:2.1.1.43];K09188|5|2e-07|59.7|bmy:Bm1_21795|histone-lysine N-methyltransferase MLL3 [EC:2.1.1.43]	GO:0043231//intracellular membrane-bounded organelle	GO:0046914//transition metal ion binding	GO:0006351//transcription, DNA-templated	gi|256223290|ref|NP_001157761.1|/0/PHD finger protein 11 family member [Mus musculus]
73349	1983	0	3	0.01	0.16	4	Up	0.108345	0.181586	1700042G15Rik	RIKEN cDNA 1700042G15 gene	-	-	-	-	-
433646	1962	0	3	0.01	0.16	4	Up	0.108345	0.181554	1700061I17Rik	RIKEN cDNA 1700061I17 gene	-	-	-	-	gi|12840132|dbj|BAB24764.1|/8.68142e-63/unnamed protein product [Mus musculus]
100042786	689	0	1	0.01	0.16	4	Up	0.4655	0.587462	Gm16381	predicted gene 16381	K13113|1|4e-37|156|mmu:100038992|ubiquitin-like protein 5	GO:0044424	-	-	gi|488546466|ref|XP_004464750.1|/9.66197e-40/PREDICTED: ubiquitin-like protein 5 [Dasypus novemcinctus]
55925	1381.03	0	2	0.01	0.16	4	Up	0.224576	0.334813	Syt8	synaptotagmin VIII	K19908|1|0.0|709|mmu:55925|synaptotagmin-8	GO:0030136//clathrin-coated vesicle;GO:0031224//intrinsic component of membrane;GO:0030136//clathrin-coated vesicle;GO:0031224//intrinsic component of membrane;GO:0030136//clathrin-coated vesicle;GO:0031224//intrinsic component of membrane;GO:0030136//clathrin-coated vesicle;GO:0031224//intrinsic component of membrane	GO:0005543//phospholipid binding;GO:0000149//SNARE binding;GO:0005543//phospholipid binding;GO:0000149//SNARE binding;GO:0005543//phospholipid binding;GO:0000149//SNARE binding;GO:0005543//phospholipid binding;GO:0000149//SNARE binding	GO:0051234//establishment of localization;GO:0007338//single fertilization;GO:0051234//establishment of localization;GO:0007338//single fertilization;GO:0051234//establishment of localization;GO:0007338//single fertilization;GO:0051234//establishment of localization;GO:0007338//single fertilization	gi|551893787|ref|NP_001272790.1|/0/synaptotagmin-8 isoform c [Mus musculus]
667931	699	0	1	0.01	0.16	4	Up	0.4655	0.586269	Gm8883	predicted gene 8883	-	-	-	-	-
17843	875	0	1.3	0.01	0.16	4	Up	0.4655	0.585635	Mup4	major urinary protein 4	K01830|1|3e-12|74.7|dre:336492|prostaglandin-H2 D-isomerase [EC:5.3.99.2]	GO:0044421	GO:0005549//odorant binding;GO:0005102//receptor binding	GO:0008306//associative learning;GO:0051234//establishment of localization	gi|6678968|ref|NP_032674.1|/1.77103e-91/major urinary protein 4 precursor [Mus musculus]
27381	1020	0	1.5	0.01	0.16	4	Up	0.4655	0.584095	Tcl1b2	T cell leukemia/lymphoma 1B, 2	K16836|1|1e-34|149|mmu:27380|T-cell leukemia/lymphoma 1B	-	-	-	gi|7305555|ref|NP_038803.1|/3.35877e-66/protein TCL1B2 [Mus musculus]
13837	3978	0	6	0.01	0.16	4	Up	0.0121659	0.0267207	Epha3	Eph receptor A3	K05104|1|0.0|1855|mmu:13837|Eph receptor A3 [EC:2.7.10.1]	GO:0016021//integral component of membrane;GO:0005768//endosome	GO:0005003//ephrin receptor activity;GO:0032550	GO:0001952//regulation of cell-matrix adhesion;GO:0007411//axon guidance;GO:0007507//heart development;GO:0007169//transmembrane receptor protein tyrosine kinase signaling pathway;GO:0048870//cell motility;GO:0001837//epithelial to mesenchymal transition;GO:0010975//regulation of neuron projection development;GO:0000226//microtubule cytoskeleton organization;GO:0002237//response to molecule of ba…	gi|31982448|ref|NP_034270.1|/0/ephrin type-A receptor 3 precursor [Mus musculus]
105518	1338	0	2	0.01	0.16	4	Up	0.224576	0.333824	A630023A22Rik	RIKEN cDNA A630023A22 gene	-	-	-	-	gi|353411919|ref|NP_001238772.1|/1.18493e-115/uncharacterized protein LOC105518 [Mus musculus]
100503248	676	0	1	0.01	0.16	4	Up	0.4655	0.581079	Gm15179	predicted gene 15179	-	-	-	-	-
15483	1355	0	2	0.01	0.16	4	Up	0.224576	0.332575	Hsd11b1	hydroxysteroid 11-beta dehydrogenase 1	K15680|1|2e-160|567|mmu:15483|corticosteroid 11-beta-dehydrogenase isozyme 1 [EC:1.1.1.146]	GO:0031224//intrinsic component of membrane;GO:0005635//nuclear envelope;GO:0031090//organelle membrane;GO:0005783//endoplasmic reticulum;GO:0031224//intrinsic component of membrane;GO:0005635//nuclear envelope;GO:0031090//organelle membrane;GO:0005783//endoplasmic reticulum	GO:0000166//nucleotide binding;GO:0033764//steroid dehydrogenase activity, acting on the CH-OH group of donors, NAD or NADP as acceptor;GO:0003676//nucleic acid binding;GO:0034061//DNA polymerase activity;GO:0008289//lipid binding;GO:0000166//nucleotide binding;GO:0033764//steroid dehydrogenase activity, acting on the CH-OH group of donors, NAD or NADP as acceptor;GO:0003676//nucleic acid binding…	GO:0006098//pentose-phosphate shunt;GO:0006694//steroid biosynthetic process;GO:0042537//benzene-containing compound metabolic process;GO:0030323//respiratory tube development;GO:0009991//response to extracellular stimulus;GO:0006706//steroid catabolic process;GO:0032355//response to estradiol;GO:0006260//DNA replication;GO:0006098//pentose-phosphate shunt;GO:0006694//steroid biosynthetic process…	gi|148681002|gb|EDL12949.1|/1.02783e-178/hydroxysteroid 11-beta dehydrogenase 1, partial [Mus musculus]
320485	1336	0	2	0.01	0.16	4	Up	0.224576	0.332417	B230312C02Rik	RIKEN cDNA B230312C02 gene	-	-	-	-	-
64452	2055	4	58	0.19	3.01	3.98569	Up	1.91643e-14	1.30654e-13	Slc5a4a	solute carrier family 5, member 4a	K14384|1|0.0|1073|mmu:64452|solute carrier family 5 (low affinity sodium-glucose cotransporter), member 4	GO:0031224//intrinsic component of membrane	GO:0015077//monovalent inorganic cation transmembrane transporter activity;GO:0015291//secondary active transmembrane transporter activity	GO:0044763;GO:0006818//hydrogen transport;GO:0030001//metal ion transport	gi|120444906|ref|NP_573447.2|/0/low affinity sodium-glucose cotransporter [Mus musculus]
194292	470	1	15	0.23	3.62	3.97628	Up	0.000159859	0.000487675	Gm5	predicted gene 5	-	-	-	-	-
18481	8454.97	5	75	0.06	0.93	3.9542	Up	1.77005e-18	1.48799e-17	Pak3	p21 protein (Cdc42/Rac)-activated kinase 3	K05733|1|0.0|1035|rno:29433|p21-activated kinase 3 [EC:2.7.11.1]	GO:0044424;GO:0044424;GO:0044424;GO:0044424;GO:0044424	GO:0032550;GO:0004712//protein serine/threonine/tyrosine kinase activity;GO:0017016//Ras GTPase binding;GO:0019904//protein domain specific binding;GO:0043169//cation binding;GO:0032550;GO:0004712//protein serine/threonine/tyrosine kinase activity;GO:0017016//Ras GTPase binding;GO:0019904//protein domain specific binding;GO:0043169//cation binding;GO:0032550;GO:0004712//protein serine/threonine/t…	GO:0048812//neuron projection morphogenesis;GO:0008064//regulation of actin polymerization or depolymerization;GO:0048667//cell morphogenesis involved in neuron differentiation;GO:0006468//protein phosphorylation;GO:0048812//neuron projection morphogenesis;GO:0008064//regulation of actin polymerization or depolymerization;GO:0048667//cell morphogenesis involved in neuron differentiation;GO:000646…	gi|117606272|ref|NP_032804.2|/0/serine/threonine-protein kinase PAK 3 isoform D [Mus musculus]
382864	2835	2.05	28.65	0.07	1.07	3.93411	Up	1.75084e-07	7.49119e-07	Colq	collagen-like tail subunit (single strand of homotrimer) of asymmetric acetylcholinesterase	K12261|1|4e-105|385|cfa:608697|2-hydroxyacyl-CoA lyase 1 [EC:4.1.-.-];K09577|2|4e-42|176|tru:101063589|FK506-binding protein 14 [EC:5.2.1.8]	GO:0044420//extracellular matrix component;GO:0005578//proteinaceous extracellular matrix	GO:0005539//glycosaminoglycan binding	-	gi|164519041|ref|NP_034067.2|/7.48159e-154/acetylcholinesterase collagenic tail peptide precursor [Mus musculus]
68553	7439	39	546	0.51	7.72	3.92003	Up	1.24826e-123	8.57295e-122	Col6a4	collagen, type VI, alpha 4	K06238|1|0.0|4267|mmu:68553|collagen, type VI, alpha	-	-	-	gi|242247116|ref|NP_081039.2|/0/collagen alpha-4(VI) chain precursor [Mus musculus]
110308	2190	2	27.93	0.09	1.36	3.91754	Up	3.40224e-07	1.41345e-06	Krt5	keratin 5	K07605|1|0.0|726|mmu:110308|type II keratin, basic	GO:0005882//intermediate filament;GO:0016020//membrane;GO:0043231//intracellular membrane-bounded organelle	GO:0005515//protein binding	-	gi|20911031|ref|NP_081287.1|/0/keratin, type II cytoskeletal 5 [Mus musculus]
667335	733	0	1	0.01	0.15	3.90689	Up	0.4655	0.598459	Gm8579	spermatogenesis associated glutamate (E)-rich protein 4a pseudogene	-	-	-	-	-
76072	1404	0	2	0.01	0.15	3.90689	Up	0.224576	0.337299	Rnf183	ring finger protein 183	-	GO:0031224//intrinsic component of membrane	GO:0046914//transition metal ion binding	-	gi|149059623|gb|EDM10561.1|/4.5077e-105/rCG55211, isoform CRA_a [Rattus norvegicus]
666422	1660	0	2.34	0.01	0.15	3.90689	Up	0.224576	0.336755	Gm8096	3-phosphoglycerate dehydrogenase pseudogene	K00058|1|0.0|444|mmu:236539|D-3-phosphoglycerate dehydrogenase [EC:1.1.1.95]	GO:0044444//cytoplasmic part	GO:0016616//oxidoreductase activity, acting on the CH-OH group of donors, NAD or NADP as acceptor;GO:0000166//nucleotide binding	GO:0007417//central nervous system development;GO:0007049//cell cycle;GO:0030030//cell projection organization;GO:0006790//sulfur compound metabolic process;GO:0009064//glutamine family amino acid metabolic process;GO:0010001//glial cell differentiation;GO:0008652//cellular amino acid biosynthetic process;GO:0006563//L-serine metabolic process;GO:0010467//gene expression;GO:0009066	gi|52353955|ref|NP_058662.2|/0/D-3-phosphoglycerate dehydrogenase [Mus musculus]
100039222	1433	0	2	0.01	0.15	3.90689	Up	0.224576	0.335782	Gm2109	predicted gene 2109	-	-	-	-	-
73001	742	0	1	0.01	0.15	3.90689	Up	0.4655	0.58954	2900055J20Rik	RIKEN cDNA 2900055J20 gene	-	-	-	-	gi|12851163|dbj|BAB28960.1|/2.10881e-78/unnamed protein product [Mus musculus]
224116	2922.8	0	4	0.01	0.15	3.90689	Up	0.0522702	0.0970524	Muc20	mucin 20	-	GO:0044464;GO:0016020//membrane;GO:0044464;GO:0016020//membrane	GO:0005488//binding;GO:0005488//binding	GO:0007169//transmembrane receptor protein tyrosine kinase signaling pathway;GO:0007169//transmembrane receptor protein tyrosine kinase signaling pathway	gi|225007557|ref|NP_666183.2|/0/mucin-20 isoform b precursor [Mus musculus]
434858	1733	0	2.37	0.01	0.15	3.90689	Up	0.224576	0.335377	Gm5643	heterogeneous nuclear ribonucleoprotein A1 pseudogene	K12741|1|3e-101|371|shr:100919352|heterogeneous nuclear ribonucleoprotein A1/A3	GO:0005681//spliceosomal complex;GO:0005856//cytoskeleton;GO:0031981//nuclear lumen	GO:0003723//RNA binding;GO:0036094//small molecule binding;GO:0043566//structure-specific DNA binding	GO:0050658//RNA transport;GO:0000398//mRNA splicing, via spliceosome;GO:0006913//nucleocytoplasmic transport	gi|148671985|gb|EDL03932.1|/3.39439e-108/mCG15678, isoform CRA_c, partial [Mus musculus]
107376	2090	0	3	0.01	0.15	3.90689	Up	0.108345	0.181635	E330013P04Rik	RIKEN cDNA E330013P04 gene	-	-	-	-	-
12270	754	0	1	0.01	0.15	3.90689	Up	0.4655	0.587621	C4bp-ps1	complement component 4 binding protein, pseudogene 1	K04003|1|5e-31|136|rno:24236|complement component 4 binding protein, beta	-	-	GO:0006952//defense response;GO:0002455//humoral immune response mediated by circulating immunoglobulin	gi|532009096|ref|XP_005348365.1|/4.46823e-31/PREDICTED: C4b-binding protein beta chain [Microtus ochrogaster]
100040572	733	0	1	0.01	0.15	3.90689	Up	0.4655	0.587342	Gm2848	predicted gene 2848	-	-	-	-	-
110862	2878	0	4	0.01	0.15	3.90689	Up	0.0522702	0.0969363	Kcnq3	potassium voltage-gated channel, subfamily Q, member 3	K04928|1|0.0|1655|mmu:110862|potassium voltage-gated channel KQT-like subfamily member 3	GO:0033267;GO:0005887//integral component of plasma membrane	GO:0005267//potassium channel activity	GO:0007267//cell-cell signaling;GO:0006935//chemotaxis;GO:0042391//regulation of membrane potential;GO:0030001//metal ion transport	gi|282398106|ref|NP_690887.2|/0/potassium voltage-gated channel subfamily KQT member 3 [Mus musculus]
414095	1406	0	2	0.01	0.15	3.90689	Up	0.224576	0.334867	B130034C11Rik	RIKEN cDNA B130034C11 gene	-	-	-	-	-
100134990	799	0	1.11	0.01	0.15	3.90689	Up	0.4655	0.58619	Gm12060	selenoprotein K pseudogene	-	-	-	-	gi|344252869|gb|EGW08973.1|/3.60121e-21/Selenoprotein K [Cricetulus griseus]
208258	1457	0	2	0.01	0.15	3.90689	Up	0.224576	0.334572	Ankrd33	ankyrin repeat domain 33	K15502|1|6e-09|64.7|mze:101466422|serine/threonine-protein phosphatase 6 regulatory ankyrin repeat subunit A;K19626|3|1e-08|63.5|tru:101070892|inversin;K12460|4|3e-08|62.4|xma:102221788|ankyrin repeat-rich membrane spanning protein	-	-	GO:0007519//skeletal muscle tissue development	gi|21450139|ref|NP_659039.1|/3.48164e-148/ankyrin repeat domain-containing protein 33 [Mus musculus]
111002	1043	0	1.42	0.01	0.15	3.90689	Up	0.4655	0.58516	Marcksl1-ps4	MARCKS-like 1, pseudogene 4	K13536|1|6e-29|130|mmu:17357|MARCKS-related protein	GO:0016020//membrane;GO:0044424	GO:0005515//protein binding	GO:0006810//transport;GO:0008283//cell proliferation	gi|507694744|ref|XP_004643003.1|/3.45107e-28/PREDICTED: MARCKS-related protein [Octodon degus]
71682	2759	0	4	0.01	0.15	3.90689	Up	0.0522702	0.0968977	Wdr27	WD repeat domain 27	K14963|1|2e-07|50.8|api:100162597|COMPASS component SWD3;K16482|3|1e-06|58.2|amj:102567231|centriolar protein POC1	-	-	-	gi|116089310|ref|NP_780382.2|/0/WD repeat-containing protein 27 [Mus musculus]
74928	723	0	1	0.01	0.15	3.90689	Up	0.4655	0.584726	4930467K11Rik	RIKEN cDNA 4930467K11 gene	-	-	-	-	-
70924	1463	0	2	0.01	0.15	3.90689	Up	0.224576	0.334331	4921511C10Rik	RIKEN cDNA 4921511C10 gene	-	-	-	-	gi|148683518|gb|EDL15465.1|/1.20434e-31/mCG1032401, partial [Mus musculus]
234863	1434	0	2	0.01	0.15	3.90689	Up	0.224576	0.334198	6030466F02Rik	RIKEN cDNA 6030466F02 gene	-	-	-	-	-
619327	3502	0	5	0.01	0.15	3.90689	Up	0.0252174	0.0511995	G630093K05Rik	RIKEN cDNA G630093K05 gene	-	-	-	-	gi|74196599|dbj|BAE34410.1|/1.36494e-19/unnamed protein product [Mus musculus]
69312	1427	0	2	0.01	0.15	3.90689	Up	0.224576	0.333611	Ppp1r42	protein phosphatase 1, regulatory subunit 42	K17579|1|2e-62|241|mmu:69312|protein phosphatase 1 regulatory subunit 42	GO:0005815//microtubule organizing center;GO:0005815//microtubule organizing center	GO:0008092//cytoskeletal protein binding;GO:0008092//cytoskeletal protein binding	GO:0035303//regulation of dephosphorylation;GO:0035303//regulation of dephosphorylation	gi|22164766|ref|NP_663730.1|/5.24935e-125/protein phosphatase 1 regulatory subunit 42 [Mus musculus]
75858	1083	0	1.51	0.01	0.15	3.90689	Up	0.4655	0.581118	Speer4cos	spermatogenesis associated glutamate (E)-rich protein 4C, opposite strand transcript	-	-	-	-	-
11847	1417	0	2	0.01	0.15	3.90689	Up	0.224576	0.333185	Arg2	arginase type II	K01476|1|0.0|717|mmu:11847|arginase [EC:3.5.3.1]	GO:0043231//intracellular membrane-bounded organelle	GO:0016813//hydrolase activity, acting on carbon-nitrogen (but not peptide) bonds, in linear amidines;GO:0043169//cation binding;GO:0019899//enzyme binding	GO:0006941//striated muscle contraction;GO:0032496//response to lipopolysaccharide;GO:0009611//response to wounding;GO:0010243//response to organonitrogen compound;GO:0012501//programmed cell death;GO:0071385//cellular response to glucocorticoid stimulus;GO:0010958;GO:0006527//arginine catabolic process;GO:0006809//nitric oxide biosynthetic process;GO:0007565//female pregnancy;GO:0010038//respons…	gi|148670691|gb|EDL02638.1|/0/arginase type II, partial [Mus musculus]
73353	1440	0	2	0.01	0.15	3.90689	Up	0.224576	0.332814	Actrt2	actin-related protein T2	K05692|1|1e-138|495|cmy:102947623|actin beta/gamma 1	GO:0043232	-	-	gi|13386316|ref|NP_082789.1|/0/actin-related protein T2 [Mus musculus]
73523	727	0	1	0.01	0.15	3.90689	Up	0.4655	0.579059	Pebp4	phosphatidylethanolamine binding protein 4	K12367|1|1e-17|93.2|tsp:Tsp_02455|dedicator of cytokinesis protein 2;K17439|2|1e-15|86.7|dan:Dana_GF15180|large subunit ribosomal protein L35	GO:0000323//lytic vacuole	-	-	gi|62857895|ref|NP_082802.1|/1.79557e-42/phosphatidylethanolamine-binding protein 4 isoform b precursor [Mus musculus]
100038600	2063	0	3	0.01	0.15	3.90689	Up	0.108345	0.180772	Gm11529	predicted gene 11529	-	-	-	-	-
70045	756	0	1	0.01	0.15	3.90689	Up	0.4655	0.578479	2610528A11Rik	RIKEN cDNA 2610528A11 gene	-	-	-	-	gi|148692951|gb|EDL24898.1|/3.23074e-29/mCG1034617 [Mus musculus]
216781	2192	0	3	0.01	0.15	3.90689	Up	0.108345	0.18074	Trim58	tripartite motif-containing 58	K12027|1|0.0|918|mmu:216781|tripartite motif-containing protein 58 [EC:2.3.2.27]	GO:0044464	GO:0046914//transition metal ion binding	-	gi|84794599|ref|NP_001034136.1|/0/E3 ubiquitin-protein ligase TRIM58 [Mus musculus]
105704528	746	0	1	0.01	0.15	3.90689	Up	0.4655	0.576286	Gm13090	predicted gene 13090	-	-	-	-	-
381033	4490	7.22	101.27	0.16	2.38	3.89482	Up	3.25396e-24	3.4627e-23	Gm1600	predicted gene 1600	-	-	-	-	gi|148664894|gb|EDK97310.1|/2.89739e-17/mCG1038318 [Mus musculus]
235345	805	1	14	0.13	1.91	3.87699	Up	0.000312876	0.000914168	4833427G06Rik	RIKEN cDNA 4833427G06 gene	K10077|1|1e-10|69.3|asn:102374157|layilin	-	-	-	gi|29244154|ref|NP_808370.1|/2.05033e-88/UPF0722 protein C11orf88 homolog [Mus musculus]
269615	5157.57	34	474	0.66	9.69	3.87596	Up	2.04404e-107	1.13225e-105	Plch2	phospholipase C, eta 2	K19006|1|0.0|2649|mmu:269615|phosphatidylinositol phospholipase C, eta [EC:3.1.4.11]	GO:0016020//membrane;GO:0044424	GO:0060089;GO:0046872//metal ion binding;GO:0042578//phosphoric ester hydrolase activity;GO:0008289//lipid binding;GO:0004620//phospholipase activity	GO:0007165//signal transduction;GO:0006650//glycerophospholipid metabolic process	gi|164565357|ref|NP_001106831.1|/0/1-phosphatidylinositol 4,5-bisphosphate phosphodiesterase eta-2 isoform b [Mus musculus]
70481	2360	2	26	0.08	1.17	3.87036	Up	6.59704e-07	2.6669e-06	Pnma1	paraneoplastic antigen MA1	K17561|1|4e-22|109|cge:103164277|coiled-coil domain-containing protein 8;K02183|4|9e-14|81.6|umr:103657204|calmodulin	GO:0005924//cell-substrate adherens junction;GO:0031981//nuclear lumen	-	-	gi|26390362|dbj|BAC25885.1|/0/unnamed protein product [Mus musculus]
70967	2125.65	3	38	0.13	1.9	3.86942	Up	1.54121e-09	7.74641e-09	Eva1c	eva-1 homolog C (C. elegans)	-	-	-	-	-
64058	1901	67	911	3.51	51.13	3.86463	Up	1.9291e-203	3.09521e-201	Perp	PERP, TP53 apoptosis effector	K10136|1|2e-90|336|mmu:64058|TP53 apoptosis effector	GO:0016021//integral component of membrane;GO:0031981//nuclear lumen	-	GO:0012502//induction of programmed cell death;GO:0016337//single organismal cell-cell adhesion;GO:0042475//odontogenesis of dentin-containing tooth;GO:2001056//positive regulation of cysteine-type endopeptidase activity;GO:0006508//proteolysis	gi|11528520|ref|NP_071315.1|/1.36466e-89/p53 apoptosis effector related to PMP-22 [Mus musculus]
102443351	5069	12.62	168.06	0.24	3.49	3.86212	Up	4.46746e-39	7.85159e-38	Xntrpc	Xndc1-transient receptor potential cation channel, subfamily C, member 2 readthrough	K04965|1|0.0|1852|cge:100689218|transient receptor potential cation channel subfamily C member 2	GO:0044425;GO:0031090//organelle membrane;GO:0012505//endomembrane system	GO:0005262//calcium channel activity;GO:0005488//binding	GO:0044763;GO:0002118//aggressive behavior;GO:0007617//mating behavior	gi|154090945|ref|NP_035774.2|/0/Xndr-Trpc2 readthrough [Mus musculus]
75721	3643	0.71	9.9	0.02	0.29	3.85798	Up	0.00136609	0.00361005	4932414N04Rik	RIKEN cDNA 4932414N04 gene	K17299|1|2e-17|94.4|shr:100920140|POTE ankyrin domain family protein;K10421|5|4e-07|60.5|acs:100566771|CAP-Gly domain-containing linker protein 1	-	-	-	gi|148695076|gb|EDL27023.1|/0/RIKEN cDNA 4932414N04, partial [Mus musculus]
109978	2384	2	26	0.08	1.16	3.85798	Up	6.59704e-07	2.66574e-06	Art4	ADP-ribosyltransferase 4	K06717|1|2e-156|555|mmu:109978|ADP-ribosyltransferase 4 [EC:2.4.2.31]	GO:0031224//intrinsic component of membrane	GO:0016763//transferase activity, transferring pentosyl groups	GO:0006486//protein glycosylation	gi|13386130|ref|NP_080915.1|/1.44788e-155/ecto-ADP-ribosyltransferase 4 precursor [Mus musculus]
13924	6080	89	1204	1.44	20.85	3.85591	Up	6.67462e-268	2.00368e-265	Ptprv	protein tyrosine phosphatase, receptor type, V	K18036|1|0.0|3330|mmu:13924|receptor-type tyrosine-protein phosphatase V [EC:3.1.3.48]	GO:0031224//intrinsic component of membrane	GO:0004721//phosphoprotein phosphatase activity	GO:0048771//tissue remodeling;GO:0032868//response to insulin;GO:0033500//carbohydrate homeostasis;GO:0016042//lipid catabolic process;GO:0008283//cell proliferation;GO:0050796//regulation of insulin secretion;GO:0006796//phosphate-containing compound metabolic process;GO:0044773//mitotic DNA damage checkpoint;GO:0012502//induction of programmed cell death;GO:0006464//cellular protein modificatio…	gi|158303304|ref|NP_031981.3|/0/receptor-type tyrosine-protein phosphatase V precursor [Mus musculus]
232983	760	1	13	0.13	1.88	3.85415	Up	0.000610226	0.00170713	Cxcl17	chemokine (C-X-C motif) ligand 17	-	-	-	GO:0042221//response to chemical;GO:0048869//cellular developmental process	gi|133891727|ref|NP_705804.2|/9.50006e-53/VEGF coregulated chemokine 1 precursor [Mus musculus]
18509	4275	3	41	0.07	1.01	3.85086	Up	2.12854e-10	1.13775e-09	Pax7	paired box 7	K09381|1|0.0|933|mmu:18509|paired box protein 3/7	-	-	-	gi|34328055|ref|NP_035169.1|/0/paired box protein Pax-7 [Mus musculus]
20620	2802	127	1708	4.48	64.63	3.85063	Up	0	0	Plk2	polo-like kinase 2	K08861|1|0.0|1297|cge:100753472|polo-like kinase 2 [EC:2.7.11.21]	GO:0043005//neuron projection;GO:0005813//centrosome	GO:0032550;GO:0060089;GO:0004672//protein kinase activity	GO:0007265//Ras protein signal transduction;GO:0000075//cell cycle checkpoint;GO:0007099//centriole replication;GO:0007611//learning or memory;GO:0044772//mitotic cell cycle phase transition;GO:0048167//regulation of synaptic plasticity;GO:0006915//apoptotic process;GO:0006796//phosphate-containing compound metabolic process;GO:0007249//I-kappaB kinase/NF-kappaB signaling;GO:0031331;GO:0006464//c…	gi|625183267|ref|XP_003496249.2|/0/PREDICTED: serine/threonine-protein kinase PLK2 [Cricetulus griseus]
272158	2940	3	40	0.1	1.44	3.848	Up	4.12436e-10	2.15565e-09	Poln	DNA polymerase N	K16618|1|0.0|1608|mmu:272158|DNA polymerase nu [EC:2.7.7.7]	-	-	GO:0006259//DNA metabolic process	gi|577019504|ref|NP_001276732.1|/0/DNA polymerase nu isoform 2 [Mus musculus]
244859	2686	3	40	0.11	1.58	3.84435	Up	4.12436e-10	2.15686e-09	Ankk1	ankyrin repeat and kinase domain containing 1	K16289|1|0.0|1513|mmu:244859|ankyrin repeat and protein kinase domain-containing protein 1 [EC:2.7.11.1]	-	GO:0004672//protein kinase activity;GO:0032550	GO:0006796//phosphate-containing compound metabolic process;GO:0006464//cellular protein modification process	gi|27370420|ref|NP_766510.1|/0/ankyrin repeat and protein kinase domain-containing protein 1 [Mus musculus]
74410	3191	1	13	0.03	0.43	3.8413	Up	0.000610226	0.00170816	Ttll11	tubulin tyrosine ligase-like family, member 11	K16604|1|0.0|1313|mmu:74410|tubulin polyglutamylase TTLL11 [EC:6.-.-.-]	GO:0005856//cytoskeleton;GO:0043231//intracellular membrane-bounded organelle	GO:0016881//acid-amino acid ligase activity	GO:0007017//microtubule-based process;GO:0018200//peptidyl-glutamic acid modification	gi|212720821|ref|NP_084050.1|/0/tubulin polyglutamylase TTLL11 [Mus musculus]
64385	2051	3.08	40.84	0.15	2.12	3.82103	Up	4.12436e-10	2.15625e-09	Cyp4f14	cytochrome P450, family 4, subfamily f, polypeptide 14	K17726|1|0.0|1048|mmu:64385|leukotriene-B4 20-monooxygenase / phylloquinone omega-hydroxylase [EC:1.14.13.30 1.14.13.194]	GO:0043231//intracellular membrane-bounded organelle;GO:0031090//organelle membrane;GO:0043231//intracellular membrane-bounded organelle;GO:0031090//organelle membrane;GO:0043231//intracellular membrane-bounded organelle;GO:0031090//organelle membrane;GO:0043231//intracellular membrane-bounded organelle;GO:0031090//organelle membrane;GO:0043231//intracellular membrane-bounded organelle;GO:0031090…	GO:0050542;GO:0046906//tetrapyrrole binding;GO:0052870//tocopherol omega-hydroxylase activity;GO:0046914//transition metal ion binding;GO:0016712//oxidoreductase activity, acting on paired donors, with incorporation or reduction of molecular oxygen, reduced flavin or flavoprotein as one donor, and incorporation of one atom of oxygen;GO:0050542;GO:0046906//tetrapyrrole binding;GO:0052870//tocopher…	GO:0042221//response to chemical;GO:0001676//long-chain fatty acid metabolic process;GO:0042221//response to chemical;GO:0001676//long-chain fatty acid metabolic process;GO:0042221//response to chemical;GO:0001676//long-chain fatty acid metabolic process;GO:0042221//response to chemical;GO:0001676//long-chain fatty acid metabolic process;GO:0042221//response to chemical;GO:0001676//long-chain fat…	gi|569001333|ref|XP_006524844.1|/0/PREDICTED: leukotriene-B4 omega-hydroxylase 3 isoform X2 [Mus musculus]
74039	3825.14	30.92	396.39	0.78	10.95	3.81131	Up	1.30355e-88	5.55188e-87	Nfam1	Nfat activating molecule with ITAM motif 1	-	GO:0031224//intrinsic component of membrane;GO:0044464;GO:0031224//intrinsic component of membrane;GO:0044464;GO:0031224//intrinsic component of membrane;GO:0044464;GO:0031224//intrinsic component of membrane;GO:0044464;GO:0031224//intrinsic component of membrane;GO:0044464	GO:0038023//signaling receptor activity;GO:0038023//signaling receptor activity;GO:0038023//signaling receptor activity;GO:0038023//signaling receptor activity;GO:0038023//signaling receptor activity	GO:0050853//B cell receptor signaling pathway;GO:0044093;GO:0030183//B cell differentiation;GO:0050853//B cell receptor signaling pathway;GO:0044093;GO:0030183//B cell differentiation;GO:0050853//B cell receptor signaling pathway;GO:0044093;GO:0030183//B cell differentiation;GO:0050853//B cell receptor signaling pathway;GO:0044093;GO:0030183//B cell differentiation;GO:0050853//B cell receptor sig…	gi|27229169|ref|NP_083004.1|/9.26187e-126/NFAT activation molecule 1 isoform d [Mus musculus]
22355	3403	0	4.64	0.01	0.14	3.80735	Up	0.0522702	0.0973632	Vipr2	vasoactive intestinal peptide receptor 2	K04590|1|0.0|902|mmu:22355|vasoactive intestinal peptide receptor 2	GO:0031224//intrinsic component of membrane	GO:0004930//G-protein coupled receptor activity	GO:0008285//negative regulation of cell proliferation;GO:0007166//cell surface receptor signaling pathway;GO:0045762//positive regulation of adenylate cyclase activity	gi|6678575|ref|NP_033537.1|/0/vasoactive intestinal polypeptide receptor 2 precursor [Mus musculus]
19702	1547	0	1.99	0.01	0.14	3.80735	Up	0.4655	0.598831	Ren2	renin 2 tandem duplication of Ren1	K01380|1|0.0|853|mmu:19702|renin [EC:3.4.23.15]	GO:0005737//cytoplasm;GO:0044421	GO:0004175//endopeptidase activity;GO:0005102//receptor binding	GO:0001822//kidney development;GO:0001885//endothelial cell development;GO:0006518//peptide metabolic process;GO:0046683//response to organophosphorus;GO:0008406//gonad development;GO:0002016//regulation of blood volume by renin-angiotensin;GO:0021700//developmental maturation;GO:0000165//MAPK cascade;GO:0042493//response to drug;GO:0007631//feeding behavior;GO:0002237//response to molecule of ba…	gi|118150650|ref|NP_112470.2|/0/renin-2 [Mus musculus]
217246	2214	0	3	0.01	0.14	3.80735	Up	0.108345	0.182424	Ace3	angiotensin I converting enzyme (peptidyl-dipeptidase A) 3	K01283|1|0.0|1444|mmu:217246|peptidyl-dipeptidase A [EC:3.4.15.1]	-	GO:0005488//binding	-	gi|384871588|ref|NP_001094923.2|/0/angiotensin I converting enzyme 3 precursor [Mus musculus]
69999	766	0	1	0.01	0.14	3.80735	Up	0.4655	0.596481	1700027F09Rik	RIKEN cDNA 1700027F09 gene	-	-	-	-	gi|148705766|gb|EDL37713.1|/8.07196e-60/mCG144985, partial [Mus musculus]
626049	574	0	0.73	0.01	0.14	3.80735	Up	0.964884	0.97473	Gm20753	predicted gene, 20753	-	-	-	-	-
102635937	787	0	1	0.01	0.14	3.80735	Up	0.4655	0.591311	Gm12348	predicted gene 12348	-	-	-	-	-
74633	1520	0	2	0.01	0.14	3.80735	Up	0.224576	0.336295	4930429F24Rik	RIKEN cDNA 4930429F24 gene	-	-	-	-	-
71287	1490	0	2	0.01	0.14	3.80735	Up	0.224576	0.335916	Cpvl	carboxypeptidase, vitellogenic-like	K09645|1|0.0|985|mmu:71287|vitellogenic carboxypeptidase-like protein [EC:3.4.16.-]	-	GO:0004180//carboxypeptidase activity;GO:0004180//carboxypeptidase activity;GO:0004180//carboxypeptidase activity	GO:0019538//protein metabolic process;GO:0019538//protein metabolic process;GO:0019538//protein metabolic process	gi|568942885|ref|XP_006506676.1|/0/PREDICTED: probable serine carboxypeptidase CPVL isoform X2 [Mus musculus]
192653	789	0	1	0.01	0.14	3.80735	Up	0.4655	0.590183	Ttc36	tetratricopeptide repeat domain 36	K09186|1|1e-44|182|lcm:102357046|histone-lysine N-methyltransferase MLL1 [EC:2.1.1.43]	-	-	-	gi|20336734|ref|NP_620401.1|/1.84467e-86/tetratricopeptide repeat protein 36 [Mus musculus]
381059	781	0	1	0.01	0.14	3.80735	Up	0.4655	0.588499	Gm1604b	predicted gene 1604b	-	-	-	-	gi|85701955|ref|NP_001028614.1|/1.55597e-13/uncharacterized protein LOC381059 [Mus musculus]
108812	1575	0	2	0.01	0.14	3.80735	Up	0.224576	0.335109	Als2cr12	amyotrophic lateral sclerosis 2 (juvenile) chromosome region, candidate 12 (human)	K06674|1|3e-06|55.8|tgu:100232341|structural maintenance of chromosome 2;K16728|2|7e-06|54.7|clv:102092128|centrosomal protein CEP152;K16767|3|7e-06|54.7|mmu:76380|centrosomal protein CEP112;K16469|4|1e-05|54.3|phu:Phum_PHUM376800|rootletin	GO:0044441	-	-	gi|148667677|gb|EDL00094.1|/0/mCG117851, isoform CRA_c, partial [Mus musculus]
83766	1577	0	2	0.01	0.14	3.80735	Up	0.224576	0.335082	Actl6b	actin-like 6B	K11652|1|0.0|820|pale:102883939|actin-like protein 6B	GO:0090544//BAF-type complex;GO:0031981//nuclear lumen	GO:0032550;GO:0003712//transcription cofactor activity;GO:0005198//structural molecule activity	GO:0016568//chromatin modification;GO:0048731//system development;GO:0006366//transcription from RNA polymerase II promoter	gi|984109559|ref|XP_015346196.1|/0/PREDICTED: actin-like protein 6B [Marmota marmota marmota]
26423	2947	0	4	0.01	0.14	3.80735	Up	0.0522702	0.096917	Nr5a1	nuclear receptor subfamily 5, group A, member 1	K08560|1|0.0|797|mmu:26423|steroidogenic factor 1	GO:0043231//intracellular membrane-bounded organelle	GO:0046914//transition metal ion binding;GO:0005515//protein binding;GO:0038023//signaling receptor activity;GO:0000981//RNA polymerase II transcription factor activity, sequence-specific DNA binding;GO:0008289//lipid binding;GO:0043566//structure-specific DNA binding	GO:0051094//positive regulation of developmental process;GO:0051093//negative regulation of developmental process;GO:0006366//transcription from RNA polymerase II promoter;GO:0009755//hormone-mediated signaling pathway;GO:0034504//protein localization to nucleus;GO:0008585//female gonad development;GO:0048869//cellular developmental process;GO:0035270//endocrine system development	gi|149047896|gb|EDM00512.1|/0/rCG37716, isoform CRA_c [Rattus norvegicus]
94222	2086	0	2.74	0.01	0.14	3.80735	Up	0.224576	0.334385	Olig3	oligodendrocyte transcription factor 3	K09085|1|2e-112|409|rno:293012|class B basic helix-loop-helix protein 1/6/7	GO:0043231//intracellular membrane-bounded organelle	GO:0003676//nucleic acid binding;GO:0005515//protein binding	GO:0006351//transcription, DNA-templated	gi|157820277|ref|NP_001099739.1|/1.43091e-111/oligodendrocyte transcription factor 3 [Rattus norvegicus]
100038556	762	0	1	0.01	0.14	3.80735	Up	0.4655	0.584253	Gm10445	predicted gene 10445	-	-	-	-	gi|74190606|dbj|BAE25942.1|/2.11568e-44/unnamed protein product [Mus musculus]
69060	1515	0	2	0.01	0.14	3.80735	Up	0.224576	0.334144	Pnlip	pancreatic lipase	K14073|1|0.0|969|mmu:69060|pancreatic triacylglycerol lipase [EC:3.1.1.3]	GO:0044421	GO:0043169//cation binding;GO:0016298//lipase activity;GO:0052689//carboxylic ester hydrolase activity	GO:0006629//lipid metabolic process;GO:0030301//cholesterol transport;GO:0009725//response to hormone;GO:0007275//multicellular organism development	gi|148669857|gb|EDL01804.1|/0/mCG10680, isoform CRA_c [Mus musculus]
71368	795	0	1	0.01	0.14	3.80735	Up	0.4655	0.582642	5430431A17Rik	RIKEN cDNA 5430431A17 gene	-	-	-	-	-
74220	787	0	1	0.01	0.14	3.80735	Up	0.4655	0.581352	1700009C05Rik	RIKEN cDNA 1700009C05 gene	-	-	-	-	-
66261	1503	0	2	0.01	0.14	3.80735	Up	0.224576	0.333371	Tm4sf20	transmembrane 4 L six family member 20	-	GO:0031224//intrinsic component of membrane	-	-	gi|13384858|ref|NP_079729.1|/6.27704e-116/transmembrane 4 L6 family member 20 [Mus musculus]
14127	683	1	13	0.15	2.1	3.80735	Up	0.000610226	0.00170764	Fcer1g	Fc receptor, IgE, high affinity I, gamma polypeptide	K07983|1|2e-40|167|mmu:14127|Fc receptor, IgE, high affinity I, gamma polypeptide	GO:0009986//cell surface;GO:0032997;GO:0016021//integral component of membrane	GO:0019763//immunoglobulin receptor activity;GO:0019865//immunoglobulin binding	GO:0033024;GO:0001802;GO:0002429//immune response-activating cell surface receptor signaling pathway;GO:0001794;GO:0030168//platelet activation;GO:0030595//leukocyte chemotaxis;GO:0001819//positive regulation of cytokine production;GO:0002474//antigen processing and presentation of peptide antigen via MHC class I;GO:0001810;GO:0002442;GO:0033008;GO:0038093//Fc receptor signaling pathway;GO:000247…	gi|6753830|ref|NP_034315.1|/1.23446e-39/high affinity immunoglobulin epsilon receptor subunit gamma precursor [Mus musculus]
382255	1503	0	2	0.01	0.14	3.80735	Up	0.224576	0.333052	Gm1720	predicted gene 1720	-	-	-	-	-
70941	2356	0	3	0.01	0.14	3.80735	Up	0.108345	0.180918	4921539E11Rik	RIKEN cDNA 4921539E11 gene	-	-	-	-	gi|254588039|ref|NP_081888.1|/0/uncharacterized protein C1orf141 homolog isoform 1 [Mus musculus]
547334	1511	0	2	0.01	0.14	3.80735	Up	0.224576	0.332973	Fhitos	fragile histidine triad gene, opposite strand	-	-	-	-	-
14017	2236.25	0	3	0.01	0.14	3.80735	Up	0.108345	0.18087	Evi2a	ecotropic viral integration site 2a	-	GO:0031224//intrinsic component of membrane;GO:0031224//intrinsic component of membrane	-	-	gi|6753786|ref|NP_034291.1|/5.95561e-122/protein EVI2A precursor [Mus musculus]
16433	2270	0	3	0.01	0.14	3.80735	Up	0.108345	0.180854	Cuzd1	CUB and zona pellucida-like domains 1	K13912|1|0.0|659|gja:107116292|deleted in malignant brain tumors 1 protein	GO:0031224//intrinsic component of membrane;GO:0030667//secretory granule membrane	-	GO:0031638//zymogen activation;GO:0044703;GO:0022610;GO:0007165//signal transduction	gi|133778951|ref|NP_032437.3|/0/CUB and zona pellucida-like domain-containing protein 1 precursor [Mus musculus]
73435	809	0	1	0.01	0.14	3.80735	Up	0.4655	0.579098	Tex35	testis expressed 35	-	GO:0043231//intracellular membrane-bounded organelle;GO:0005856//cytoskeleton;GO:0043231//intracellular membrane-bounded organelle;GO:0005856//cytoskeleton;GO:0043231//intracellular membrane-bounded organelle;GO:0005856//cytoskeleton;GO:0043231//intracellular membrane-bounded organelle;GO:0005856//cytoskeleton	-	-	gi|148707420|gb|EDL39367.1|/4.75575e-117/mCG15959, isoform CRA_b, partial [Mus musculus]
18407	773	0	1	0.01	0.14	3.80735	Up	0.4655	0.578634	Orm3	orosomucoid 3	K17308|1|3e-75|283|mmu:18405|alpha-1-acid glycoprotein 1	GO:0005578//proteinaceous extracellular matrix	GO:0005488//binding	GO:0002437//inflammatory response to antigenic stimulus;GO:0060416//response to growth hormone;GO:0009887//organ morphogenesis;GO:0051384//response to glucocorticoid;GO:0002237//response to molecule of bacterial origin;GO:0032526//response to retinoic acid	gi|62548316|ref|NP_038651.2|/1.09443e-104/alpha-1-acid glycoprotein 3 precursor [Mus musculus]
12045	764	0	1	0.01	0.14	3.80735	Up	0.4655	0.577785	Bcl2a1b	B cell leukemia/lymphoma 2 related protein A1b	K02162|1|1e-95|351|mmu:12045|hematopoietic Bcl-2-related protein A1	GO:0044424	GO:0046983//protein dimerization activity;GO:0019904//protein domain specific binding;GO:0004869//cysteine-type endopeptidase inhibitor activity	GO:0030098//lymphocyte differentiation;GO:0006915//apoptotic process;GO:0050851//antigen receptor-mediated signaling pathway	gi|160415219|ref|NP_031560.2|/1.00063e-94/B-cell leukemia/lymphoma 2 related protein A1b [Mus musculus]
623534	792	0	1	0.01	0.14	3.80735	Up	0.4655	0.577323	Nme9	NME/NM23 family member 9	K19869|1|3e-153|542|mmu:623534|thioredoxin domain-containing protein 6	GO:0043232	GO:0032550	GO:0009209;GO:0009152//purine ribonucleotide biosynthetic process;GO:0019725//cellular homeostasis	gi|260099719|ref|NP_001159429.1|/2.54708e-152/thioredoxin domain-containing protein 6 [Mus musculus]
243621	7193.48	5.79	85.3	0.09	1.25	3.79586	Up	2.17872e-21	2.08057e-20	Iqsec3	IQ motif and Sec7 domain 3	K12495|1|0.0|813|bom:102275321|IQ motif and SEC7 domain-containing protein	-	-	-	gi|84781690|ref|NP_001028526.1|/0/IQ motif and SEC7 domain-containing protein 3 isoform 1 [Mus musculus]
234378	3027.62	187	2382	6.03	83.34	3.78878	Up	0	0	Klhl26	kelch-like 26	K10463|1|0.0|1122|mmu:234378|kelch-like protein 26	-	-	-	gi|148696872|gb|EDL28819.1|/0/kelch-like 26 (Drosophila), isoform CRA_c, partial [Mus musculus]
93689	3942	13	165	0.32	4.42	3.7879	Up	2.32184e-37	3.83444e-36	Lmod1	leiomodin 1 (smooth muscle)	K10370|1|2e-31|140|pbi:103059461|tropomodulin	-	-	-	gi|134948541|ref|NP_444336.2|/0/leiomodin-1 [Mus musculus]
387609	4392	4	51	0.09	1.23	3.77259	Up	1.9591e-12	1.19316e-11	Zhx2	zinc fingers and homeoboxes 2	-	GO:0031981//nuclear lumen;GO:0016020//membrane	GO:0046914//transition metal ion binding;GO:0003712//transcription cofactor activity;GO:0001071//nucleic acid binding transcription factor activity;GO:0046983//protein dimerization activity;GO:0042802//identical protein binding;GO:0003677//DNA binding	GO:0006401//RNA catabolic process;GO:0006366//transcription from RNA polymerase II promoter;GO:0019827//stem cell population maintenance;GO:0030182//neuron differentiation	gi|148697335|gb|EDL29282.1|/0/zinc fingers and homeoboxes protein 2, isoform CRA_a, partial [Mus musculus]
66786	3063	1	12	0.03	0.41	3.77259	Up	0.00118548	0.00316286	Olfr701	olfactory receptor 701	K04257|1|8e-170|600|mmu:66786|olfactory receptor	GO:0016020//membrane	GO:0004888//transmembrane signaling receptor activity	GO:0007154//cell communication	gi|165377093|ref|NP_083186.2|/6.88147e-169/olfactory receptor 701 [Mus musculus]
101533	1475	1	13	0.07	0.95	3.7625	Up	0.000610226	0.00170841	Klk9	kallikrein related-peptidase 9	K09618|1|1e-141|505|mmu:101533|kallikrein 9 [EC:3.4.21.-]	-	-	-	-
639769	2789	0.55	6.97	0.02	0.27	3.75489	Up	0.0121659	0.0266955	Adh6-ps1	alcohol dehydrogenase 6 (class V), pseudogene 1	K13952|1|3e-35|153|rno:310903|alcohol dehydrogenase 6 [EC:1.1.1.1]	-	-	-	-
399548	4244	2	27	0.05	0.67	3.74416	Up	3.40224e-07	1.41376e-06	Scn4b	sodium channel, type IV, beta	K04848|1|7e-92|342|mmu:399548|voltage-gated sodium channel type IV beta	-	-	-	-
241639	5255	10.69	133.41	0.2	2.68	3.74416	Up	8.6717e-31	1.17295e-29	Fermt1	fermitin family member 1	K17082|1|0.0|1268|mmu:241639|kindlin 1	-	-	-	-
22362	772	8	98	1.06	13.94	3.71709	Up	1.66027e-22	1.66492e-21	Vpreb1	pre-B lymphocyte gene 1	K06553|1|2e-80|301|mmu:22362|pre-B lymphocyte gene	GO:0009986//cell surface;GO:0016020//membrane	GO:0005488//binding	GO:0042592//homeostatic process;GO:0048534//hematopoietic or lymphoid organ development;GO:0002440;GO:0042113//B cell activation;GO:0032535//regulation of cellular component size	gi|8850238|ref|NP_058678.1|/1.21848e-79/immunoglobulin iota chain precursor [Mus musculus]
665119	2337	14	170	0.59	7.73	3.71168	Up	6.0331e-38	1.01618e-36	Sec14l5	SEC14-like lipid binding 5	K16302|1|6e-39|165|tru:101066937|metal transporter CNNM;K17981|2|1e-29|134|fch:102055515|mitochondrial fission process protein 1;K19625|3|9e-06|55.1|xtr:448050|retinaldehyde-binding protein 1	GO:0044464;GO:0031224//intrinsic component of membrane	-	-	gi|189181692|ref|NP_001121197.1|/0/SEC14-like protein 5 [Mus musculus]
225638	7250	0	9	0.01	0.13	3.70044	Up	0.00136609	0.00361262	Alpk2	alpha-kinase 2	K08868|1|0.0|4208|mmu:225638|alpha-kinase	-	-	-	gi|254675181|ref|NP_001032371.1|/0/alpha-protein kinase 2 [Mus musculus]
77794	3242	0	4	0.01	0.13	3.70044	Up	0.0522702	0.097334	Adamtsl2	ADAMTS-like 2	K08626|1|2e-54|217|sko:100377708|a disintegrin and metalloproteinase with thrombospondin motifs 12 [EC:3.4.24.-]	GO:0031012//extracellular matrix	GO:0004175//endopeptidase activity;GO:0046914//transition metal ion binding	GO:0007179//transforming growth factor beta receptor signaling pathway	gi|148676410|gb|EDL08357.1|/0/ADAMTS-like 2, isoform CRA_b, partial [Mus musculus]
11722	1688	0	2	0.01	0.13	3.70044	Up	0.224576	0.337708	Amy1	amylase 1, salivary	K01176|1|0.0|1095|mmu:11722|alpha-amylase [EC:3.2.1.1]	GO:0044421;GO:0044421	GO:0046872//metal ion binding;GO:0043168//anion binding;GO:0016160//amylase activity;GO:0046872//metal ion binding;GO:0043168//anion binding;GO:0016160//amylase activity	GO:0005975//carbohydrate metabolic process;GO:0005975//carbohydrate metabolic process	gi|160358819|ref|NP_031472.2|/0/alpha-amylase 1 precursor [Mus musculus]
100302688	872	0	1	0.01	0.13	3.70044	Up	0.4655	0.596892	Gm17455	predicted gene, 17455	-	-	-	-	gi|568966120|ref|XP_006513025.1|/6.98272e-56/PREDICTED: uncharacterized protein C10orf105 homolog isoform X3 [Mus musculus]
18050	888	0	1.07	0.01	0.13	3.70044	Up	0.4655	0.596851	Klk1b3	kallikrein 1-related peptidase b3	K01325|1|2e-158|560|mmu:18050|tissue kallikrein [EC:3.4.21.35]	GO:0044421	GO:0043169//cation binding;GO:0004871//signal transducer activity;GO:0004175//endopeptidase activity;GO:0005102//receptor binding	GO:0006941//striated muscle contraction;GO:0043043//peptide biosynthetic process;GO:0003214//cardiac left ventricle morphogenesis;GO:0008217//regulation of blood pressure;GO:0016485//protein processing;GO:0007154//cell communication;GO:0050880//regulation of blood vessel size	gi|148690753|gb|EDL22700.1|/3.67856e-161/mCG145360, partial [Mus musculus]
269799	1592	0	2	0.01	0.13	3.70044	Up	0.224576	0.336945	Clec4a1	C-type lectin domain family 4, member a1	K10057|1|4e-122|441|mmu:269799|C-type lectin domain family 4 member A	-	-	-	gi|47059161|ref|NP_955015.1|/3.12998e-121/C-type lectin domain family 4, member a1 [Mus musculus]
16173	866	0	1	0.01	0.13	3.70044	Up	0.4655	0.594394	Il18	interleukin 18	K05482|1|1e-106|388|mmu:16173|interleukin 18	GO:0044459;GO:0044424;GO:0044421	GO:0005126//cytokine receptor binding	GO:0043065//positive regulation of apoptotic process;GO:0010467//gene expression;GO:0034614//cellular response to reactive oxygen species;GO:0010557//positive regulation of macromolecule biosynthetic process;GO:0032609//interferon-gamma production;GO:0032611//interleukin-1 beta production;GO:0009612//response to mechanical stimulus;GO:2000379//positive regulation of reactive oxygen species metabo…	gi|755528372|ref|XP_011240703.1|/1.40039e-141/PREDICTED: interleukin-18 isoform X2 [Mus musculus]
381536	847	0	1	0.01	0.13	3.70044	Up	0.4655	0.594149	Gm12789	predicted gene 12789	K10308|1|4e-10|67.4|myd:102753733|F-box protein 31	-	-	-	gi|148234120|ref|NP_001078989.1|/6.32879e-91/uncharacterized protein LOC381536 [Mus musculus]
16815	817	0	1	0.01	0.13	3.70044	Up	0.4655	0.593824	Lbx2	ladybird homeobox homolog 2 (Drosophila)	K09353|1|9e-82|305|mmu:16815|homeobox protein LBX	GO:0043231//intracellular membrane-bounded organelle	GO:0003677//DNA binding;GO:0001071//nucleic acid binding transcription factor activity	GO:0006351//transcription, DNA-templated	gi|80479165|gb|AAI09348.1|/7.22751e-81/Ladybird homeobox homolog 2 (Drosophila) [Mus musculus]
14167	2545	0.24	3.17	0.01	0.13	3.70044	Up	0.108345	0.182045	Fgf12	fibroblast growth factor 12	K04358|1|1e-48|197|shr:100931315|fibroblast growth factor	GO:0043231//intracellular membrane-bounded organelle;GO:0044421;GO:0043231//intracellular membrane-bounded organelle;GO:0044421;GO:0043231//intracellular membrane-bounded organelle;GO:0044421	GO:0070851//growth factor receptor binding;GO:0005539//glycosaminoglycan binding;GO:0070851//growth factor receptor binding;GO:0005539//glycosaminoglycan binding;GO:0070851//growth factor receptor binding;GO:0005539//glycosaminoglycan binding	GO:0048731//system development;GO:0051403//stress-activated MAPK cascade;GO:0007267//cell-cell signaling;GO:0002028//regulation of sodium ion transport;GO:0007169//transmembrane receptor protein tyrosine kinase signaling pathway;GO:0007626//locomotory behavior;GO:0044767//single-organism developmental process;GO:0032413//negative regulation of ion transmembrane transporter activity;GO:0050877//ne…	gi|11136630|ref|NP_066360.1|/3.86997e-132/fibroblast growth factor 12 isoform 1 [Homo sapiens]
654462	869	0	1	0.01	0.13	3.70044	Up	0.4655	0.591634	Kncn	kinocilin	-	GO:0031513//nonmotile primary cilium;GO:0005815//microtubule organizing center;GO:0044459;GO:0030864//cortical actin cytoskeleton;GO:0044297//cell body;GO:0031513//nonmotile primary cilium;GO:0005815//microtubule organizing center;GO:0044459;GO:0030864//cortical actin cytoskeleton;GO:0044297//cell body	-	-	gi|1001624549|ref|NP_001307474.1|/2.52704e-48/kinocilin isoform 1 [Mus musculus]
14858	855	0	1	0.01	0.13	3.70044	Up	0.4655	0.59119	Gsta2	glutathione S-transferase, alpha 2 (Yc2)	K00799|1|4e-116|419|mmu:14858|glutathione S-transferase [EC:2.5.1.18]	GO:0031965//nuclear membrane;GO:0044444//cytoplasmic part	GO:0016765//transferase activity, transferring alkyl or aryl (other than methyl) groups;GO:0072341//modified amino acid binding	GO:0006805//xenobiotic metabolic process;GO:0044767//single-organism developmental process	gi|50263046|ref|NP_032208.2|/2.8609e-115/glutathione S-transferase A2 [Mus musculus]
70062	857	0	1	0.01	0.13	3.70044	Up	0.4655	0.590263	Ctag2	cancer/testis antigen 2	K15902|1|8e-105|382|mmu:70062|EKC/KEOPS complex subunit PCC1/LAGE3	-	-	-	gi|148710253|gb|EDL42199.1|/2.44438e-106/RIKEN cDNA 1700030B21, partial [Mus musculus]
620393	858	0	1	0.01	0.13	3.70044	Up	0.4655	0.58938	Fam150a	family with sequence similarity 150, member A	-	-	-	-	gi|307691172|ref|NP_001182661.1|/2.1813e-62/protein FAM150A precursor [Mus musculus]
74591	8323	1	10	0.01	0.13	3.70044	Up	0.00441116	0.0106638	Abca12	ATP-binding cassette, sub-family A (ABC1), member 12	K05646|1|0.0|5073|mmu:74591|ATP-binding cassette, subfamily A (ABC1), member 12	-	-	-	gi|225703056|ref|NP_780419.2|/0/ATP-binding cassette sub-family A member 12 [Mus musculus]
16814	864	0	1	0.01	0.13	3.70044	Up	0.4655	0.589019	Lbx1	ladybird homeobox homolog 1 (Drosophila)	K09353|1|6e-108|392|mmu:16814|homeobox protein LBX	GO:0043231//intracellular membrane-bounded organelle;GO:0043234//protein complex	GO:0001071//nucleic acid binding transcription factor activity;GO:0003677//DNA binding	GO:0006351//transcription, DNA-templated;GO:0008283//cell proliferation;GO:0021519//spinal cord association neuron specification;GO:0003143//embryonic heart tube morphogenesis;GO:0001709//cell fate determination	gi|47059020|ref|NP_034821.2|/5.02716e-107/transcription factor LBX1 [Mus musculus]
74176	2531	0	3	0.01	0.13	3.70044	Up	0.108345	0.18157	Tgm5	transglutaminase 5	K05622|1|0.0|1484|mmu:74176|transglutaminase 5 [EC:2.3.2.13];K05623|2|0.0|1396|rno:691932|transglutaminase 7 [EC:2.3.2.13]	-	-	-	gi|27229194|ref|NP_083075.1|/0/protein-glutamine gamma-glutamyltransferase 5 [Mus musculus]
140795	1617	0	2	0.01	0.13	3.70044	Up	0.224576	0.334465	P2ry14	purinergic receptor P2Y, G-protein coupled, 14	K04299|1|0.0|648|mmu:140795|purinergic receptor P2Y, G protein-coupled, 14	GO:0031224//intrinsic component of membrane;GO:0031224//intrinsic component of membrane;GO:0031224//intrinsic component of membrane;GO:0031224//intrinsic component of membrane;GO:0031224//intrinsic component of membrane;GO:0031224//intrinsic component of membrane;GO:0031224//intrinsic component of membrane;GO:0031224//intrinsic component of membrane	GO:0015065//uridine nucleotide receptor activity;GO:0015065//uridine nucleotide receptor activity;GO:0015065//uridine nucleotide receptor activity;GO:0015065//uridine nucleotide receptor activity;GO:0015065//uridine nucleotide receptor activity;GO:0015065//uridine nucleotide receptor activity;GO:0015065//uridine nucleotide receptor activity;GO:0015065//uridine nucleotide receptor activity	GO:0035588;GO:0002376//immune system process;GO:0035588;GO:0002376//immune system process;GO:0035588;GO:0002376//immune system process;GO:0035588;GO:0002376//immune system process;GO:0035588;GO:0002376//immune system process;GO:0035588;GO:0002376//immune system process;GO:0035588;GO:0002376//immune system process;GO:0035588;GO:0002376//immune system process	gi|560879477|ref|NP_001274053.1|/0/P2Y purinoceptor 14 isoform b [Mus musculus]
76406	1613	0	2	0.01	0.13	3.70044	Up	0.224576	0.334411	1700019B03Rik	RIKEN cDNA 1700019B03 gene	-	-	-	-	gi|568953577|ref|XP_006508984.1|/0/PREDICTED: uncharacterized protein C19orf45 homolog isoform X1 [Mus musculus]
72310	813	0	1	0.01	0.13	3.70044	Up	0.4655	0.584332	Nkg7	natural killer cell group 7 sequence	-	GO:0031224//intrinsic component of membrane	-	-	gi|31980746|ref|NP_077215.2|/6.47246e-90/protein NKG7 [Mus musculus]
75173	818	0	1	0.01	0.13	3.70044	Up	0.4655	0.584017	Tex38	testis expressed 38	-	GO:0031224//intrinsic component of membrane	-	-	gi|268370036|ref|NP_083472.1|/1.83477e-116/testis-expressed sequence 38 protein [Mus musculus]
259023	1041	0	1.22	0.01	0.13	3.70044	Up	0.4655	0.582407	Olfr1055	olfactory receptor 1055	K04257|1|2e-163|577|mmu:259023|olfactory receptor	GO:0016020//membrane	GO:0004888//transmembrane signaling receptor activity	GO:0007166//cell surface receptor signaling pathway	gi|22128897|ref|NP_667232.1|/3.65353e-165/olfactory receptor 1055 isoform b [Mus musculus]
105892	870	0	1	0.01	0.13	3.70044	Up	0.4655	0.581742	9030619P08Rik	lymphocyte antigen 6 complex pseudogene	K06846|1|1e-24|75.1|mmu:546644|lymphocyte antigen 6 complex locus protein D/E/G6/H	GO:0044425;GO:0009986//cell surface	-	-	gi|148697528|gb|EDL29475.1|/1.3143e-47/mCG22120 [Mus musculus]
667977	1357	0	1.64	0.01	0.13	3.70044	Up	0.4655	0.581469	Gm8909	predicted gene 8909	K06751|1|0.0|701|mmu:667977|major histocompatibility complex, class I	GO:0044459;GO:0009986//cell surface	GO:0005515//protein binding	GO:0002484;GO:0002664//regulation of T cell tolerance induction;GO:0009581;GO:0001817//regulation of cytokine production	gi|326320033|ref|NP_001074501.2|/0/uncharacterized protein LOC667977 precursor [Mus musculus]
319894	830	0	1	0.01	0.13	3.70044	Up	0.4655	0.581313	E330017L17Rik	RIKEN cDNA E330017L17 gene	-	-	-	-	-
234356	3943	0	5	0.01	0.13	3.70044	Up	0.0252174	0.051194	Csgalnact1	chondroitin sulfate N-acetylgalactosaminyltransferase 1	K00746|1|0.0|1030|mmu:234356|chondroitin sulfate N-acetylgalactosaminyltransferase 1/2 [EC:2.4.1.174 2.4.1.175]	GO:0031224//intrinsic component of membrane;GO:0000139//Golgi membrane;GO:0031224//intrinsic component of membrane;GO:0000139//Golgi membrane	GO:0043169//cation binding;GO:0008376//acetylgalactosaminyltransferase activity;GO:0043169//cation binding;GO:0008376//acetylgalactosaminyltransferase activity	GO:0043062//extracellular structure organization;GO:0006024//glycosaminoglycan biosynthetic process;GO:0006790//sulfur compound metabolic process;GO:0006040//amino sugar metabolic process;GO:0001501//skeletal system development;GO:0036075;GO:0009225//nucleotide-sugar metabolic process;GO:0033692//cellular polysaccharide biosynthetic process;GO:0043062//extracellular structure organization;GO:0006…	gi|225543170|ref|NP_766341.4|/0/chondroitin sulfate N-acetylgalactosaminyltransferase 1 [Mus musculus]
627800	1604	0	2	0.01	0.13	3.70044	Up	0.224576	0.333159	Gm20757	predicted gene, 20757	-	-	-	-	-
19051	1738	0	2.15	0.01	0.13	3.70044	Up	0.224576	0.333106	Ppp1r17	protein phosphatase 1, regulatory subunit 17	K08067|1|4e-87|324|mmu:19051|protein phosphatase 1 regulatory subunit 17	GO:0044444//cytoplasmic part	GO:0004864//protein phosphatase inhibitor activity	GO:0035556//intracellular signal transduction;GO:0006464//cellular protein modification process;GO:0007399//nervous system development;GO:0035303//regulation of dephosphorylation;GO:0044092//negative regulation of molecular function	gi|6755148|ref|NP_035283.1|/3.66894e-86/protein phosphatase 1 regulatory subunit 17 [Mus musculus]
329986	2103	0	2.53	0.01	0.13	3.70044	Up	0.224576	0.333079	BC080695	cDNA sequence BC080695	K10308|1|1e-14|84.7|myb:102259491|F-box protein 31	-	-	-	gi|56090469|ref|NP_001007580.1|/0/pramel family member [Mus musculus]
330277	1587	0	2	0.01	0.13	3.70044	Up	0.224576	0.332999	Fam71f1	family with sequence similarity 71, member F1	-	-	-	-	gi|576067825|ref|NP_001276594.1|/0/protein FAM71F1 isoform 4 [Mus musculus]
68243	819	0	1	0.01	0.13	3.70044	Up	0.4655	0.579524	A930018P22Rik	RIKEN cDNA A930018P22 gene	-	-	-	-	gi|13386126|ref|NP_080910.1|/1.16804e-62/uncharacterized protein C11orf91 homolog [Mus musculus]
14412	2150	2	23.6	0.09	1.17	3.70044	Up	4.74048e-06	1.74161e-05	Slc6a13	solute carrier family 6 (neurotransmitter transporter, GABA), member 13	K05039|1|0.0|1223|mmu:14412|solute carrier family 6 (neurotransmitter transporter, GABA) member 6/8/11/12/13	GO:0016021//integral component of membrane	GO:0005488//binding;GO:0005283//sodium:amino acid symporter activity	GO:0044765//single-organism transport	gi|568940660|ref|XP_006505600.1|/0/PREDICTED: sodium- and chloride-dependent GABA transporter 2 isoform X1 [Mus musculus]
78062	818	0	1	0.01	0.13	3.70044	Up	0.4655	0.578673	4930595D18Rik	RIKEN cDNA 4930595D18 gene	-	-	-	-	-
67646	859	0	1	0.01	0.13	3.70044	Up	0.4655	0.577054	4930522H14Rik	RIKEN cDNA 4930522H14 gene	-	GO:0031224//intrinsic component of membrane;GO:0031224//intrinsic component of membrane	-	-	gi|21312856|ref|NP_080567.1|/5.12011e-112/uncharacterized protein C1orf185 homolog isoform 1 [Mus musculus]
67320	863	0	1	0.01	0.13	3.70044	Up	0.4655	0.576478	Iqcf4	IQ motif containing F4	-	-	-	-	gi|54020727|ref|NP_080366.2|/8.53687e-99/IQ motif containing F4 [Mus musculus]
214112	3295	8.44	100.24	0.25	3.22	3.68706	Up	4.49704e-23	4.58876e-22	Nipal4	NIPA-like domain containing 4	K19364|1|6e-60|235|chx:102186911|magnesium transporter NIPA1	GO:0031224//intrinsic component of membrane	GO:0046873//metal ion transmembrane transporter activity	GO:0070838//divalent metal ion transport	gi|27369726|ref|NP_766112.1|/0/magnesium transporter NIPA4 [Mus musculus]
320590	2382	1.9	23.17	0.08	1.03	3.6865	Up	6.78426e-07	2.73546e-06	Svopl	SV2 related protein homolog (rat)-like	K06258|1|2e-42|177|tad:TRIADDRAFT_36521|MFS transporter, VNT family, synaptic vesicle glycoprotein 2	GO:0031224//intrinsic component of membrane	-	GO:0051234//establishment of localization;GO:0044763	gi|755516918|ref|XP_011239688.1|/0/PREDICTED: putative transporter SVOPL isoform X1 [Mus musculus]
11555	2269	8	96	0.35	4.5	3.6845	Up	6.11164e-22	5.97112e-21	Adrb2	adrenergic receptor, beta 2	K04142|1|0.0|855|mmu:11555|adrenergic receptor beta-2	-	-	-	-
53623	3056.33	2	26.03	0.07	0.9	3.6845	Up	6.59704e-07	2.66748e-06	Gria3	glutamate receptor, ionotropic, AMPA3 (alpha 3)	K05199|1|0.0|1673|ngi:103734852|glutamate receptor 3	GO:0030139//endocytic vesicle;GO:0097060//synaptic membrane;GO:0008328//ionotropic glutamate receptor complex;GO:0031224//intrinsic component of membrane;GO:0097060//synaptic membrane;GO:0031224//intrinsic component of membrane;GO:0097060//synaptic membrane	GO:0004970//ionotropic glutamate receptor activity;GO:0005231//excitatory extracellular ligand-gated ion channel activity;GO:0005231//excitatory extracellular ligand-gated ion channel activity;GO:0005231//excitatory extracellular ligand-gated ion channel activity	GO:0007267//cell-cell signaling;GO:0007166//cell surface receptor signaling pathway;GO:0051234//establishment of localization;GO:0044765//single-organism transport;GO:0007215//glutamate receptor signaling pathway;GO:0044765//single-organism transport;GO:0007215//glutamate receptor signaling pathway	gi|60360568|dbj|BAD90527.1|/0/mKIAA4184 protein [Mus musculus]
57260	1439	7	84	0.49	6.27	3.67761	Up	2.33302e-19	2.04532e-18	Ltb4r2	leukotriene B4 receptor 2	K04297|1|5e-125|450|mmu:57260|leukotriene B4 receptor 2	GO:0016021//integral component of membrane	GO:0004974//leukotriene receptor activity	GO:0016477//cell migration;GO:0007166//cell surface receptor signaling pathway	gi|568988316|ref|XP_006519386.1|/1.70523e-131/PREDICTED: leukotriene B4 receptor 2 isoform X2 [Mus musculus]
380698	23564.8	10	115	0.04	0.51	3.67243	Up	1.09829e-25	1.23662e-24	Obscn	obscurin, cytoskeletal calmodulin and titin-interacting RhoGEF	K17531|1|0.0|1.076e+04|cge:100763304|Obscurin-RhoGEF [EC:2.7.11.1]	-	-	-	gi|345842337|ref|NP_954603.3|/0/obscurin isoform 2 [Mus musculus]
72361	2859	2	23.88	0.07	0.89	3.66838	Up	4.74048e-06	1.74333e-05	Ces2g	carboxylesterase 2G	K03927|1|0.0|1102|mmu:72361|carboxylesterase 2 [EC:3.1.1.1 3.1.1.84 3.1.1.56]	GO:0043227//membrane-bounded organelle	GO:0052689//carboxylic ester hydrolase activity	-	gi|268839831|ref|NP_932116.2|/0/carboxylesterase 2-like precursor [Mus musculus]
11448	1599	3	36	0.19	2.41	3.66496	Up	5.72024e-09	2.75745e-08	Chrne	cholinergic receptor, nicotinic, epsilon polypeptide	K04817|1|0.0|919|mmu:11448|nicotinic acetylcholine receptor epsilon	GO:0031224//intrinsic component of membrane;GO:0097060//synaptic membrane	GO:0005231//excitatory extracellular ligand-gated ion channel activity	GO:0044765//single-organism transport;GO:0006873//cellular ion homeostasis	gi|6752950|ref|NP_033733.1|/0/acetylcholine receptor subunit epsilon precursor [Mus musculus]
664783	2025	1	12	0.05	0.63	3.65535	Up	0.00118548	0.00316513	Dux	double homeobox	K09349|1|1e-07|60.8|cfa:610441|homeobox protein Nkx-5;K09360|2|2e-07|60.5|dvi:Dvir_GJ18855|BarH-like	-	-	-	-
69327	833	74	868	9.07	114.04	3.65229	Up	2.51248e-185	3.4133e-183	1700007K13Rik	RIKEN cDNA 1700007K13 gene	-	-	-	-	gi|110625742|ref|NP_081316.1|/1.19997e-62/UPF0691 protein C9orf116 homolog [Mus musculus]
98303	1689.02	67.38	718.97	3.65	45.53	3.64085	Up	5.57388e-149	5.43147e-147	D630023F18Rik	RIKEN cDNA D630023F18 gene	-	-	-	-	gi|30424962|ref|NP_780502.1|/1.42284e-117/uncharacterized protein C2orf80 homolog isoform 1 [Mus musculus]
114570	955	1	12	0.11	1.37	3.6386	Up	0.00118548	0.00316468	Crip3	cysteine-rich protein 3	K09377|1|2e-28|128|isc:IscW_ISCW017063|cysteine and glycine-rich protein	GO:0043231//intracellular membrane-bounded organelle;GO:0043231//intracellular membrane-bounded organelle	GO:0046914//transition metal ion binding;GO:0046914//transition metal ion binding	GO:0042110//T cell activation;GO:0042110//T cell activation	gi|31982457|ref|NP_858050.1|/1.05109e-127/cysteine-rich protein 3 isoform TLP-A [Mus musculus]
217371	1865	2	24	0.11	1.37	3.6386	Up	2.46292e-06	9.34935e-06	Rab40b	Rab40B, member RAS oncogene family	K07928|1|3e-160|567|mmu:217371|Ras-related protein Rab-40	GO:0016020//membrane	GO:0032550	GO:0035556//intracellular signal transduction;GO:0045184//establishment of protein localization;GO:0032446//protein modification by small protein conjugation	gi|253970492|ref|NP_631886.2|/2.73082e-159/ras-related protein Rab-40B [Mus musculus]
12227	3083	143	1643	4.58	56.44	3.6233	Up	0	0	Btg2	B cell translocation gene 2, anti-proliferative	K14443|1|3e-86|322|cge:100766229|protein Tob/BTG	-	GO:0005488//binding	GO:0009605//response to external stimulus;GO:0006366//transcription from RNA polymerase II promoter;GO:0043066//negative regulation of apoptotic process;GO:0007612//learning;GO:0021766//hippocampus development;GO:0008213;GO:0008285//negative regulation of cell proliferation;GO:0003002//regionalization;GO:0021953//central nervous system neuron differentiation;GO:0030030//cell projection organizati…	gi|913492365|ref|XP_005348427.2|/4.90589e-94/PREDICTED: protein BTG2 [Microtus ochrogaster]
67593	2042	7.77	89.62	0.38	4.68	3.62244	Up	8.90186e-21	8.3257e-20	4930519G04Rik	RIKEN cDNA 4930519G04 gene	-	-	-	-	gi|148687947|gb|EDL19894.1|/1.94633e-105/RIKEN cDNA 4930519G04, isoform CRA_b, partial [Mus musculus]
21390	1809	7	81	0.39	4.78	3.61546	Up	1.63886e-18	1.38271e-17	Tbxa2r	thromboxane A2 receptor	K04264|1|2e-158|561|mmu:21390|thromboxane A2 receptor	GO:0031224//intrinsic component of membrane;GO:0031224//intrinsic component of membrane	GO:0004954;GO:0004954	GO:0006952//defense response;GO:0001525//angiogenesis;GO:0035556//intracellular signal transduction;GO:0031667//response to nutrient levels;GO:0008217//regulation of blood pressure;GO:0019229//regulation of vasoconstriction;GO:0007166//cell surface receptor signaling pathway;GO:0006939//smooth muscle contraction;GO:0002237//response to molecule of bacterial origin;GO:0051480//regulation of cytoso…	gi|6678233|ref|NP_033351.1|/2.08374e-157/thromboxane A2 receptor [Mus musculus]
233571	1917	6	68	0.31	3.78	3.60805	Up	1.20795e-15	8.84435e-15	P2ry6	pyrimidinergic receptor P2Y, G-protein coupled, 6	K04272|1|1e-180|635|mmu:233571|purinergic receptor P2Y, G protein-coupled, 6	GO:0031224//intrinsic component of membrane;GO:0044459	GO:0015065//uridine nucleotide receptor activity;GO:0000166//nucleotide binding	GO:0006821//chloride transport;GO:0014909//smooth muscle cell migration;GO:0035588	gi|34147203|ref|NP_898991.1|/1.09948e-179/P2Y purinoceptor 6 [Mus musculus]
666737	669	1	11	0.15	1.82	3.6009	Up	0.00229268	0.00581909	4632427E13Rik	RIKEN cDNA 4632427E13 gene	-	-	-	-	-
72514	1775	11	124	0.62	7.46	3.58884	Up	2.03776e-27	2.45163e-26	Fgfbp3	fibroblast growth factor binding protein 3	-	-	GO:0005539//glycosaminoglycan binding;GO:0019838//growth factor binding	GO:0008543//fibroblast growth factor receptor signaling pathway;GO:0043114//regulation of vascular permeability	gi|139948267|ref|NP_082539.2|/1.9996e-87/fibroblast growth factor-binding protein 3 precursor [Mus musculus]
100043235	910	0	0.97	0.01	0.12	3.58496	Up	0.964884	0.975736	Gm4305	predicted gene 4305	K12881|1|1e-105|384|mmu:100043292|THO complex subunit 4	GO:0043234//protein complex;GO:0005681//spliceosomal complex	GO:0043566//structure-specific DNA binding	GO:0006396//RNA processing;GO:0006406//mRNA export from nucleus	gi|262263339|ref|NP_001160110.1|/3.549e-114/uncharacterized protein LOC100043231 [Mus musculus]
71903	1823	0	2.09	0.01	0.12	3.58496	Up	0.224576	0.337872	Ces2f	carboxylesterase 2F	K03927|1|0.0|842|cge:100769732|carboxylesterase 2 [EC:3.1.1.1 3.1.1.84 3.1.1.56]	GO:0043227//membrane-bounded organelle	GO:0052689//carboxylic ester hydrolase activity	-	gi|148679293|gb|EDL11240.1|/0/mCG144614, partial [Mus musculus]
67507	923	0	1	0.01	0.12	3.58496	Up	0.4655	0.598665	1700019N19Rik	RIKEN cDNA 1700019N19 gene	-	-	-	-	gi|13385716|ref|NP_080484.1|/3.85846e-140/uncharacterized protein C10orf82 homolog [Mus musculus]
621430	2556	0	3	0.01	0.12	3.58496	Up	0.108345	0.182457	Vmn2r79	vomeronasal 2, receptor 79	K04612|1|0.0|1111|cge:100752980|calcium-sensing receptor;K04613|2|0.0|1066|rno:293069|vomeronasal 2 receptor	GO:0031224//intrinsic component of membrane	GO:0004888//transmembrane signaling receptor activity	GO:0007166//cell surface receptor signaling pathway	gi|157384967|ref|NP_001098660.1|/0/vomeronasal receptor Vmn2r79 precursor [Mus musculus]
381484	913	0	1	0.01	0.12	3.58496	Up	0.4655	0.597922	Gm5150	predicted gene 5150	K06551|1|6e-56|219|ssc:100626120|signal-regulatory protein alpha/beta1/gamma;K16827|4|2e-50|201|ptg:102967165|signal-regulatory protein delta	-	-	-	gi|126157464|ref|NP_001075156.1|/1.48642e-144/uncharacterized protein LOC381484 precursor [Mus musculus]
109663	915	0	1	0.01	0.12	3.58496	Up	0.4655	0.597427	Hoxc11	homeobox C11	K09296|1|2e-152|540|rno:100911859|homeobox protein HoxA/C/D11	GO:0043231//intracellular membrane-bounded organelle	GO:0001071//nucleic acid binding transcription factor activity;GO:0003677//DNA binding	GO:0048704//embryonic skeletal system morphogenesis;GO:0003002//regionalization;GO:0003156//regulation of organ formation;GO:0001822//kidney development;GO:0006351//transcription, DNA-templated;GO:0030326//embryonic limb morphogenesis	gi|67625731|ref|NP_001020013.1|/1.64968e-151/homeobox protein Hox-C11 [Mus musculus]
258623	930	0	1	0.01	0.12	3.58496	Up	0.4655	0.597345	Olfr123	olfactory receptor 123	K04257|1|1e-156|554|mmu:258623|olfactory receptor	-	GO:0004888//transmembrane signaling receptor activity	GO:0007166//cell surface receptor signaling pathway	gi|33238930|ref|NP_666841.1|/1.13764e-155/olfactory receptor 123 [Mus musculus]
75066	906	0	1	0.01	0.12	3.58496	Up	0.4655	0.596974	4930521E06Rik	RIKEN cDNA 4930521E06 gene	-	-	-	-	gi|148664468|gb|EDK96884.1|/2.17988e-47/mCG144466, partial [Mus musculus]
58205	3415	0	4	0.01	0.12	3.58496	Up	0.0522702	0.0972658	Pdcd1lg2	programmed cell death 1 ligand 2	K06708|1|8e-131|471|mmu:58205|programmed cell death 1 ligand 2	GO:0031224//intrinsic component of membrane	-	GO:0042098//T cell proliferation	gi|148709736|gb|EDL41682.1|/5.80382e-140/programmed cell death 1 ligand 2, isoform CRA_a, partial [Mus musculus]
171201	894	0	1	0.01	0.12	3.58496	Up	0.4655	0.59644	Vmn1r21	vomeronasal 1 receptor 21	K04614|1|3e-155|549|mmu:171201|vomeronasal1 receptor	GO:0016021//integral component of membrane	GO:0004930//G-protein coupled receptor activity	GO:0007166//cell surface receptor signaling pathway;GO:0010033//response to organic substance	gi|21717695|ref|NP_598944.1|/2.60314e-154/vomeronasal 1 receptor 21 [Mus musculus]
100043231	910	0	0.97	0.01	0.12	3.58496	Up	0.964884	0.974941	Gm4303	predicted gene 4303	K12881|1|1e-105|384|mmu:100043292|THO complex subunit 4	GO:0043234//protein complex;GO:0005681//spliceosomal complex	GO:0043566//structure-specific DNA binding	GO:0006396//RNA processing;GO:0006406//mRNA export from nucleus	gi|262263339|ref|NP_001160110.1|/3.549e-114/uncharacterized protein LOC100043231 [Mus musculus]
74179	888	0	1	0.01	0.12	3.58496	Up	0.4655	0.596071	1700030A11Rik	RIKEN cDNA 1700030A11 gene	-	-	-	-	-
100043239	910	0	0.97	0.01	0.12	3.58496	Up	0.964884	0.974836	Gm4307	predicted gene 4307	K12881|1|1e-105|384|mmu:100043292|THO complex subunit 4	GO:0043234//protein complex;GO:0005681//spliceosomal complex	GO:0043566//structure-specific DNA binding	GO:0006396//RNA processing;GO:0006406//mRNA export from nucleus	gi|262263339|ref|NP_001160110.1|/3.549e-114/uncharacterized protein LOC100043231 [Mus musculus]
100415784	1829	0	2	0.01	0.12	3.58496	Up	0.224576	0.33719	Gm17830	predicted gene, 17830	-	-	-	-	-
57253	894	0	1	0.01	0.12	3.58496	Up	0.4655	0.595661	Tas2r108	taste receptor, type 2, member 108	K08474|1|2e-147|523|mmu:57253|taste receptor type 2	GO:0031090//organelle membrane;GO:0043231//intracellular membrane-bounded organelle;GO:0031224//intrinsic component of membrane	GO:0004930//G-protein coupled receptor activity	GO:0007166//cell surface receptor signaling pathway;GO:0050909//sensory perception of taste	gi|10048428|ref|NP_065248.1|/1.99778e-146/taste receptor type 2 member 4 [Mus musculus]
18372	933	0	1	0.01	0.12	3.58496	Up	0.4655	0.595415	Olfr8	olfactory receptor 8	K04257|1|1e-154|547|mmu:18372|olfactory receptor	GO:0031224//intrinsic component of membrane	GO:0005488//binding;GO:0004888//transmembrane signaling receptor activity	GO:0007166//cell surface receptor signaling pathway;GO:0007608//sensory perception of smell	gi|46402164|ref|NP_997084.1|/1.0711e-153/olfactory receptor 8 [Mus musculus]
18312	939	0	1	0.01	0.12	3.58496	Up	0.4655	0.594557	Olfr15	olfactory receptor 15	K04257|1|2e-169|597|mmu:18312|olfactory receptor	GO:0031224//intrinsic component of membrane;GO:0044444//cytoplasmic part	GO:0004888//transmembrane signaling receptor activity	GO:0007166//cell surface receptor signaling pathway;GO:0007608//sensory perception of smell	gi|116174770|ref|NP_032788.2|/1.55762e-168/olfactory receptor 15 [Mus musculus]
258111	945	0	1	0.01	0.12	3.58496	Up	0.4655	0.593742	Olfr1129	olfactory receptor 1129	K04257|1|7e-177|621|mmu:258111|olfactory receptor	GO:0016020//membrane	GO:0004888//transmembrane signaling receptor activity	GO:0007166//cell surface receptor signaling pathway	gi|282847353|ref|NP_001011836.2|/5.9739e-176/olfactory receptor 1129 [Mus musculus]
99169	2982	0	3.26	0.01	0.12	3.58496	Up	0.108345	0.182062	AU015228	expressed sequence AU015228	K03136|1|0.0|754|mmu:99169|transcription initiation factor TFIIE subunit alpha	GO:0043231//intracellular membrane-bounded organelle	GO:0046914//transition metal ion binding;GO:0003677//DNA binding	GO:0006366//transcription from RNA polymerase II promoter	gi|85701612|ref|NP_001028369.1|/0/uncharacterized protein LOC99169 [Mus musculus]
406219	1826	0	2	0.01	0.12	3.58496	Up	0.224576	0.336647	Krt83	keratin 87	K07605|1|0.0|961|mmu:406219|type II keratin, basic	-	-	-	-
546648	1818	0	2	0.01	0.12	3.58496	Up	0.224576	0.33662	Klhdc7b	kelch domain containing 7B	K10476|1|2e-97|358|tru:101073581|kelch repeat and BTB domain-containing protein 11	-	-	-	gi|237513007|ref|NP_001153650.1|/0/kelch domain-containing protein 7B [Mus musculus]
20708	1859	0	2.09	0.01	0.12	3.58496	Up	0.224576	0.336484	Serpinb6b	serine (or cysteine) peptidase inhibitor, clade B, member 6b	K13963|1|0.0|713|mmu:20708|serpin B	-	-	-	gi|15826844|ref|NP_035584.1|/0/serine (or cysteine) proteinase inhibitor, clade B, member 6b [Mus musculus]
102641247	936	0	1	0.01	0.12	3.58496	Up	0.4655	0.592402	Gm12339	predicted gene 12339	K19917|1|6e-08|60.5|lve:103088625|double C2-like domain-containing protein beta	-	-	-	-
353328	8553	0	10	0.01	0.12	3.58496	Up	0.000659056	0.00183326	Muc6	mucin 6, gastric	K13908|1|0.0|868|ecb:100147340|mucin-5B	-	-	-	gi|32171192|ref|NP_859418.1|/0/mucin-6 precursor [Mus musculus]
113855	933	0	1	0.01	0.12	3.58496	Up	0.4655	0.59224	Vmn1r40	vomeronasal 1 receptor 40	K04614|1|3e-175|616|mmu:113855|vomeronasal1 receptor	GO:0031224//intrinsic component of membrane	GO:0004930//G-protein coupled receptor activity	GO:0007600//sensory perception;GO:0007166//cell surface receptor signaling pathway;GO:0010033//response to organic substance	gi|16716539|ref|NP_444458.1|/2.45217e-174/vomeronasal type-1 receptor 40 [Mus musculus]
226957	914	0	1	0.01	0.12	3.58496	Up	0.4655	0.59216	Gm4850	THO complex 4 pseudogene	K12881|1|1e-82|308|mmu:100043292|THO complex subunit 4	-	-	-	-
75784	891	0	1	0.01	0.12	3.58496	Up	0.4655	0.591513	1700007G11Rik	RIKEN cDNA 1700007G11 gene	-	-	-	-	gi|66841374|ref|NP_001019785.1|/8.89456e-131/uncharacterized protein C4orf22 homolog [Mus musculus]
170779	880	0	1	0.01	0.12	3.58496	Up	0.4655	0.591432	Cd209d	CD209d antigen	K06563|1|3e-118|426|mmu:170779|CD209 antigen	GO:0031224//intrinsic component of membrane	GO:0042802//identical protein binding;GO:0043169//cation binding	GO:0050663//cytokine secretion;GO:0006952//defense response;GO:0016192//vesicle-mediated transport	gi|148690011|gb|EDL21958.1|/6.99144e-120/CD209d antigen, isoform CRA_a [Mus musculus]
74456	1745	0	2	0.01	0.12	3.58496	Up	0.224576	0.336106	4933424G05Rik	RIKEN cDNA 4933424G05 gene	-	-	-	-	-
75328	2679	0	3	0.01	0.12	3.58496	Up	0.108345	0.181848	4930563D23Rik	RIKEN cDNA 4930563D23 gene	-	-	-	-	gi|30794180|ref|NP_083528.1|/3.71054e-147/uncharacterized protein C21orf140 homolog [Mus musculus]
228787	2730	0	3	0.01	0.12	3.58496	Up	0.108345	0.181766	Xkr7	X-linked Kx blood group related 7	K01128|1|3e-26|123|clv:102091645|sphingomyelin phosphodiesterase acid-like 3 [EC:3.1.4.-];K19522|2|8e-12|75.5|tru:497077|membrane transport protein XK	-	-	-	-
432562	928	0	1	0.01	0.12	3.58496	Up	0.4655	0.5895	Lyrm7os	LYR motif containing 7, opposite strand	-	-	-	-	gi|148701576|gb|EDL33523.1|/4.26429e-46/mCG145518, partial [Mus musculus]
69409	905	0	1	0.01	0.12	3.58496	Up	0.4655	0.588819	1700021N21Rik	RIKEN cDNA 1700021N21 gene	-	-	-	-	-
100043604	2403	0	2.81	0.01	0.12	3.58496	Up	0.224576	0.335539	Vmn1r132	vomeronasal 1 receptor 132	K04614|1|3e-160|568|mmu:100043536|vomeronasal1 receptor	-	-	-	gi|170014715|ref|NP_001116154.1|/1.15435e-168/vomeronasal 1 receptor 132 [Mus musculus]
69191	1721	0	2	0.01	0.12	3.58496	Up	0.224576	0.335324	Pdia2	protein disulfide isomerase associated 2	K09581|1|0.0|966|mmu:69191|protein disulfide isomerase family A, member 2 [EC:5.3.4.1]	GO:0043231//intracellular membrane-bounded organelle	GO:0016862//intramolecular oxidoreductase activity, interconverting keto- and enol-groups;GO:0015036//disulfide oxidoreductase activity;GO:0008289//lipid binding	GO:0012501//programmed cell death;GO:0019725//cellular homeostasis;GO:0018904	gi|124486724|ref|NP_001074539.1|/0/protein disulfide-isomerase A2 precursor [Mus musculus]
258381	945	0	1	0.01	0.12	3.58496	Up	0.4655	0.587143	Olfr460	olfactory receptor 460	K04257|1|2e-180|633|mmu:258381|olfactory receptor	GO:0016020//membrane	GO:0004888//transmembrane signaling receptor activity	GO:0007166//cell surface receptor signaling pathway	gi|22129535|ref|NP_666495.1|/1.51916e-179/olfactory receptor 460 [Mus musculus]
23923	1780	0	2	0.01	0.12	3.58496	Up	0.224576	0.33484	Aadat	aminoadipate aminotransferase	K00825|1|0.0|864|mmu:23923|kynurenine/2-aminoadipate aminotransferase [EC:2.6.1.7 2.6.1.39]	GO:0043231//intracellular membrane-bounded organelle	GO:0043168//anion binding;GO:0042802//identical protein binding;GO:0036137	GO:0006575//cellular modified amino acid metabolic process;GO:0043648//dicarboxylic acid metabolic process;GO:0009064//glutamine family amino acid metabolic process;GO:0019474;GO:0006569//tryptophan catabolic process	gi|6754408|ref|NP_035964.1|/0/kynurenine/alpha-aminoadipate aminotransferase, mitochondrial [Mus musculus]
665004	919	0	1	0.01	0.12	3.58496	Up	0.4655	0.585516	Gm7443	ribosomal protein L27 pseudogene	-	-	-	-	-
66748	1749	0	2	0.01	0.12	3.58496	Up	0.224576	0.334438	Erich2	glutamate rich 2	-	-	-	-	gi|148695114|gb|EDL27061.1|/0/RIKEN cDNA 4933404M02, isoform CRA_a [Mus musculus]
75332	891	0	1	0.01	0.12	3.58496	Up	0.4655	0.58524	4930556G01Rik	RIKEN cDNA 4930556G01 gene	-	-	-	-	-
546886	921	0	1	0.01	0.12	3.58496	Up	0.4655	0.584174	Cfap73	cilia and flagella associated protein 73	K16307|1|2e-07|58.9|pale:102896178|serine/threonine-protein kinase MRCK [EC:2.7.11.1]	-	-	-	-
75396	879	0	1	0.01	0.12	3.58496	Up	0.4655	0.584056	Spp2	secreted phosphoprotein 2	-	-	-	-	-
237256	4093	2.04	23.12	0.05	0.6	3.58496	Up	4.74048e-06	1.74195e-05	Zc3h12d	zinc finger CCCH type containing 12D	K18668|1|0.0|1085|mmu:237256|ribonuclease ZC3H12 [EC:3.1.-.-]	-	-	-	-
258781	933	0	1	0.01	0.12	3.58496	Up	0.4655	0.583545	Olfr915	olfactory receptor 915	K04257|1|2e-155|550|mmu:258781|olfactory receptor	GO:0031224//intrinsic component of membrane	GO:0004888//transmembrane signaling receptor activity	GO:0007166//cell surface receptor signaling pathway;GO:0007608//sensory perception of smell	gi|289666766|ref|NP_666996.2|/1.65247e-154/olfactory receptor 915 [Mus musculus]
12477	1823	0	2	0.01	0.12	3.58496	Up	0.224576	0.334091	Ctla4	cytotoxic T-lymphocyte-associated protein 4	K06538|1|3e-127|458|mmu:12477|cytotoxic T-lymphocyte-associated protein 4	GO:0009986//cell surface;GO:0030139//endocytic vesicle;GO:0031224//intrinsic component of membrane;GO:0009986//cell surface;GO:0030139//endocytic vesicle;GO:0031224//intrinsic component of membrane	GO:0005488//binding;GO:0005488//binding	GO:0002683//negative regulation of immune system process;GO:0045066//regulatory T cell differentiation;GO:0050851//antigen receptor-mediated signaling pathway;GO:0006915//apoptotic process;GO:0030888//regulation of B cell proliferation;GO:0033554//cellular response to stress;GO:0042098//T cell proliferation;GO:0002683//negative regulation of immune system process;GO:0045066//regulatory T cell dif…	gi|148667743|gb|EDL00160.1|/5.97211e-133/cytotoxic T-lymphocyte-associated protein 4, partial [Mus musculus]
237625	2642	0	3	0.01	0.12	3.58496	Up	0.108345	0.18113	Pla2g3	phospholipase A2, group III	K01047|1|0.0|1007|mmu:237625|secretory phospholipase A2 [EC:3.1.1.4]	GO:0005813//centrosome	-	GO:0048858//cell projection morphogenesis	gi|145207955|ref|NP_766379.2|/0/group 3 secretory phospholipase A2 precursor [Mus musculus]
75485	896	0	1.02	0.01	0.12	3.58496	Up	0.4655	0.579951	1700010B08Rik	RIKEN cDNA 1700010B08 gene	-	-	-	-	gi|148674707|gb|EDL06654.1|/1.32531e-65/mCG1028122, partial [Mus musculus]
629393	879	0	1	0.01	0.12	3.58496	Up	0.4655	0.578982	Gm20759	predicted gene, 20759	-	-	-	-	-
15416	2645	0	3	0.01	0.12	3.58496	Up	0.108345	0.180789	Hoxb8	homeobox B8	K09308|1|7e-119|431|rno:24457|homeobox protein HoxB/C/D8	GO:0043231//intracellular membrane-bounded organelle	GO:0044212//transcription regulatory region DNA binding;GO:0001071//nucleic acid binding transcription factor activity	GO:0003002//regionalization;GO:0007600//sensory perception;GO:0021510//spinal cord development;GO:0007626//locomotory behavior;GO:0001501//skeletal system development;GO:0048562//embryonic organ morphogenesis;GO:0030099//myeloid cell differentiation;GO:0006351//transcription, DNA-templated	gi|21362265|ref|NP_034591.1|/6.1065e-118/homeobox protein Hox-B8 [Mus musculus]
623272	1292	0	1.48	0.01	0.12	3.58496	Up	0.4655	0.578132	Gm11757	predicted gene 11757	-	-	-	-	gi|147899982|ref|NP_001079007.1|/0/uncharacterized protein LOC623272 [Mus musculus]
258772	933	0	1	0.01	0.12	3.58496	Up	0.4655	0.577708	Olfr821	olfactory receptor 821	K04257|1|3e-141|503|mmu:258772|olfactory receptor	GO:0016020//membrane	GO:0004888//transmembrane signaling receptor activity	GO:0007166//cell surface receptor signaling pathway	gi|22129295|ref|NP_666987.1|/2.31655e-140/olfactory receptor 821 [Mus musculus]
109215	894	0	1	0.01	0.12	3.58496	Up	0.4655	0.576785	Lncbate1	brown adipose tissue enriched long non-coding RNA 1	-	-	-	-	-
73422	2682	6.48	72.87	0.24	2.88	3.58496	Up	8.99234e-17	6.97356e-16	Prox2	prospero homeobox 2	K20212|1|0.0|1087|mmu:73422|prospero homeobox 2	GO:0043231//intracellular membrane-bounded organelle	-	GO:0006351//transcription, DNA-templated;GO:0032502//developmental process	gi|30424822|ref|NP_780407.1|/0/prospero homeobox protein 2 [Mus musculus]
12960	881	0	1	0.01	0.12	3.58496	Up	0.4655	0.576324	Crybb1	crystallin, beta B1	K16810|1|2e-16|89.0|bacu:103015945|TBCC domain-containing protein 1;K01886|2|4e-11|70.9|fpg:101924025|glutaminyl-tRNA synthetase [EC:6.1.1.18]	-	-	-	gi|568935248|ref|XP_006534817.1|/7.04859e-121/PREDICTED: beta-crystallin B1 isoform X4 [Mus musculus]
241688	6831	21.02	232.48	0.3	3.58	3.57693	Up	9.96778e-50	2.20595e-48	Dzank1	double zinc ribbon and ankyrin repeat domains 1	K17094|1|3e-18|98.2|crg:105344100|annexin A6;K17095|2|1e-16|92.8|sko:100376156|annexin A7/11;K18266|3|1e-14|53.5|cmk:103190398|protein NDRG1	GO:0044464	GO:0046914//transition metal ion binding	-	gi|124378024|ref|NP_766447.2|/0/double zinc ribbon and ankyrin repeat-containing protein 1 [Mus musculus]
56441	2020	89	987	4.38	52.07	3.57145	Up	1.41297e-206	2.41269e-204	Nat6	N-acetyltransferase 6	K00463|1|6e-16|88.6|tsp:Tsp_04838|indoleamine 2,3-dioxygenase [EC:1.13.11.52];K09187|2|8e-06|55.1|cfr:102515223|histone-lysine N-methyltransferase MLL2 [EC:2.1.1.43]	GO:0000323//lytic vacuole;GO:0031982//vesicle	GO:0015929//hexosaminidase activity;GO:0016407//acetyltransferase activity;GO:0004872//receptor activity	GO:0006952//defense response;GO:0009636//response to toxic substance;GO:0051707//response to other organism;GO:0010224//response to UV-B;GO:0001501//skeletal system development;GO:0034612//response to tumor necrosis factor;GO:0070555//response to interleukin-1;GO:0006027//glycosaminoglycan catabolic process	gi|9789957|ref|NP_062724.1|/6.3227e-133/N-acetyltransferase 6 [Mus musculus]
212933	3540	69	763	1.92	22.79	3.56922	Up	6.12668e-160	6.55343e-158	Pm20d1	peptidase M20 domain containing 1	K13049|1|0.0|996|mmu:212933|carboxypeptidase PM20D1 [EC:3.4.17.-]	-	GO:0016787//hydrolase activity;GO:0043169//cation binding	GO:0019538//protein metabolic process	gi|227908835|ref|NP_835180.2|/0/probable carboxypeptidase PM20D1 precursor [Mus musculus]
193286	883	4	44	0.46	5.44	3.5639	Up	1.87855e-10	1.00934e-09	BC049762	cDNA sequence BC049762	-	-	-	-	gi|148701725|gb|EDL33672.1|/1.19491e-103/cDNA sequence BC049762, isoform CRA_a, partial [Mus musculus]
545893	1123	5	55	0.45	5.3	3.558	Up	9.00598e-13	5.61727e-12	Mansc4	MANSC domain containing 4	-	-	-	-	-
58203	1321.87	3	56	0.39	4.56	3.54749	Up	9.00806e-15	6.27698e-14	Zbp1	Z-DNA binding protein 1	K12965|1|5e-161|570|rno:171091|Z-DNA binding protein 1	GO:0043231//intracellular membrane-bounded organelle;GO:0044444//cytoplasmic part	GO:0004000//adenosine deaminase activity;GO:0043566//structure-specific DNA binding	GO:0006952//defense response;GO:0001961//positive regulation of cytokine-mediated signaling pathway;GO:0002252	gi|213417964|ref|NP_001132991.1|/1.12226e-104/Z-DNA-binding protein 1 isoform 2 [Mus musculus]
14767	1387	1	12	0.08	0.93	3.53916	Up	0.00118548	0.00316241	Nmur1	neuromedin U receptor 1	K05052|1|0.0|795|mmu:14767|neuromedin U receptor 1	GO:0016021//integral component of membrane;GO:0016021//integral component of membrane	GO:0008188//neuropeptide receptor activity;GO:0008188//neuropeptide receptor activity	GO:0010863//positive regulation of phospholipase C activity;GO:0007267//cell-cell signaling;GO:0019932//second-messenger-mediated signaling;GO:0015698//inorganic anion transport;GO:0070838//divalent metal ion transport;GO:0007186//G-protein coupled receptor signaling pathway;GO:0006936//muscle contraction;GO:0010863//positive regulation of phospholipase C activity;GO:0007267//cell-cell signaling;…	gi|984698622|ref|NP_001306156.1|/0/neuromedin-U receptor 1 isoform 1 [Mus musculus]
319158	403	2.21	23.76	0.59	6.79	3.52462	Up	4.74048e-06	1.74264e-05	Hist1h4i	histone cluster 1, H4i	K11253|1|5e-41|167|bacu:103011346|histone H3;K11254|2|1e-40|166|ecb:100068166|histone H4	-	-	-	-
14919	8331	5	55	0.06	0.69	3.52356	Up	9.00598e-13	5.61915e-12	Gucy2e	guanylate cyclase 2e	K12321|1|0.0|1989|mmu:14919|guanylate cyclase 2D/E [EC:4.6.1.2]	GO:0031224//intrinsic component of membrane	GO:0032550;GO:0016829//lyase activity;GO:0009975//cyclase activity;GO:0005515//protein binding;GO:0016301//kinase activity	GO:0007606//sensory perception of chemical stimulus;GO:0050953//sensory perception of light stimulus;GO:0009152//purine ribonucleotide biosynthetic process;GO:0006464//cellular protein modification process;GO:0007165//signal transduction	gi|159110415|ref|NP_032218.2|/0/guanylyl cyclase GC-E precursor [Mus musculus]
56857	4390.3	31	334	0.7	8.03	3.51997	Up	2.58118e-70	8.4878e-69	Slc37a2	solute carrier family 37 (glycerol-3-phosphate transporter), member 2	K13783|1|0.0|938|mmu:56857|MFS transporter, OPA family, solute carrier family 37 (glycerol-3-phosphate transporter), member 1/2	GO:0031224//intrinsic component of membrane;GO:0031224//intrinsic component of membrane	-	GO:0044765//single-organism transport;GO:0044765//single-organism transport	gi|148693472|gb|EDL25419.1|/0/solute carrier family 37 (glycerol-3-phosphate transporter), member 2, isoform CRA_a, partial [Mus musculus]
74717	1303	1	11	0.08	0.91	3.50779	Up	0.00229268	0.00582067	Spata17	spermatogenesis associated 17	-	GO:0044424;GO:0044424	GO:0005515//protein binding;GO:0005515//protein binding	-	gi|190610015|ref|NP_083343.1|/3.03646e-81/spermatogenesis-associated protein 17 isoform 2 [Mus musculus]
29865	1745	0.53	5.47	0.03	0.34	3.5025	Up	0.0252174	0.0512891	Cabp5	calcium binding protein 5	K02183|1|2e-28|129|crg:105340108|calmodulin	GO:0044444//cytoplasmic part	GO:0043169//cation binding	-	gi|7304943|ref|NP_038905.1|/2.9138e-91/calcium-binding protein 5 [Mus musculus]
16373	2349	1	10.01	0.04	0.45	3.49185	Up	0.00441116	0.010661	Irx3	Iroquois related homeobox 3	K19383|1|5e-09|65.9|soc:105204813|homeobox protein TGIF1;K19553|2|2e-08|64.3|tru:101063546|homeobox protein TGIF2	GO:0044424;GO:0044424	-	GO:0030182//neuron differentiation;GO:0030182//neuron differentiation	gi|359465568|ref|NP_001240751.1|/3.11798e-134/iroquois-class homeodomain protein IRX-3 isoform 1 [Mus musculus]
317653	1281	1.18	12	0.09	1.01	3.48829	Up	0.00118548	0.00316331	Klk14	kallikrein related-peptidase 14	K09622|1|8e-127|456|mmu:317653|kallikrein 14 [EC:3.4.21.-]	-	-	-	-
105450	3935	244	2550	6.11	68.45	3.48581	Up	0	0	Mmrn2	multimerin 2	K16464|1|1e-06|58.9|gja:107107853|centrosomal protein CEP250;K10352|5|6e-06|56.6|ola:101165692|myosin heavy chain	GO:0005578//proteinaceous extracellular matrix	-	GO:0009968//negative regulation of signal transduction;GO:0016525//negative regulation of angiogenesis	gi|122937370|ref|NP_694767.3|/0/multimerin-2 precursor [Mus musculus]
15417	2711	6.37	65.49	0.23	2.56	3.47644	Up	8.37848e-15	5.85801e-14	Hoxb9	homeobox B9	K09294|1|5e-137|491|rno:287647|homeobox protein HoxA/B/C/D9	GO:0031981//nuclear lumen	GO:0001071//nucleic acid binding transcription factor activity;GO:0003677//DNA binding	GO:0003002//regionalization;GO:0016055//Wnt signaling pathway;GO:0006935//chemotaxis;GO:0001501//skeletal system development;GO:0048732//gland development;GO:0006366//transcription from RNA polymerase II promoter	gi|113680760|ref|NP_032296.2|/3.90593e-136/homeobox protein Hox-B9 [Mus musculus]
68566	1125.34	4	37	0.32	3.56	3.47573	Up	1.65628e-08	7.71631e-08	Caly	calcyon neuron-specific vesicular protein	K15493|1|8e-116|419|mmu:68566|neuron-specific vesicular protein calcyon	GO:0016021//integral component of membrane;GO:0012506//vesicle membrane;GO:0016021//integral component of membrane;GO:0012506//vesicle membrane;GO:0016021//integral component of membrane;GO:0012506//vesicle membrane	GO:0030276//clathrin binding;GO:0001664//G-protein coupled receptor binding;GO:0030276//clathrin binding;GO:0001664//G-protein coupled receptor binding;GO:0030276//clathrin binding;GO:0001664//G-protein coupled receptor binding	GO:0006901//vesicle coating;GO:0006897//endocytosis;GO:0007186//G-protein coupled receptor signaling pathway;GO:0006901//vesicle coating;GO:0006897//endocytosis;GO:0007186//G-protein coupled receptor signaling pathway;GO:0006901//vesicle coating;GO:0006897//endocytosis;GO:0007186//G-protein coupled receptor signaling pathway	gi|148685949|gb|EDL17896.1|/8.40862e-120/dopamine receptor D1 interacting protein, isoform CRA_b, partial [Mus musculus]
241489	2848	0	3	0.01	0.11	3.45943	Up	0.108345	0.182441	Pde11a	phosphodiesterase 11A	K13298|1|0.0|1792|mmu:241489|dual 3',5'-cyclic-AMP and -GMP phosphodiesterase 11 [EC:3.1.4.17 3.1.4.35]	GO:0044444//cytoplasmic part;GO:0043025//neuronal cell body	GO:0043169//cation binding;GO:0030551//cyclic nucleotide binding;GO:0004114//3',5'-cyclic-nucleotide phosphodiesterase activity	GO:0009154//purine ribonucleotide catabolic process;GO:0007599//hemostasis;GO:0046058//cAMP metabolic process;GO:0007154//cell communication	gi|124486646|ref|NP_001074502.1|/0/dual 3',5'-cyclic-AMP and -GMP phosphodiesterase 11A [Mus musculus]
105364	969	0	1	0.01	0.11	3.45943	Up	0.4655	0.596727	AW495222	expressed sequence AW495222	K00315|1|4e-34|147|mmu:74129|dimethylglycine dehydrogenase [EC:1.5.8.4]	-	-	-	-
257929	993	0	1	0.01	0.11	3.45943	Up	0.4655	0.596563	Olfr299	olfactory receptor 299	K04257|1|2e-167|590|mmu:257929|olfactory receptor	GO:0016020//membrane	GO:0004888//transmembrane signaling receptor activity	GO:0007154//cell communication	gi|58801314|ref|NP_001011767.1|/1.5977e-166/olfactory receptor 299 [Mus musculus]
17116	2793	0	3	0.01	0.11	3.45943	Up	0.108345	0.182325	Mab21l1	mab-21-like 1 (C. elegans)	K17834|1|4e-17|93.2|cge:100758179|cyclic GMP-AMP synthase [EC:2.7.7.86]	GO:0043231//intracellular membrane-bounded organelle	-	GO:0009790//embryo development;GO:0008283//cell proliferation;GO:0001654//eye development	gi|727020071|ref|XP_010398626.1|/0/PREDICTED: protein mab-21-like 1 [Corvus cornix cornix]
28240	7292	2.03	23	0.03	0.33	3.45943	Up	4.74048e-06	1.74298e-05	Trpm2	transient receptor potential cation channel, subfamily M, member 2	K04977|1|0.0|2801|mmu:28240|transient receptor potential cation channel subfamily M member 2 [EC:3.6.1.13]	GO:0031224//intrinsic component of membrane	GO:0022890//inorganic cation transmembrane transporter activity;GO:0016462//pyrophosphatase activity;GO:0005261//cation channel activity	GO:0044763;GO:0006979//response to oxidative stress;GO:0006816//calcium ion transport;GO:0006828//manganese ion transport;GO:0006814//sodium ion transport	gi|261878536|ref|NP_612174.2|/0/transient receptor potential cation channel subfamily M member 2 [Mus musculus]
76062	1031	0	1	0.01	0.11	3.45943	Up	0.4655	0.595866	5830428M24Rik	RIKEN cDNA 5830428M24 gene	-	-	-	-	gi|148704661|gb|EDL36608.1|/2.32595e-38/mCG1041746 [Mus musculus]
15404	1952	0	2	0.01	0.11	3.45943	Up	0.224576	0.337027	Hoxa7	homeobox A7	K09307|1|3e-123|445|mmu:15404|homeobox protein HoxA/B7	GO:0043231//intracellular membrane-bounded organelle	GO:0005515//protein binding;GO:0001071//nucleic acid binding transcription factor activity;GO:0003677//DNA binding	GO:0002683//negative regulation of immune system process;GO:0001952//regulation of cell-matrix adhesion;GO:0002762//negative regulation of myeloid leukocyte differentiation;GO:0006366//transcription from RNA polymerase II promoter;GO:0048562//embryonic organ morphogenesis;GO:0003002//regionalization;GO:0030216//keratinocyte differentiation	gi|6754234|ref|NP_034585.1|/2.15919e-122/homeobox protein Hox-A7 [Mus musculus]
258513	3915	0	4	0.01	0.11	3.45943	Up	0.0522702	0.0971881	Olfr536	olfactory receptor 536	K04257|1|6e-163|578|mmu:258513|olfactory receptor	GO:0031224//intrinsic component of membrane	GO:0004888//transmembrane signaling receptor activity	GO:0007166//cell surface receptor signaling pathway;GO:0007608//sensory perception of smell	gi|148685987|gb|EDL17934.1|/4.49589e-168/olfactory receptor 536, partial [Mus musculus]
258593	951	0	1	0.01	0.11	3.45943	Up	0.4655	0.594435	Olfr700	olfactory receptor 700	K04257|1|4e-164|579|mmu:258593|olfactory receptor	GO:0016020//membrane	GO:0004888//transmembrane signaling receptor activity	GO:0007154//cell communication	gi|22129449|ref|NP_666811.1|/3.43914e-163/olfactory receptor 700 [Mus musculus]
210535	1026	0	1	0.01	0.11	3.45943	Up	0.4655	0.594312	Gm12169	predicted gene 12169	K20413|1|2e-36|155|mmu:171283|hepatitis A virus cellular receptor 1	-	-	-	gi|254039735|ref|NP_001156829.1|/1.64456e-129/uncharacterized protein LOC210535 precursor [Mus musculus]
231162	974	0	1	0.01	0.11	3.45943	Up	0.4655	0.593905	Cytl1	cytokine-like 1	-	-	-	GO:0006024//glycosaminoglycan biosynthetic process;GO:0044093;GO:0030154//cell differentiation;GO:0043583//ear development;GO:0006366//transcription from RNA polymerase II promoter	gi|124487395|ref|NP_001074575.1|/2.44626e-63/cytokine-like protein 1 precursor [Mus musculus]
258482	951	0	1	0.01	0.11	3.45943	Up	0.4655	0.593417	Olfr266	olfactory receptor 266	K04257|1|1e-180|634|mmu:258482|olfactory receptor	GO:0016020//membrane	GO:0004888//transmembrane signaling receptor activity	GO:0007166//cell surface receptor signaling pathway	gi|33239316|ref|NP_666700.1|/1.17655e-179/olfactory receptor 266 [Mus musculus]
100045792	2900	0	3	0.01	0.11	3.45943	Up	0.108345	0.181898	Ect2l	epithelial cell transforming sequence 2 oncogene-like	K10299|1|7e-41|172|cmy:102940327|F-box protein 16	-	-	-	gi|303523272|ref|NP_001181965.1|/0/epithelial cell-transforming sequence 2 oncogene-like [Mus musculus]
259124	966	0	1	0.01	0.11	3.45943	Up	0.4655	0.591674	Olfr638	olfactory receptor 638	K04257|1|5e-151|535|mmu:259124|olfactory receptor	GO:0016020//membrane	GO:0004888//transmembrane signaling receptor activity	GO:0007166//cell surface receptor signaling pathway	gi|22128753|ref|NP_667331.1|/4.44781e-150/olfactory receptor 638 [Mus musculus]
71326	1012	0	1	0.01	0.11	3.45943	Up	0.4655	0.59123	Treml1	triggering receptor expressed on myeloid cells-like 1	K14363|1|1e-141|505|mmu:71326|trem-like transcript 1 protein	GO:0030141//secretory granule;GO:0016020//membrane;GO:0031224//intrinsic component of membrane;GO:0030141//secretory granule;GO:0031224//intrinsic component of membrane;GO:0030141//secretory granule;GO:0031224//intrinsic component of membrane;GO:0030141//secretory granule	GO:0005488//binding;GO:0005488//binding;GO:0005488//binding;GO:0005488//binding	GO:0009611//response to wounding;GO:0019932//second-messenger-mediated signaling;GO:0009611//response to wounding;GO:0019932//second-messenger-mediated signaling;GO:0009611//response to wounding;GO:0019932//second-messenger-mediated signaling;GO:0009611//response to wounding;GO:0019932//second-messenger-mediated signaling	gi|575403017|ref|NP_001276380.1|/5.1188e-106/trem-like transcript 1 protein isoform 2 precursor [Mus musculus]
619328	1959	0	2	0.01	0.11	3.45943	Up	0.224576	0.336214	I730028E13Rik	RIKEN cDNA I730028E13 gene	-	-	-	-	-
635580	971	0	1	0.01	0.11	3.45943	Up	0.4655	0.590867	Gm16445	predicted pseudogene 16445	-	-	-	-	gi|339895865|ref|NP_001229961.1|/9.07474e-127/uncharacterized protein LOC635580 [Mus musculus]
100861668	2514	0	2.5	0.01	0.11	3.45943	Up	0.224576	0.336051	Gm21119	predicted gene, 21119	K17299|1|0.0|644|mmu:100861668|POTE ankyrin domain family protein	-	-	-	gi|395627657|ref|NP_001257482.1|/0/ankyrin repeat domain-containing protein 7-like [Mus musculus]
330305	964	0	1	0.01	0.11	3.45943	Up	0.4655	0.58942	Gm5111	predicted gene 5111	-	-	-	-	gi|34303989|ref|NP_899132.1|/7.66815e-94/uncharacterized protein LOC330305 [Mus musculus]
75853	987	0	1	0.01	0.11	3.45943	Up	0.4655	0.58798	4930592I03Rik	RIKEN cDNA 4930592I03 gene	-	-	-	-	gi|149015893|gb|EDL75200.1|/9.58483e-06/rCG20537, isoform CRA_b [Rattus norvegicus]
258589	960	0	1	0.01	0.11	3.45943	Up	0.4655	0.586031	Olfr703	olfactory receptor 703	K04257|1|9e-173|608|mmu:258589|olfactory receptor	GO:0031224//intrinsic component of membrane	GO:0004888//transmembrane signaling receptor activity	GO:0007166//cell surface receptor signaling pathway;GO:0007608//sensory perception of smell	gi|22129457|ref|NP_666807.1|/6.97345e-172/olfactory receptor 703 [Mus musculus]
259063	969	0	1	0.01	0.11	3.45943	Up	0.4655	0.58445	Olfr691	olfactory receptor 691	K04257|1|0.0|652|mmu:259063|olfactory receptor	GO:0016020//membrane	GO:0004888//transmembrane signaling receptor activity	GO:0007166//cell surface receptor signaling pathway	gi|22128837|ref|NP_667272.1|/0/olfactory receptor 691 [Mus musculus]
75677	994	0	1	0.01	0.11	3.45943	Up	0.4655	0.58382	Cldn22	claudin 22	K06087|1|9e-80|299|mmu:75677|claudin	GO:0016020//membrane	-	GO:0034329//cell junction assembly;GO:0045216//cell-cell junction organization	gi|162417943|ref|NP_083659.1|/7.31813e-79/claudin-22 [Mus musculus]
74916	961	0	1	0.01	0.11	3.45943	Up	0.4655	0.582564	1700066O22Rik	RIKEN cDNA 1700066O22 gene	-	-	-	-	-
77806	958	0	1	0.01	0.11	3.45943	Up	0.4655	0.582094	A930019D19Rik	RIKEN cDNA A930019D19 gene	-	-	-	-	-
21922	1009	0	1	0.01	0.11	3.45943	Up	0.4655	0.581703	Clec3b	C-type lectin domain family 3, member b	K17520|1|4e-108|393|mmu:21922|C-type lectin domain family 3 member B	GO:0044452//nucleolar part;GO:0031012//extracellular matrix;GO:0044421	GO:0046872//metal ion binding;GO:0005539//glycosaminoglycan binding;GO:0019904//protein domain specific binding	GO:0071363//cellular response to growth factor stimulus;GO:0048731//system development;GO:0001503//ossification;GO:0010755//regulation of plasminogen activation	gi|171184425|ref|NP_035736.2|/2.92702e-107/tetranectin precursor [Mus musculus]
17480	2778	0	3	0.01	0.11	3.45943	Up	0.108345	0.181048	Mpl	myeloproliferative leukemia virus oncogene	K05082|1|0.0|1272|mmu:17480|thrombopoietin receptor	GO:0031224//intrinsic component of membrane;GO:0031224//intrinsic component of membrane;GO:0031224//intrinsic component of membrane;GO:0031224//intrinsic component of membrane	-	GO:0042592//homeostatic process;GO:0001817//regulation of cytokine production;GO:0042592//homeostatic process;GO:0001817//regulation of cytokine production;GO:0042592//homeostatic process;GO:0001817//regulation of cytokine production;GO:0042592//homeostatic process;GO:0001817//regulation of cytokine production	gi|550822317|ref|NP_001272425.1|/0/thrombopoietin receptor isoform 3 precursor [Mus musculus]
242707	1954	0	2	0.01	0.11	3.45943	Up	0.224576	0.333318	Lactbl1	lactamase, beta-like 1	K00012|1|1e-17|94.4|bacu:103011302|UDPglucose 6-dehydrogenase [EC:1.1.1.22]	-	-	-	gi|343098431|ref|NP_001230191.1|/0/putative beta-lactamase-like 1 [Mus musculus]
74915	1005	0	1	0.01	0.11	3.45943	Up	0.4655	0.580184	Atp6v1e2	ATPase, H+ transporting, lysosomal V1 subunit E2	K02150|1|9e-91|335|mmu:74915|V-type H+-transporting ATPase subunit E	GO:0030141//secretory granule;GO:0016469//proton-transporting two-sector ATPase complex	GO:0019829//cation-transporting ATPase activity	GO:0006996//organelle organization;GO:0007169//transmembrane receptor protein tyrosine kinase signaling pathway;GO:0006875//cellular metal ion homeostasis;GO:0015988//energy coupled proton transmembrane transport, against electrochemical gradient;GO:0044403//symbiosis, encompassing mutualism through parasitism;GO:0015031//protein transport	gi|148706670|gb|EDL38617.1|/6.25404e-118/ATPase, H+ transporting, lysosomal V1 subunit E2, partial [Mus musculus]
67737	2027	0	2	0.01	0.11	3.45943	Up	0.224576	0.332628	Ttc39d	tetratricopeptide repeat domain 39D	-	-	-	-	gi|254588114|ref|NP_080627.2|/0/tetratricopeptide repeat domain 39D [Mus musculus]
258745	963	0	1	0.01	0.11	3.45943	Up	0.4655	0.577015	Olfr689	olfactory receptor 689	K04257|1|1e-179|630|mmu:258745|olfactory receptor	GO:0016020//membrane	GO:0004888//transmembrane signaling receptor activity	GO:0007154//cell communication	gi|22129349|ref|NP_666961.1|/1.01028e-178/olfactory receptor 689 [Mus musculus]
213522	3019	33	338	1.08	11.86	3.457	Up	6.99112e-70	2.28278e-68	Plekhg6	pleckstrin homology domain containing, family G (with RhoGef domain) member 6	K19464|1|3e-116|422|mgp:100547291|pleckstrin homology domain-containing family G member 5	-	-	-	gi|148667413|gb|EDK99829.1|/0/pleckstrin homology domain containing, family G (with RhoGef domain) member 6, isoform CRA_a [Mus musculus]
210044	4211	4	39	0.09	0.98	3.44478	Up	4.65278e-09	2.25456e-08	Adcy2	adenylate cyclase 2	K08042|1|0.0|2067|mmu:210044|adenylate cyclase 2 [EC:4.6.1.1]	GO:0032991//macromolecular complex;GO:0043005//neuron projection;GO:0044424;GO:0031224//intrinsic component of membrane	GO:0032550;GO:0046983//protein dimerization activity;GO:0004016//adenylate cyclase activity;GO:0043169//cation binding;GO:0032403//protein complex binding;GO:0019899//enzyme binding	GO:0015980//energy derivation by oxidation of organic compounds;GO:0007267//cell-cell signaling;GO:0038127//ERBB signaling pathway;GO:0045762//positive regulation of adenylate cyclase activity;GO:0033762//response to glucagon;GO:0032147//activation of protein kinase activity;GO:0010863//positive regulation of phospholipase C activity;GO:0007188//adenylate cyclase-modulating G-protein coupled rece…	gi|124244092|ref|NP_705762.2|/0/adenylate cyclase type 2 [Mus musculus]
76218	1157.77	1	7	0.06	0.65	3.43741	Up	0.030171	0.0598979	6430710C18Rik	RIKEN cDNA 6430710C18 gene	K10408|1|2e-06|55.5|mze:101486364|dynein heavy chain, axonemal	-	-	-	gi|148695168|gb|EDL27115.1|/1.70548e-10/mCG21769, isoform CRA_a [Mus musculus]
233836	2341	39	393	1.65	17.85	3.43539	Up	1.62802e-80	6.12135e-79	Slc5a11	solute carrier family 5 (sodium/glucose cotransporter), member 11	K14391|1|0.0|1217|mmu:233836|solute carrier family 5 (sodium/myo-inositol cotransporter), member 11	GO:0044459;GO:0031224//intrinsic component of membrane	GO:0015291//secondary active transmembrane transporter activity	GO:0012501//programmed cell death;GO:0030001//metal ion transport	gi|148685350|gb|EDL17297.1|/0/solute carrier family 5 (sodium/glucose cotransporter), member 11, isoform CRA_b [Mus musculus]
272382	2786	20.88	210.24	0.74	8	3.4344	Up	2.21426e-44	4.37493e-43	Spib	Spi-B transcription factor (Spi-1/PU.1 related)	K09439|1|3e-127|458|mmu:272382|transcription factor Spi-B	GO:0043231//intracellular membrane-bounded organelle;GO:0005856//cytoskeleton	GO:0001071//nucleic acid binding transcription factor activity;GO:0003677//DNA binding	GO:0002573//myeloid leukocyte differentiation;GO:0006351//transcription, DNA-templated	gi|61969658|ref|NP_063919.1|/2.89908e-126/transcription factor Spi-B [Mus musculus]
11548	3244.14	1.47	13.07	0.04	0.43	3.42626	Up	0.000610226	0.0017079	Adra1b	adrenergic receptor, alpha 1b	K04136|1|0.0|1018|mmu:11548|adrenergic receptor alpha-1B	GO:0044291//cell-cell contact zone;GO:0016021//integral component of membrane;GO:0042383//sarcolemma;GO:0005635//nuclear envelope;GO:0044291//cell-cell contact zone;GO:0016021//integral component of membrane;GO:0042383//sarcolemma;GO:0005635//nuclear envelope;GO:0044291//cell-cell contact zone;GO:0016021//integral component of membrane;GO:0042383//sarcolemma;GO:0005635//nuclear envelope	GO:0046983//protein dimerization activity;GO:0004936//alpha-adrenergic receptor activity;GO:0046983//protein dimerization activity;GO:0004936//alpha-adrenergic receptor activity;GO:0046983//protein dimerization activity;GO:0004936//alpha-adrenergic receptor activity	GO:0014075//response to amine;GO:0003321;GO:0007187//G-protein coupled receptor signaling pathway, coupled to cyclic nucleotide second messenger;GO:0007266//Rho protein signal transduction;GO:0001982;GO:0048771//tissue remodeling;GO:0005980//glycogen catabolic process;GO:0040007//growth;GO:0033500//carbohydrate homeostasis;GO:0007507//heart development;GO:0030534//adult behavior;GO:0007632//visua…	gi|66792804|ref|NP_031442.2|/0/alpha-1B adrenergic receptor [Mus musculus]
110880	6598	3	27	0.04	0.43	3.42626	Up	1.88153e-06	7.2428e-06	Scn4a	sodium channel, voltage-gated, type IV, alpha	K04837|1|0.0|3362|mmu:110880|voltage-gated sodium channel type IV alpha	GO:0005887//integral component of plasma membrane	GO:0005272//sodium channel activity	GO:0034220//ion transmembrane transport;GO:0006814//sodium ion transport	gi|134948032|ref|NP_573462.2|/0/sodium channel protein type 4 subunit alpha [Mus musculus]
100216533	78	1	10	2.35	25.22	3.42384	Up	0.00441116	0.0106693	Snord55	small nucleolar RNA, C/D box 55	-	-	-	-	-
114668	709	4	40	0.58	6.22	3.42279	Up	2.45816e-09	1.21614e-08	5033404E19Rik	NSA2 ribosome biogenesis homolog pseudogene	K14842|1|8e-59|223|oas:101119111|ribosome biogenesis protein NSA2	GO:0044424	-	-	gi|635028797|ref|XP_007973476.1|/6.26858e-58/PREDICTED: ribosome biogenesis protein NSA2 homolog isoform X1 [Chlorocebus sabaeus]
69781	616	1	10	0.17	1.81	3.41238	Up	0.00441116	0.0106679	1600010M07Rik	RIKEN cDNA 1600010M07 gene	-	-	-	-	-
74002	4609.19	41	403	0.87	9.22	3.40568	Up	9.13246e-82	3.49739e-80	Psd2	pleckstrin and Sec7 domain containing 2	K12494|1|0.0|1303|mmu:74002|PH and SEC7 domain-containing protein	-	-	-	gi|575771869|ref|NP_001276531.1|/0/PH and SEC7 domain-containing protein 2 isoform 2 [Mus musculus]
627214	4637	8	79	0.17	1.8	3.40439	Up	3.44906e-17	2.73515e-16	Fam196a	family with sequence similarity 196, member A	-	-	-	-	gi|219689092|ref|NP_001137274.1|/0/protein FAM196A [Mus musculus]
69358	897.45	15	148	1.71	17.99	3.39513	Up	5.07442e-31	6.92413e-30	Lrrc51	leucine rich repeat containing 51	-	GO:0044424;GO:0044424;GO:0044424	GO:0008171//O-methyltransferase activity	GO:0050954//sensory perception of mechanical stimulus;GO:0042133//neurotransmitter metabolic process;GO:0042491//auditory receptor cell differentiation;GO:0006584//catecholamine metabolic process	gi|244790071|ref|NP_081329.1|/4.93286e-106/leucine-rich repeat-containing protein 51 isoform 1 [Mus musculus]
72169	2830	3	28	0.1	1.05	3.39232	Up	9.98342e-07	3.95512e-06	Trim29	tripartite motif-containing 29	K12010|1|0.0|1100|mmu:72169|tripartite motif-containing protein 29	-	-	-	gi|160333881|ref|NP_076144.2|/0/tripartite motif-containing protein 29 [Mus musculus]
232409	2271	1	9	0.04	0.42	3.39232	Up	0.00843638	0.019292	Clec2e	C-type lectin domain family 2, member e	K10071|1|2e-81|302|mmu:94071|C-type lectin domain family 2 member B;K10072|4|4e-75|285|cge:100761404|C-type lectin domain family 2 member D	GO:0016021//integral component of membrane	GO:0005102//receptor binding	GO:0006952//defense response;GO:0007154//cell communication	gi|130488531|ref|NP_705726.3|/7.35218e-117/C-type lectin domain family 2 member E [Mus musculus]
12816	11719	2	23	0.02	0.21	3.39232	Up	4.74048e-06	1.74229e-05	Col12a1	collagen, type XII, alpha 1	K08132|1|0.0|5478|mmu:12816|collagen, type XII, alpha	-	-	-	gi|594140550|ref|NP_001277237.1|/0/collagen alpha-1(XII) chain precursor [Mus musculus]
238055	13931	3	28	0.02	0.21	3.39232	Up	9.98342e-07	3.95428e-06	Apob	apolipoprotein B	K14462|1|0.0|8722|mmu:238055|apolipoprotein B	GO:0042627//chylomicron;GO:0034385;GO:0043231//intracellular membrane-bounded organelle;GO:0031988//membrane-bounded vesicle;GO:0012505//endomembrane system	GO:0015248//sterol transporter activity;GO:0046983//protein dimerization activity;GO:0070325//lipoprotein particle receptor binding;GO:0005539//glycosaminoglycan binding;GO:0008289//lipid binding	GO:0010878//cholesterol storage;GO:0010742//macrophage derived foam cell differentiation;GO:0034369//plasma lipoprotein particle remodeling;GO:0010033//response to organic substance;GO:0034381//plasma lipoprotein particle clearance;GO:0015031//protein transport;GO:0048870//cell motility;GO:0006695//cholesterol biosynthetic process;GO:0034645//cellular macromolecule biosynthetic process;GO:0030301…	gi|161702988|ref|NP_033823.2|/0/apolipoprotein B-100 precursor [Mus musculus]
107993	1570	2	20	0.13	1.36	3.38702	Up	3.31978e-05	0.000111349	Bfsp2	beaded filament structural protein 2, phakinin	K10379|1|0.0|805|mmu:107993|phakinin	GO:0043234//protein complex;GO:0043232;GO:0016020//membrane	GO:0005488//binding;GO:0005198//structural molecule activity	GO:0048468//cell development;GO:0050953//sensory perception of light stimulus;GO:0007010//cytoskeleton organization;GO:0021700//developmental maturation	gi|148689126|gb|EDL21073.1|/0/beaded filament structural protein 2, phakinin, isoform CRA_a [Mus musculus]
78887	4025	134	1305	3.28	34.24	3.38391	Up	5.50174e-260	1.52833e-257	Sfi1	Sfi1 homolog, spindle assembly associated (yeast)	K16489|1|0.0|2226|mmu:78887|protein SFI1	-	-	-	-
620807	540	3	29	0.58	6.03	3.37803	Up	5.2818e-07	2.15392e-06	Mup6	major urinary protein 6	K01830|1|6e-13|75.5|mze:101469534|prostaglandin-H2 D-isomerase [EC:5.3.99.2]	GO:0044421	GO:0005549//odorant binding;GO:0005102//receptor binding	GO:0008306//associative learning;GO:0051234//establishment of localization	gi|124486865|ref|NP_001074754.1|/1.15856e-92/major urinary protein (Mup)-like precursor [Mus musculus]
434285	1764	3	29	0.17	1.76	3.37197	Up	5.2818e-07	2.15345e-06	BB014433	expressed sequence BB014433	K03345|1|1e-29|133|mdo:103099737|sentrin-specific protease 2 (axin associating molecule) [EC:3.4.22.68];K03006|3|6e-28|128|api:100166173|DNA-directed RNA polymerase II subunit RPB1 [EC:2.7.7.6];K16522|4|3e-26|122|ngi:103749266|A-kinase anchor protein 5	-	-	-	gi|223459972|gb|AAI39041.1|/0/Expressed sequence BB014433 [Mus musculus]
242669	2081.31	118	1135	5.62	58.09	3.36965	Up	2.7862e-225	5.69854e-223	Azin2	antizyme inhibitor 2	K01583|1|0.0|641|mmu:242669|arginine decarboxylase [EC:4.1.1.19]	GO:0043231//intracellular membrane-bounded organelle;GO:0043231//intracellular membrane-bounded organelle	GO:0008047//enzyme activator activity;GO:0005488//binding;GO:0016831//carboxy-lyase activity;GO:0008047//enzyme activator activity;GO:0005488//binding;GO:0016831//carboxy-lyase activity	GO:0006595//polyamine metabolic process;GO:1901605;GO:0044093;GO:0006595//polyamine metabolic process;GO:1901605;GO:0044093	gi|50925583|gb|AAH78981.1|/0/Similar to ornithine decarboxylase-like protein [Rattus norvegicus]
72088	2678.76	2	26	0.1	1.03	3.36457	Up	6.59704e-07	2.66632e-06	Ush1c	Usher syndrome 1C	K16175|1|1e-13|80.9|nve:NEMVE_v1g10117|protein scribble	GO:0043232;GO:0005902//microvillus;GO:0031513//nonmotile primary cilium;GO:0016020//membrane;GO:0043232;GO:0005902//microvillus;GO:0031513//nonmotile primary cilium;GO:0016020//membrane;GO:0043232;GO:0005902//microvillus;GO:0031513//nonmotile primary cilium;GO:0016020//membrane;GO:0043232;GO:0044444//cytoplasmic part;GO:0005902//microvillus;GO:0031513//nonmotile primary cilium;GO:0016020//membrane	GO:0005488//binding;GO:0005488//binding;GO:0005488//binding;GO:0005488//binding	GO:0050905//neuromuscular process;GO:0042471//ear morphogenesis;GO:0050954//sensory perception of mechanical stimulus;GO:0060113//inner ear receptor cell differentiation;GO:0051017//actin filament bundle assembly;GO:0007601//visual perception;GO:0050905//neuromuscular process;GO:0042471//ear morphogenesis;GO:0050954//sensory perception of mechanical stimulus;GO:0060113//inner ear receptor cell di…	gi|148690976|gb|EDL22923.1|/0/Usher syndrome 1C homolog (human), isoform CRA_c, partial [Mus musculus]
67448	6963	10	95	0.14	1.44	3.36257	Up	3.96128e-20	3.61941e-19	Plxdc2	plexin domain containing 2	-	GO:0031224//intrinsic component of membrane	GO:0005488//binding	-	gi|31543855|ref|NP_080438.2|/0/plexin domain-containing protein 2 precursor [Mus musculus]
216021	3102	15	144	0.48	4.92	3.35755	Up	6.37612e-30	8.33373e-29	Stox1	storkhead box 1	-	GO:0031981//nuclear lumen	-	-	gi|198278492|ref|NP_001028432.1|/0/storkhead-box protein 1 [Mus musculus]
332934	1505	1	10	0.07	0.71	3.34239	Up	0.00441116	0.0106666	Zmynd12	zinc finger, MYND domain containing 12	-	-	GO:0046914//transition metal ion binding	-	gi|225543354|ref|NP_001014900.2|/0/zinc finger MYND domain-containing protein 12 [Mus musculus]
381845	3257	14	131	0.42	4.26	3.34239	Up	4.3323e-27	5.14568e-26	Rnf225	ring finger protein 225	K05692|1|6e-06|56.2|pps:103784606|actin beta/gamma 1;K11997|2|8e-06|55.8|nvi:100123158|tripartite motif-containing protein 2/3	-	-	-	-
217333	2192.98	22	209	1	10.14	3.34199	Up	1.31592e-42	2.51457e-41	Trim47	tripartite motif-containing 47	K12023|1|0.0|1100|mmu:217333|tripartite motif-containing protein 47	GO:0043231//intracellular membrane-bounded organelle;GO:0043231//intracellular membrane-bounded organelle	GO:0046914//transition metal ion binding;GO:0046914//transition metal ion binding	-	gi|326537320|ref|NP_766158.3|/0/tripartite motif-containing protein 47 isoform 2 [Mus musculus]
71146	2839	7.06	67.63	0.25	2.53	3.33914	Up	1.29762e-14	8.91195e-14	Golga7b	golgi autoantigen, golgin subfamily a, 7B	K11728|1|8e-23|112|smm:Smp_129330|nucleosome-remodeling factor subunit BPTF;K05546|2|2e-22|110|tsp:Tsp_01492|alpha 1,3-glucosidase [EC:3.2.1.84];K17584|3|4e-06|56.6|acs:100554132|phosphorylated CTD-interacting factor 1	GO:0012505//endomembrane system;GO:0043231//intracellular membrane-bounded organelle;GO:0012505//endomembrane system;GO:0043231//intracellular membrane-bounded organelle	-	-	gi|74228183|dbj|BAE23972.1|/6.85438e-115/unnamed protein product [Mus musculus]
320007	4266	0	4	0.01	0.1	3.32193	Up	0.0522702	0.0973242	Sidt1	SID1 transmembrane family, member 1	-	GO:0031224//intrinsic component of membrane;GO:0031224//intrinsic component of membrane	GO:0051032;GO:0051032	GO:0044765//single-organism transport;GO:0035194//posttranscriptional gene silencing by RNA;GO:0044765//single-organism transport;GO:0035194//posttranscriptional gene silencing by RNA	gi|226874931|ref|NP_001152891.1|/0/SID1 transmembrane family member 1 isoform 1 precursor [Mus musculus]
239739	3343	0	3.07	0.01	0.1	3.32193	Up	0.108345	0.182408	Lamp3	lysosomal-associated membrane protein 3	K06562|1|0.0|735|mmu:239739|lysosomal-associated membrane protein 3;K05864|3|1e-157|263|mmu:67738|peptidyl-prolyl isomerase D [EC:5.2.1.8]	GO:0031981//nuclear lumen;GO:0005764//lysosome;GO:0031224//intrinsic component of membrane;GO:0005856//cytoskeleton;GO:0097232//lamellar body membrane	GO:0033218//amide binding;GO:0005527//macrolide binding;GO:0031072//heat shock protein binding;GO:0035258//steroid hormone receptor binding;GO:0016859//cis-trans isomerase activity	GO:0006457//protein folding;GO:0018208//peptidyl-proline modification;GO:0006366//transcription from RNA polymerase II promoter;GO:0009306//protein secretion;GO:0019079//viral genome replication;GO:0006915//apoptotic process;GO:0006996//organelle organization;GO:0065003;GO:0034644//cellular response to UV;GO:0006950//response to stress;GO:0042391//regulation of membrane potential	gi|118601015|ref|NP_796330.2|/0/lysosome-associated membrane glycoprotein 3 precursor [Mus musculus]
234214	4188	0	4	0.01	0.1	3.32193	Up	0.0522702	0.0972853	Sorbs2	sorbin and SH3 domain containing 2	K06086|1|4e-112|409|cjo:107315825|sorbin and SH3 domain containing 1	-	-	-	-
50929	1088	0	1	0.01	0.1	3.32193	Up	0.4655	0.596522	Il22	interleukin 22	K05445|1|2e-95|351|mmu:50929|interleukin 22	GO:0044421	GO:0005126//cytokine receptor binding	GO:0002526//acute inflammatory response;GO:0042503//tyrosine phosphorylation of Stat3 protein;GO:0006366//transcription from RNA polymerase II promoter	gi|8393605|ref|NP_058667.1|/1.88528e-94/interleukin-22 precursor [Mus musculus]
75453	1052	0	1	0.01	0.1	3.32193	Up	0.4655	0.596235	Ccdc7b	coiled-coil domain containing 7B	K20478|1|8e-08|60.5|acs:100562086|golgin subfamily B member 1	-	-	-	gi|270265823|ref|NP_001161841.1|/0/uncharacterized protein LOC75453 isoform 1 [Mus musculus]
231045	3160	0	3	0.01	0.1	3.32193	Up	0.108345	0.182292	4931409K22Rik	RIKEN cDNA 4931409K22 gene	K00665|1|1e-119|433|tca:658978|fatty acid synthase, animal type [EC:2.3.1.85];K13254|3|1e-19|101|mze:101472266|spastin [EC:3.6.4.3]	-	GO:0032550	-	gi|282721066|ref|NP_808344.3|/0/IQ and AAA domain-containing protein 1-like [Mus musculus]
11451	1096	0	1	0.01	0.1	3.32193	Up	0.4655	0.595743	Acrv1	acrosomal vesicle protein 1	-	-	-	-	gi|114326406|ref|NP_031417.2|/1.19982e-88/acrosomal protein SP-10 precursor [Mus musculus]
381925	1088	0	1	0.01	0.1	3.32193	Up	0.4655	0.595252	Plpp4	phospholipid phosphatase 4	K01080|1|4e-54|214|dme:Dmel_CG12746|phosphatidate phosphatase [EC:3.1.3.4]	-	-	-	-
229949	3103	0	3	0.01	0.1	3.32193	Up	0.108345	0.182029	Ak5	adenylate kinase 5	K00939|1|0.0|1123|mmu:229949|adenylate kinase [EC:2.7.4.3]	GO:0005815//microtubule organizing center;GO:0044444//cytoplasmic part	GO:0032550;GO:0019205//nucleobase-containing compound kinase activity;GO:0019887//protein kinase regulator activity;GO:0016776//phosphotransferase activity, phosphate group as acceptor	GO:0009152//purine ribonucleotide biosynthetic process;GO:0009153;GO:0007154//cell communication;GO:0006221//pyrimidine nucleotide biosynthetic process	gi|124486887|ref|NP_001074746.1|/0/adenylate kinase isoenzyme 5 [Mus musculus]
69299	1128	0	1	0.01	0.1	3.32193	Up	0.4655	0.592646	Asb9	ankyrin repeat and SOCS box-containing 9	K10331|1|4e-169|596|mmu:69299|ankyrin repeat and SOCS box protein 9	GO:0043231//intracellular membrane-bounded organelle	-	GO:0009896;GO:0007165//signal transduction;GO:0032446//protein modification by small protein conjugation	gi|564399082|ref|XP_006256943.1|/2.53547e-173/PREDICTED: ankyrin repeat and SOCS box protein 9 isoform X2 [Rattus norvegicus]
12259	1082	0	1	0.01	0.1	3.32193	Up	0.4655	0.592281	C1qa	complement component 1, q subcomponent, alpha polypeptide	K03986|1|3e-111|404|mmu:12259|complement C1q subcomponent subunit A	GO:0005578//proteinaceous extracellular matrix	-	GO:0006952//defense response;GO:0002455//humoral immune response mediated by circulating immunoglobulin	gi|74196890|dbj|BAE35005.1|/2.42848e-110/unnamed protein product [Mus musculus]
67638	1094	0	1	0.01	0.1	3.32193	Up	0.4655	0.592038	4930483J18Rik	RIKEN cDNA 4930483J18 gene	-	-	-	-	gi|12855812|dbj|BAB30466.1|/8.06763e-61/unnamed protein product [Mus musculus]
17105	1057	0	1	0.01	0.1	3.32193	Up	0.4655	0.591957	Lyz2	lysozyme 2	K13915|1|1e-77|292|mmu:17105|lysozyme C [EC:3.2.1.17]	-	-	-	-
258715	1050	0	1	0.01	0.1	3.32193	Up	0.4655	0.591553	Olfr421-ps1	olfactory receptor 421, pseudogene 1	K04257|1|1e-149|531|mmu:258715|olfactory receptor	-	-	-	gi|384551642|ref|NP_666931.3|/1.74481e-150/olfactory receptor 421 [Mus musculus]
100043474	1091	0	1	0.01	0.1	3.32193	Up	0.4655	0.590908	Gm4461	predicted gene 4461	K04257|1|7e-158|558|mmu:100043474|olfactory receptor	GO:0016020//membrane	GO:0004888//transmembrane signaling receptor activity	GO:0007154//cell communication	gi|312261276|ref|NP_001185991.1|/5.98044e-157/olfactory receptor GA_x5J8B7W2M1K-1-552 [Mus musculus]
669149	2574	0	2.41	0.01	0.1	3.32193	Up	0.224576	0.335889	Vmn2r88	vomeronasal 2, receptor 88	K04613|1|0.0|1484|mmu:22300|vomeronasal 2 receptor	-	-	-	gi|156766038|ref|NP_035816.1|/0/vomeronasal 2, receptor 88 precursor [Mus musculus]
12390	1116	0	1	0.01	0.1	3.32193	Up	0.4655	0.590223	Cav2	caveolin 2	K12958|1|1e-89|333|mmu:12390|caveolin 2	GO:0001669//acrosomal vesicle;GO:0032991//macromolecular complex;GO:0016021//integral component of membrane;GO:0012505//endomembrane system;GO:0005783//endoplasmic reticulum;GO:0009898//cytoplasmic side of plasma membrane;GO:0001669//acrosomal vesicle;GO:0032991//macromolecular complex;GO:0016021//integral component of membrane;GO:0012505//endomembrane system;GO:0005783//endoplasmic reticulum;GO:…	GO:0000149//SNARE binding;GO:0042802//identical protein binding;GO:0050780//dopamine receptor binding;GO:0000149//SNARE binding;GO:0042802//identical protein binding;GO:0050780//dopamine receptor binding	GO:0007267//cell-cell signaling;GO:0007179//transforming growth factor beta receptor signaling pathway;GO:0006461//protein complex assembly;GO:0001935//endothelial cell proliferation;GO:0001765//membrane raft assembly;GO:0007212//dopamine receptor signaling pathway;GO:0016192//vesicle-mediated transport;GO:0007067//mitotic nuclear division;GO:0007519//skeletal muscle tissue development;GO:0007267…	gi|18702317|ref|NP_058596.1|/1.05894e-88/caveolin-2 isoform 1 [Mus musculus]
56642	1100	0	1	0.01	0.1	3.32193	Up	0.4655	0.58946	Ankrd2	ankyrin repeat domain 2 (stretch responsive muscle)	K15503|1|6e-24|114|dre:561373|serine/threonine-protein phosphatase 6 regulatory ankyrin repeat subunit B	GO:0030017//sarcomere	GO:0008092//cytoskeletal protein binding	GO:0007519//skeletal muscle tissue development	gi|19912278|dbj|BAB88557.1|/1.8757e-174/ankyrin-repeat PEST sequence and proline-rich region protein [Mus musculus]
620246	1086	0	1	0.01	0.1	3.32193	Up	0.4655	0.588739	Gpr52	G protein-coupled receptor 52	K08407|1|0.0|752|mmu:620246|G protein-coupled receptor 52	-	-	-	-
257931	1128	0	1	0.01	0.1	3.32193	Up	0.4655	0.588539	Olfr317	olfactory receptor 317	K04257|1|9e-143|508|mmu:404346|olfactory receptor	GO:0016020//membrane	GO:0004888//transmembrane signaling receptor activity	GO:0007166//cell surface receptor signaling pathway;GO:0007608//sensory perception of smell	gi|283945474|ref|NP_001011769.2|/3.97647e-151/olfactory receptor 317 [Mus musculus]
327946	3189	0	3	0.01	0.1	3.32193	Up	0.108345	0.181505	Gm12295	predicted gene 12295	-	-	-	-	gi|148678458|gb|EDL10405.1|/1.44613e-68/mCG146118, partial [Mus musculus]
258407	1084	0	1	0.01	0.1	3.32193	Up	0.4655	0.586468	Olfr464	olfactory receptor 464	K04257|1|1e-170|601|mmu:258407|olfactory receptor	GO:0031224//intrinsic component of membrane	GO:0004888//transmembrane signaling receptor activity	GO:0007166//cell surface receptor signaling pathway;GO:0007608//sensory perception of smell	gi|289577057|ref|NP_666524.2|/7.97226e-170/olfactory receptor 464 [Mus musculus]
69389	1049	0	1	0.01	0.1	3.32193	Up	0.4655	0.586349	H2bfm	H2B histone family, member M	K11252|1|3e-55|218|mmu:69389|histone H2B	-	-	-	-
100042194	2050	0	2	0.01	0.1	3.32193	Up	0.224576	0.334706	Gm13446	predicted gene 13446	-	-	-	-	-
100504285	1080	0	1	0.01	0.1	3.32193	Up	0.4655	0.585754	Abhd12b	abhydrolase domain containing 12B	K13705|1|0.0|724|mmu:100504285|abhydrolase domain-containing protein 12B	-	GO:0016298//lipase activity	-	gi|303324606|ref|NP_001181962.1|/0/abhydrolase domain-containing protein 12B [Mus musculus]
100504164	1130	0	1	0.01	0.1	3.32193	Up	0.4655	0.583505	Cmtm1	CKLF-like MARVEL transmembrane domain containing 1	K17582|1|2e-16|89.0|xtr:779458|antigen KI-67	-	-	-	gi|340545536|ref|NP_871790.2|/1.5637e-147/CKLF-like MARVEL transmembrane domain-containing protein 1 [Mus musculus]
382075	1080	0	1	0.01	0.1	3.32193	Up	0.4655	0.582172	Odf3l1	outer dense fiber of sperm tails 3-like 1	-	-	-	-	gi|568961648|ref|XP_006511311.1|/1.21866e-170/PREDICTED: outer dense fiber protein 3-like protein 1 isoform X2 [Mus musculus]
433698	4146	0	3.74	0.01	0.1	3.32193	Up	0.108345	0.181097	Fam205a1	family with sequence similarity 205, member A1	-	-	-	-	gi|464401078|ref|NP_001264096.1|/0/predicted gene 12429 [Mus musculus]
16428	4271.1	0	4	0.01	0.1	3.32193	Up	0.0522702	0.0968206	Itk	IL2 inducible T cell kinase	K07363|1|0.0|1277|mmu:16428|IL2-inducible T-cell kinase [EC:2.7.10.2]	GO:0044424;GO:0044424;GO:0044424;GO:0044424;GO:0044424	GO:0043169//cation binding;GO:0032550;GO:0008289//lipid binding;GO:0004713//protein tyrosine kinase activity;GO:0043169//cation binding;GO:0032550;GO:0008289//lipid binding;GO:0004713//protein tyrosine kinase activity;GO:0043169//cation binding;GO:0032550;GO:0008289//lipid binding;GO:0004713//protein tyrosine kinase activity;GO:0043169//cation binding;GO:0032550;GO:0008289//lipid binding;GO:00047…	GO:0010863//positive regulation of phospholipase C activity;GO:0006464//cellular protein modification process;GO:0046632//alpha-beta T cell differentiation;GO:0050851//antigen receptor-mediated signaling pathway;GO:0006796//phosphate-containing compound metabolic process;GO:0001816//cytokine production;GO:0010863//positive regulation of phospholipase C activity;GO:0006464//cellular protein modifi…	gi|148701875|gb|EDL33822.1|/3.63074e-159/IL2-inducible T-cell kinase, isoform CRA_b, partial [Mus musculus]
18578	4206	0	4	0.01	0.1	3.32193	Up	0.0522702	0.0968109	Pde4b	phosphodiesterase 4B, cAMP specific	K13293|1|4e-104|380|rno:24626|cAMP-specific phosphodiesterase 4 [EC:3.1.4.53]	GO:0043231//intracellular membrane-bounded organelle;GO:0044444//cytoplasmic part;GO:0043231//intracellular membrane-bounded organelle;GO:0044444//cytoplasmic part;GO:0043231//intracellular membrane-bounded organelle;GO:0044444//cytoplasmic part;GO:0043231//intracellular membrane-bounded organelle;GO:0044444//cytoplasmic part;GO:0043231//intracellular membrane-bounded organelle;GO:0044444//cytopl…	GO:0043169//cation binding;GO:0004114//3',5'-cyclic-nucleotide phosphodiesterase activity;GO:0043169//cation binding;GO:0004114//3',5'-cyclic-nucleotide phosphodiesterase activity;GO:0043169//cation binding;GO:0004114//3',5'-cyclic-nucleotide phosphodiesterase activity;GO:0043169//cation binding;GO:0004114//3',5'-cyclic-nucleotide phosphodiesterase activity;GO:0043169//cation binding;GO:0004114//…	GO:0046058//cAMP metabolic process;GO:0042493//response to drug;GO:0001776//leukocyte homeostasis;GO:0007154//cell communication;GO:0032496//response to lipopolysaccharide;GO:0030595//leukocyte chemotaxis;GO:0006936//muscle contraction;GO:0046058//cAMP metabolic process;GO:0042493//response to drug;GO:0001776//leukocyte homeostasis;GO:0007154//cell communication;GO:0032496//response to lipopolysa…	gi|568928609|ref|XP_006502920.1|/0/PREDICTED: cAMP-specific 3',5'-cyclic phosphodiesterase 4B isoform X3 [Mus musculus]
329844	3387	0	3.22	0.01	0.1	3.32193	Up	0.108345	0.180951	C630028M04Rik	RIKEN cDNA C630028M04 gene	-	-	-	-	gi|148702471|gb|EDL34418.1|/4.44739e-07/mCG1042149, partial [Mus musculus]
83433	1091	0	1	0.01	0.1	3.32193	Up	0.4655	0.580767	Trem2	triggering receptor expressed on myeloid cells 2	K14378|1|7e-103|376|mmu:83433|triggering receptor expressed on myeloid cells 2	GO:0031224//intrinsic component of membrane;GO:0031224//intrinsic component of membrane	GO:0038023//signaling receptor activity;GO:0038023//signaling receptor activity	GO:0007154//cell communication;GO:0007154//cell communication	gi|440918700|ref|NP_001259007.1|/1.21359e-112/triggering receptor expressed on myeloid cells 2 isoform 2 precursor [Mus musculus]
237880	1038	0	1	0.01	0.1	3.32193	Up	0.4655	0.580612	1700071K01Rik	RIKEN cDNA 1700071K01 gene	K17080|1|5e-126|452|mmu:237880|prohibitin 1	GO:0031981//nuclear lumen;GO:0005743//mitochondrial inner membrane;GO:0016021//integral component of membrane;GO:0005741//mitochondrial outer membrane	GO:0000975//regulatory region DNA binding;GO:0003700//transcription factor activity, sequence-specific DNA binding;GO:0019899//enzyme binding	GO:0006476//protein deacetylation;GO:0006366//transcription from RNA polymerase II promoter;GO:0008283//cell proliferation;GO:0008585//female gonad development;GO:0030521//androgen receptor signaling pathway;GO:0006915//apoptotic process;GO:0006259//DNA metabolic process;GO:0045892//negative regulation of transcription, DNA-templated;GO:0033144//negative regulation of intracellular steroid hormon…	gi|85702063|ref|NP_001028937.1|/4.29713e-125/prohibitin-like [Mus musculus]
214240	6629	1	6	0.01	0.1	3.32193	Up	0.0562418	0.103029	Disp2	dispatched homolog 2 (Drosophila)	K10649|1|2e-45|188|tsp:Tsp_06730|tripartite motif-containing protein 9/67;K18730|2|2e-07|60.8|bfo:BRAFLDRAFT_118428|PERQ amino acid-rich with GYF domain-containing protein	GO:0031224//intrinsic component of membrane	-	-	gi|24528557|ref|NP_733481.1|/0/protein dispatched homolog 2 [Mus musculus]
239029	2126	0	2	0.01	0.1	3.32193	Up	0.224576	0.33292	Antxrl	anthrax toxin receptor-like	K06594|1|2e-09|67.0|cfa:489930|integrin alpha D;K06238|2|5e-09|65.9|crg:105321913|collagen, type VI, alpha;K06462|5|8e-09|65.1|lve:103073297|integrin alpha X	-	-	-	gi|120407060|ref|NP_766396.2|/0/anthrax toxin receptor-like precursor [Mus musculus]
20505	3081	0	3	0.01	0.1	3.32193	Up	0.108345	0.180902	Slc34a1	solute carrier family 34 (sodium phosphate), member 1	K14683|1|0.0|1051|mmu:20505|solute carrier family 34 (sodium-dependent phosphate cotransporter)	GO:0044459;GO:0005903//brush border;GO:0031224//intrinsic component of membrane	GO:0015114//phosphate ion transmembrane transporter activity;GO:0015291//secondary active transmembrane transporter activity	GO:0048771//tissue remodeling;GO:0072506;GO:0006817//phosphate ion transport;GO:0030001//metal ion transport;GO:0010038//response to metal ion	gi|119120881|ref|NP_035522.2|/0/sodium-dependent phosphate transport protein 2A [Mus musculus]
208154	3232.03	0	3	0.01	0.1	3.32193	Up	0.108345	0.180886	Btla	B and T lymphocyte associated	K06707|1|9e-161|570|mmu:208154|B- and T-lymphocyte attenuator	GO:0016021//integral component of membrane;GO:0009986//cell surface;GO:0016021//integral component of membrane;GO:0009986//cell surface	GO:0005488//binding;GO:0005488//binding	GO:0042130//negative regulation of T cell proliferation;GO:0030888//regulation of B cell proliferation;GO:0007165//signal transduction;GO:0042130//negative regulation of T cell proliferation;GO:0030888//regulation of B cell proliferation;GO:0007165//signal transduction	gi|83700227|ref|NP_001032808.2|/6.64815e-162/B- and T-lymphocyte attenuator isoform 1 precursor [Mus musculus]
69443	1060	0	1	0.01	0.1	3.32193	Up	0.4655	0.579369	1700027J07Rik	RIKEN cDNA 1700027J07 gene	-	-	-	-	-
171506	1131	0	1	0.01	0.1	3.32193	Up	0.4655	0.577477	H1foo	H1 histone family, member O, oocyte-specific	K10648|1|1e-11|73.2|myb:102251491|tripartite motif-containing protein 5 [EC:2.3.2.27];K11275|2|4e-08|61.6|sko:100376481|histone H1/5	-	-	-	-
666919	2081	0	2.02	0.01	0.1	3.32193	Up	0.224576	0.332285	Gm8363	non-SMC condensin II complex, subunit H2 pseudogene	K11490|1|0.0|325|mmu:52683|condensin-2 complex subunit H2	-	-	GO:0030217//T cell differentiation	gi|169646203|ref|NP_001108604.1|/0/condensin-2 complex subunit H2 isoform a [Mus musculus]
767815	1099	0	1	0.01	0.1	3.32193	Up	0.4655	0.576747	BB557941	expressed sequence BB557941	-	-	-	-	-
17470	2363	1	9	0.04	0.4	3.32193	Up	0.00843638	0.0192731	Cd200	CD200 antigen	K06556|1|1e-148|530|mmu:17470|CD200 antigen	GO:0031224//intrinsic component of membrane	-	-	gi|26006825|sp|O54901.1|OX2G_MOUSE/8.45177e-148/RecName: Full=OX-2 membrane glycoprotein; AltName: Full=MRC OX-2 antigen; AltName: CD_antigen=CD200; Flags: Precursor
207213	2302	0	2.14	0.01	0.1	3.32193	Up	0.224576	0.332126	Tdpoz1	TD and POZ domain containing 1	K10523|1|5e-108|394|cmy:102935383|speckle-type POZ protein	-	-	-	gi|225735589|ref|NP_683751.2|/0/TD and POZ domain-containing protein 1 [Mus musculus]
68922	2508	16	148	0.63	6.27	3.31504	Up	2.72688e-30	3.62002e-29	Dnaic1	dynein, axonemal, intermediate chain 1	K10409|1|0.0|1315|mmu:68922|dynein intermediate chain 1, axonemal	GO:0005875//microtubule associated complex;GO:0005930//axoneme	GO:0005488//binding;GO:0017111//nucleoside-triphosphatase activity	GO:0003341//cilium movement	gi|227330593|ref|NP_780347.2|/0/dynein intermediate chain 1, axonemal [Mus musculus]
11761	4382	7	66	0.16	1.59	3.31288	Up	2.44228e-14	1.65233e-13	Aox1	aldehyde oxidase 1	K00157|1|0.0|2634|mmu:11761|aldehyde oxidase [EC:1.2.3.1]	GO:0044444//cytoplasmic part	GO:0046914//transition metal ion binding;GO:0051536//iron-sulfur cluster binding;GO:0016623;GO:0016616//oxidoreductase activity, acting on the CH-OH group of donors, NAD or NADP as acceptor;GO:0050662//coenzyme binding;GO:0000166//nucleotide binding	GO:0044237//cellular metabolic process;GO:0044710	gi|110347467|ref|NP_033806.2|/0/aldehyde oxidase 1 [Mus musculus]
20370	4183.07	11	102	0.26	2.57	3.30518	Up	2.52636e-21	2.40392e-20	Sez6	seizure related gene 6	K10362|1|0.0|777|gfr:102036530|myosin XVIII;K17495|2|7e-69|265|ocu:100351291|CUB and sushi domain-containing protein	GO:0031224//intrinsic component of membrane;GO:0030425//dendrite;GO:0044424;GO:0044421;GO:0031224//intrinsic component of membrane;GO:0030425//dendrite;GO:0044424;GO:0044421	-	GO:0051899//membrane depolarization;GO:0010976//positive regulation of neuron projection development;GO:0010977//negative regulation of neuron projection development;GO:0051899//membrane depolarization;GO:0010976//positive regulation of neuron projection development;GO:0010977//negative regulation of neuron projection development	gi|31981500|ref|NP_067261.2|/0/seizure protein 6 isoform 1 precursor [Mus musculus]
114249	4483.8	62	571	1.36	13.44	3.30485	Up	2.72424e-112	1.65698e-110	Npnt	nephronectin	K06824|1|0.0|1030|mmu:114249|nephronectin	GO:0008305//integrin complex;GO:0005578//proteinaceous extracellular matrix;GO:0043292//contractile fiber;GO:0008305//integrin complex;GO:0005578//proteinaceous extracellular matrix;GO:0043292//contractile fiber;GO:0008305//integrin complex;GO:0005578//proteinaceous extracellular matrix;GO:0043292//contractile fiber;GO:0008305//integrin complex;GO:0005578//proteinaceous extracellular matrix;GO:00…	GO:0005102//receptor binding;GO:0046872//metal ion binding;GO:0005102//receptor binding;GO:0046872//metal ion binding;GO:0005102//receptor binding;GO:0046872//metal ion binding;GO:0005102//receptor binding;GO:0046872//metal ion binding;GO:0005102//receptor binding;GO:0046872//metal ion binding	GO:0001649//osteoblast differentiation;GO:0010692;GO:0007179//transforming growth factor beta receptor signaling pathway;GO:0016337//single organismal cell-cell adhesion;GO:0060004//reflex;GO:0010810//regulation of cell-substrate adhesion;GO:0034612//response to tumor necrosis factor;GO:0008104//protein localization;GO:0048754//branching morphogenesis of an epithelial tube;GO:0006939//smooth musc…	gi|74182577|dbj|BAE34649.1|/0/unnamed protein product [Mus musculus]
72224	2468	1.71	15.94	0.07	0.69	3.30117	Up	0.000159859	0.000487915	1700001J11Rik	ring finger protein 19A pseudogene	K11972|1|0.0|1234|mmu:30945|E3 ubiquitin-protein ligase RNF19A [EC:2.3.2.27]	GO:0031224//intrinsic component of membrane;GO:0043232	GO:0046914//transition metal ion binding;GO:0003824//catalytic activity	-	gi|148676876|gb|EDL08823.1|/0/ring finger protein (C3HC4 type) 19, isoform CRA_a [Mus musculus]
69303	771	1	9	0.13	1.28	3.29956	Up	0.00843638	0.0192802	1700001G11Rik	RIKEN cDNA 1700001G11 gene	-	-	-	-	-
233335	7438.37	73	658	0.95	9.3	3.29123	Up	5.0461e-128	3.77181e-126	Synm	synemin, intermediate filament protein	K10376|1|0.0|2002|mmu:233335|desmuslin	GO:0043234//protein complex;GO:0045111//intermediate filament cytoskeleton;GO:0030016//myofibril;GO:0070161;GO:0043234//protein complex;GO:0045111//intermediate filament cytoskeleton;GO:0030016//myofibril;GO:0070161;GO:0043234//protein complex;GO:0045111//intermediate filament cytoskeleton;GO:0030016//myofibril;GO:0070161	GO:0008092//cytoskeletal protein binding;GO:0032403//protein complex binding;GO:0005198//structural molecule activity;GO:0008092//cytoskeletal protein binding;GO:0032403//protein complex binding;GO:0005198//structural molecule activity;GO:0008092//cytoskeletal protein binding;GO:0032403//protein complex binding;GO:0005198//structural molecule activity	-	gi|153791809|ref|NP_964001.2|/0/synemin isoform H [Mus musculus]
71753	3206	7	65	0.22	2.15	3.28876	Up	4.59048e-14	3.06229e-13	Tmprss6	transmembrane serine protease 6	K09637|1|0.0|1571|mmu:71753|transmembrane protease serine 6 [EC:3.4.21.-]	GO:0031224//intrinsic component of membrane	GO:0004175//endopeptidase activity	GO:0019538//protein metabolic process;GO:0030195//negative regulation of blood coagulation;GO:0055080//cation homeostasis	gi|125656152|ref|NP_082178.2|/0/transmembrane protease serine 6 [Mus musculus]
69034	645	1	9	0.16	1.55	3.27612	Up	0.00843638	0.0192897	Nupr1l	nuclear protein transcriptional regulator 1 like	K15626|1|1e-08|61.6|cmk:103188442|nuclear protein, 1	-	-	-	gi|12840957|dbj|BAB25026.1|/5.35979e-48/unnamed protein product [Mus musculus]
108015	3486	43.23	388.6	1.22	11.79	3.27261	Up	3.26428e-76	1.15944e-74	Chrnb4	cholinergic receptor, nicotinic, beta polypeptide 4	K04815|1|0.0|955|mmu:108015|nicotinic acetylcholine receptor beta-4	GO:0042995//cell projection;GO:0097060//synaptic membrane;GO:0005887//integral component of plasma membrane	GO:0004888//transmembrane signaling receptor activity;GO:0042165//neurotransmitter binding;GO:0005231//excitatory extracellular ligand-gated ion channel activity	GO:0007274//neuromuscular synaptic transmission;GO:0051259//protein oligomerization;GO:0044765//single-organism transport;GO:0014070//response to organic cyclic compound;GO:0006937//regulation of muscle contraction;GO:0042391//regulation of membrane potential;GO:0030534//adult behavior	gi|33563301|ref|NP_683746.1|/0/neuronal acetylcholine receptor subunit beta-4 precursor [Mus musculus]
20277	2694.01	3	27	0.11	1.06	3.26849	Up	1.88153e-06	7.24131e-06	Scnn1b	sodium channel, nonvoltage-gated 1 beta	K04825|1|0.0|1282|mmu:20277|amiloride-sensitive sodium channel subunit beta	GO:0044459;GO:0009986//cell surface;GO:0034703//cation channel complex;GO:0044459;GO:0009986//cell surface;GO:0034703//cation channel complex;GO:0044459;GO:0009986//cell surface;GO:0034703//cation channel complex	GO:0019904//protein domain specific binding;GO:0005272//sodium channel activity;GO:0019904//protein domain specific binding;GO:0005272//sodium channel activity;GO:0019904//protein domain specific binding;GO:0005272//sodium channel activity	GO:0006814//sodium ion transport;GO:0007606//sensory perception of chemical stimulus;GO:0044319//wound healing, spreading of cells;GO:0006814//sodium ion transport;GO:0007606//sensory perception of chemical stimulus;GO:0044319//wound healing, spreading of cells;GO:0006814//sodium ion transport;GO:0007606//sensory perception of chemical stimulus;GO:0044319//wound healing, spreading of cells	gi|6755412|ref|NP_035455.1|/0/amiloride-sensitive sodium channel subunit beta [Mus musculus]
228432	6026	12	110	0.2	1.92	3.26303	Up	8.5901e-23	8.708e-22	Ano3	anoctamin 3	K19498|1|0.0|1920|mmu:228432|anoctamin-3	GO:0034702//ion channel complex	GO:0005254//chloride channel activity	GO:0015698//inorganic anion transport	gi|189409057|ref|NP_001121575.1|/0/anoctamin-3 [Mus musculus]
23887	4137	5	45	0.12	1.15	3.26053	Up	5.3022e-10	2.75963e-09	Ggt5	gamma-glutamyltransferase 5	K18592|1|0.0|1058|mmu:23887|gamma-glutamyltranspeptidase / glutathione hydrolase / leukotriene-C4 hydrolase [EC:2.3.2.2 3.4.19.13 3.4.19.14]	GO:0031224//intrinsic component of membrane	GO:0016755//transferase activity, transferring amino-acyl groups	GO:0006952//defense response;GO:0009719;GO:0006749//glutathione metabolic process;GO:0006636//unsaturated fatty acid biosynthetic process	gi|31542891|ref|NP_035950.2|/0/gamma-glutamyltransferase 5 [Mus musculus]
100042149	2139	12.02	107.33	0.56	5.34	3.25334	Up	5.6241e-22	5.50925e-21	Gm3696	predicted gene 3696	K03844|1|3e-16|89.7|cge:100765573|alpha-1,2-mannosyltransferase [EC:2.4.1.131]	-	-	-	-
242125	3558	30	265	0.83	7.88	3.24701	Up	4.15414e-52	9.72539e-51	Mab21l3	mab-21-like 3 (C. elegans)	K17834|1|9e-14|82.4|bfo:BRAFLDRAFT_92558|cyclic GMP-AMP synthase [EC:2.7.7.86]	-	-	-	gi|260166692|ref|NP_758499.3|/0/protein mab-21-like 3 [Mus musculus]
58909	4300	3	27	0.07	0.66	3.23704	Up	1.88153e-06	7.2473e-06	Fam13a	family with sequence similarity 13, member A	-	-	-	-	gi|23956368|ref|NP_705802.1|/0/protein FAM13A [Mus musculus]
330830	2832	8	70	0.28	2.62	3.22607	Up	1.00105e-14	6.94174e-14	Drc7	dynein regulatory complex subunit 7	K18402|1|3e-180|634|dre:555782|PHD finger protein 20;K18643|3|4e-84|315|ssc:100514649|katanin p80 WD40 repeat-containing subunit B1	-	-	-	-
114763	1160	1	9	0.09	0.84	3.22239	Up	0.00843638	0.0192944	G6bos	G6b opposite strand	-	-	-	-	gi|568998507|ref|XP_006523482.1|/1.16141e-28/PREDICTED: protein G6b isoform X1 [Mus musculus]
269994	3924	1.04	10.35	0.03	0.28	3.22239	Up	0.00441116	0.0106624	Gsg1l	GSG1-like	K11167|1|3e-55|220|nle:100587094|dehydrogenase/reductase SDR family member 7C [EC:1.1.-.-];K14356|2|1e-14|85.5|bfo:BRAFLDRAFT_199004|solute carrier organic anion transporter family, member 5A	GO:0031224//intrinsic component of membrane;GO:0045202//synapse	-	GO:0010469//regulation of receptor activity	gi|157951733|ref|NP_001094958.1|/1.18897e-160/germ cell-specific gene 1-like protein precursor [Mus musculus]
320377	1538	1	8	0.06	0.56	3.22239	Up	0.0160213	0.0342548	9330175E14Rik	RIKEN cDNA 9330175E14 gene	-	-	-	-	-
329078	5023	1.6	13.51	0.03	0.28	3.22239	Up	0.000610226	0.00170739	Emx2os	Emx2 opposite strand/antisense transcript (non-protein coding)	K10591|1|1e-05|56.2|cge:100755507|E3 ubiquitin-protein ligase NEDD4 [EC:2.3.2.26]	-	-	-	-
15511	2810	29.23	254.34	1.03	9.6	3.22039	Up	7.75292e-50	1.71987e-48	Hspa1b	heat shock protein 1B	K03283|1|0.0|1134|mmu:15511|heat shock 70kDa protein 1/8	GO:0016234//inclusion body;GO:0016604//nuclear body;GO:0043234//protein complex;GO:0044459;GO:0044429	GO:0032550;GO:0044389//ubiquitin-like protein ligase binding;GO:0008134//transcription factor binding	GO:0009605//response to external stimulus;GO:0006457//protein folding;GO:0006401//RNA catabolic process;GO:0043066//negative regulation of apoptotic process;GO:0035966//response to topologically incorrect protein;GO:0008283//cell proliferation;GO:0019229//regulation of vasoconstriction;GO:0006259//DNA metabolic process;GO:0035036//sperm-egg recognition;GO:0001912//positive regulation of leukocyte…	gi|124339826|ref|NP_034608.2|/0/heat shock 70 kDa protein 1B [Mus musculus]
13368	2073	69.11	599.01	3.31	30.78	3.21709	Up	6.66004e-115	4.17363e-113	Dffb	DNA fragmentation factor, beta subunit	K02311|1|0.0|679|mmu:13368|DNA fragmentation factor, 40 kD, beta subunit [EC:3.-.-.-]	GO:0043231//intracellular membrane-bounded organelle;GO:0000785//chromatin	GO:0003676//nucleic acid binding;GO:0016763//transferase activity, transferring pentosyl groups;GO:0005515//protein binding;GO:0004518//nuclease activity	GO:0012502//induction of programmed cell death;GO:0030261//chromosome condensation;GO:0000737//DNA catabolic process, endonucleolytic	gi|160948620|ref|NP_031885.3|/0/DNA fragmentation factor subunit beta [Mus musculus]
338365	4386	3	27	0.07	0.65	3.21501	Up	1.88153e-06	7.2458e-06	Slc41a2	solute carrier family 41, member 2	K15122|1|0.0|1059|mmu:338365|solute carrier family 41	GO:0031224//intrinsic component of membrane	GO:0015075//ion transmembrane transporter activity	GO:0006811//ion transport;GO:0044763	gi|28893565|ref|NP_796362.1|/0/solute carrier family 41 member 2 [Mus musculus]
58176	1912	13	113	0.68	6.31	3.21403	Up	6.64192e-23	6.75885e-22	Rhbg	Rhesus blood group-associated B glycoprotein	K06580|1|0.0|662|mmu:58176|ammonium transporter Rh	GO:0005856//cytoskeleton;GO:0016021//integral component of membrane;GO:0044459;GO:0031982//vesicle;GO:0031225//anchored component of membrane	GO:0008092//cytoskeletal protein binding;GO:0008509//anion transmembrane transporter activity	GO:0044763;GO:0015696//ammonium transport	gi|31981136|ref|NP_067350.2|/0/ammonium transporter Rh type B precursor [Mus musculus]
242681	735	6	52	0.84	7.79	3.21316	Up	3.21816e-11	1.80847e-10	Rab42	RAB42, member RAS oncogene family	K07929|1|7e-122|438|mmu:242681|Ras-related protein Rab-42	-	GO:0032550	-	gi|112293053|dbj|BAF02904.1|/5.75225e-121/Rab43 [Mus musculus]
668178	1446	8.95	77.28	0.62	5.74	3.21071	Up	1.22633e-16	9.43161e-16	Mettl7a3	methyltransferase like 7A3	K07755|1|2e-06|56.6|cin:100181209|arsenite methyltransferase [EC:2.1.1.137]	GO:0044444//cytoplasmic part;GO:0043231//intracellular membrane-bounded organelle	GO:0016741	GO:0008152//metabolic process	gi|125490373|ref|NP_001074940.1|/2.82109e-142/UbiE3 protein [Mus musculus]
244608	1271	7	60	0.55	5.09	3.21016	Up	1.05389e-12	6.54267e-12	Ccdc113	coiled-coil domain containing 113	K14837|1|6e-26|120|tca:100142251|nucleolar protein 12;K20283|2|4e-07|58.5|obi:106872513|golgin subfamily A member 4;K10352|3|9e-06|53.9|aec:105151602|myosin heavy chain	-	-	-	gi|27370404|ref|NP_766502.1|/0/coiled-coil domain-containing protein 113 [Mus musculus]
110326	2814	39	336	1.37	12.66	3.20803	Up	5.64452e-65	1.69172e-63	Tas1r1	taste receptor, type 1, member 1	K04624|1|0.0|1628|mmu:110326|taste receptor type 1 member 1	GO:0031224//intrinsic component of membrane	GO:0004930//G-protein coupled receptor activity	GO:0007166//cell surface receptor signaling pathway;GO:0050909//sensory perception of taste	gi|13994192|ref|NP_114073.1|/0/taste receptor type 1 member 1 precursor [Mus musculus]
77552	1190	34	292	2.88	26.49	3.20131	Up	1.33922e-56	3.4523e-55	Shisa4	shisa family member 4	K10135|1|1e-14|83.6|lcm:102352894|scotin	GO:0031224//intrinsic component of membrane	-	-	gi|148707634|gb|EDL39581.1|/1.77399e-88/transmembrane protein 58, partial [Mus musculus]
15218	3273	4	34	0.12	1.1	3.1964	Up	1.09295e-07	4.76169e-07	Foxn1	forkhead box N1	K09407|1|0.0|1132|mmu:15218|forkhead box protein N	-	-	-	gi|568971739|ref|XP_006532328.1|/0/PREDICTED: forkhead box protein N1 isoform X3 [Mus musculus]
328845	2608	13.71	116.89	0.52	4.76	3.19438	Up	1.02272e-23	1.06579e-22	Acsbg2	acyl-CoA synthetase bubblegum family member 2	K15013|1|0.0|1331|mmu:328845|long-chain-fatty-acid--CoA ligase ACSBG [EC:6.2.1.3]	GO:0043231//intracellular membrane-bounded organelle;GO:0044444//cytoplasmic part	GO:0032550;GO:0015645//fatty acid ligase activity;GO:0016289//CoA hydrolase activity	GO:0048869//cellular developmental process;GO:0009062//fatty acid catabolic process;GO:0048232//male gamete generation	gi|84993736|ref|NP_001034203.1|/0/long-chain-fatty-acid--CoA ligase ACSBG2 [Mus musculus]
20720	2071	79	674	3.79	34.67	3.19342	Up	3.98216e-128	2.98855e-126	Serpine2	serine (or cysteine) peptidase inhibitor, clade E, member 2	K16643|1|0.0|786|mmu:20720|glia-derived nexin	-	-	-	gi|6678099|ref|NP_033281.1|/0/glia-derived nexin precursor [Mus musculus]
329972	2513	11	93	0.43	3.93	3.19212	Up	6.97956e-19	5.97808e-18	Spata21	spermatogenesis associated 21	K18626|1|6e-06|55.8|cmk:103191497|trichohyalin	-	GO:0046872//metal ion binding	-	gi|29244468|ref|NP_808535.1|/0/spermatogenesis-associated protein 21 [Mus musculus]
14230	2619	145	1235	5.48	50.04	3.19083	Up	4.27982e-233	9.48286e-231	Fkbp10	FK506 binding protein 10	K09575|1|0.0|1151|mmu:14230|FK506-binding protein 9/10 [EC:5.2.1.8]	-	-	-	gi|254939534|ref|NP_034351.2|/0/peptidyl-prolyl cis-trans isomerase FKBP10 isoform 1 precursor [Mus musculus]
77569	5904	14	112	0.22	2	3.18442	Up	5.86086e-22	5.73212e-21	Limch1	LIM and calponin homology domains 1	K06084|1|7e-78|296|ptr:452604|F-box protein 20	-	-	-	gi|371122487|ref|NP_001243051.1|/0/LIM and calponin homology domains-containing protein 1 isoform 2 [Mus musculus]
75311	1237	6	51	0.49	4.45	3.18295	Up	6.0047e-11	3.32025e-10	4930550C14Rik	RIKEN cDNA 4930550C14 gene	-	-	-	-	gi|148693847|gb|EDL25794.1|/0/RIKEN cDNA 4930550C14, isoform CRA_a, partial [Mus musculus]
239827	2184	3	26	0.14	1.27	3.18133	Up	3.53502e-06	1.32063e-05	Pigz	phosphatidylinositol glycan anchor biosynthesis, class Z	K08098|1|0.0|927|mmu:239827|phosphatidylinositol glycan, class Z [EC:2.4.1.-]	GO:0031224//intrinsic component of membrane;GO:0005789//endoplasmic reticulum membrane	GO:0016758//transferase activity, transferring hexosyl groups	GO:0006497//protein lipidation	gi|148665343|gb|EDK97759.1|/0/phosphatidylinositol glycan anchor biosynthesis, class Z [Mus musculus]
75799	1844	1.54	12.43	0.08	0.72	3.16993	Up	0.00118548	0.00316558	4930444P10Rik	RIKEN cDNA 4930444P10 gene	-	-	-	-	gi|568905505|ref|XP_006495645.1|/7.01846e-75/PREDICTED: putative uncharacterized protein C8orf89 homolog isoform X2 [Mus musculus]
242851	1174	0	1	0.01	0.09	3.16993	Up	0.4655	0.599079	Gnat3	guanine nucleotide binding protein, alpha transducing 3	K19729|1|0.0|676|mmu:242851|guanine nucleotide-binding protein G(t) subunit alpha 3	-	-	-	gi|124487259|ref|NP_001074612.1|/0/guanine nucleotide-binding protein G(t) subunit alpha-3 [Mus musculus]
328324	2439	0	2	0.01	0.09	3.16993	Up	0.224576	0.33768	5930438M14Rik	RIKEN cDNA 5930438M14 gene	-	-	-	-	gi|148668458|gb|EDL00777.1|/1.06145e-60/mCG144514, partial [Mus musculus]
75878	1227	0	1	0.01	0.09	3.16993	Up	0.4655	0.59603	4930579P08Rik	RIKEN cDNA 4930579P08 gene	-	-	-	-	-
29845	1172	0	1	0.01	0.09	3.16993	Up	0.4655	0.595989	Olfr155	olfactory receptor 155	K04257|1|1e-163|578|mmu:29845|olfactory receptor	GO:0016021//integral component of membrane	GO:0004888//transmembrane signaling receptor activity	GO:0007166//cell surface receptor signaling pathway;GO:0007608//sensory perception of smell	gi|11276075|ref|NP_062346.1|/1.06229e-162/olfactory receptor 155 [Mus musculus]
75172	3389	0	3	0.01	0.09	3.16993	Up	0.108345	0.182259	Ccdc146	coiled-coil domain containing 146	K20478|1|1e-22|111|dre:557772|golgin subfamily B member 1	-	-	-	gi|261245029|ref|NP_083471.1|/0/coiled-coil domain-containing protein 146 [Mus musculus]
70935	1232	0	1	0.01	0.09	3.16993	Up	0.4655	0.595374	Speer4f1	spermatogenesis associated glutamate (E)-rich protein 4F1	-	-	-	-	gi|568933389|ref|XP_006535871.1|/7.83089e-103/PREDICTED: spermatogenesis associated glutamate (E)-rich protein 4f isoform X1 [Mus musculus]
100504195	2397	0	2	0.01	0.09	3.16993	Up	0.224576	0.337163	Micalcl	MICAL C-terminal like	K19947|1|3e-174|614|ecb:100055978|protein-methionine sulfoxide oxidase MICAL [EC:1.14.13.-]	GO:0044424	GO:0019901//protein kinase binding	GO:0048232//male gamete generation;GO:0048869//cellular developmental process	gi|148685083|gb|EDL17030.1|/0/mCG13320, isoform CRA_b [Mus musculus]
75043	1152	0	1	0.01	0.09	3.16993	Up	0.4655	0.595129	4930507D10Rik	RIKEN cDNA 4930507D10 gene	-	-	-	-	gi|148683702|gb|EDL15649.1|/2.90334e-48/mCG144657, partial [Mus musculus]
16530	1146	0	1	0.01	0.09	3.16993	Up	0.4655	0.594925	Kcnk7	potassium channel, subfamily K, member 7	K04918|1|3e-145|516|mmu:16530|potassium channel subfamily K member 7	GO:0016021//integral component of membrane	GO:0005261//cation channel activity	GO:0034220//ion transmembrane transport;GO:0030001//metal ion transport	gi|51944955|ref|NP_034739.2|/2.81184e-144/potassium channel subfamily K member 7 precursor [Mus musculus]
71265	1266	0	1	0.01	0.09	3.16993	Up	0.4655	0.59472	4933431G14Rik	RIKEN cDNA 4933431G14 gene	-	-	-	-	-
70887	1247	0	1	0.01	0.09	3.16993	Up	0.4655	0.593254	Dmrtc1a	DMRT-like family C1a	K19494|1|1e-89|271|mmu:70887|doublesex- and mab-3-related transcription factor 8	-	-	GO:0006351//transcription, DNA-templated;GO:0006351//transcription, DNA-templated;GO:0006351//transcription, DNA-templated	gi|269995936|ref|NP_001033705.2|/1.23557e-88/doublesex- and mab-3-related transcription factor C1 isoform c [Mus musculus]
100038394	1170	0	1	0.01	0.09	3.16993	Up	0.4655	0.592727	Gm10512	predicted gene 10512	-	-	-	-	gi|74189276|dbj|BAE22677.1|/1.13886e-23/unnamed protein product [Mus musculus]
432450	2429.5	0	2	0.01	0.09	3.16993	Up	0.224576	0.33643	Nkain2	Na+/K+ transporting ATPase interacting 2	-	GO:0031224//intrinsic component of membrane;GO:0031224//intrinsic component of membrane	-	-	gi|226437655|ref|NP_001013429.2|/5.09401e-122/sodium/potassium-transporting ATPase subunit beta-1-interacting protein 2 long isoform [Mus musculus]
244431	2389	0	2	0.01	0.09	3.16993	Up	0.224576	0.336349	Sgcz	sarcoglycan zeta	K12563|1|3e-97|358|cmk:103177338|delta-sarcoglycan	GO:0043232;GO:0031224//intrinsic component of membrane;GO:0016011//dystroglycan complex	-	GO:0042692//muscle cell differentiation;GO:0019725//cellular homeostasis;GO:0006996//organelle organization	gi|171543881|ref|NP_665840.2|/3.68485e-167/zeta-sarcoglycan [Mus musculus]
100042056	4486	0	4	0.01	0.09	3.16993	Up	0.0522702	0.0971105	9130019P16Rik	RIKEN cDNA 9130019P16 gene	-	-	-	-	-
227618	1207	0	1	0.01	0.09	3.16993	Up	0.4655	0.590545	Lrrc26	leucine rich repeat containing 26	K06838|1|3e-23|112|ptg:102952150|slit 1	GO:0005887//integral component of plasma membrane;GO:0043232	GO:0016247//channel regulator activity	GO:0044765//single-organism transport	gi|22122637|ref|NP_666229.1|/5.35555e-157/leucine-rich repeat-containing protein 26 precursor [Mus musculus]
12623	2289	0	2	0.01	0.09	3.16993	Up	0.224576	0.33597	Ces1g	carboxylesterase 1G	K01044|1|0.0|912|ngi:103731689|carboxylesterase 1 [EC:3.1.1.1]	GO:0043231//intracellular membrane-bounded organelle	GO:0052689//carboxylic ester hydrolase activity	-	gi|148679152|gb|EDL11099.1|/0/mCG9581 [Mus musculus]
380755	1213	0	1	0.01	0.09	3.16993	Up	0.4655	0.590384	Lsmem1	leucine-rich single-pass membrane protein 1	-	GO:0031224//intrinsic component of membrane	-	-	gi|625197900|ref|XP_007641032.1|/1.32391e-54/PREDICTED: leucine-rich single-pass membrane protein 1 isoform X2 [Cricetulus griseus]
329919	1258	0	1.01	0.01	0.09	3.16993	Up	0.4655	0.5893	Skint2	selection and upkeep of intraepithelial T cells 2	K06712|1|2e-62|242|myb:102252384|butyrophilin;K17270|3|3e-47|191|myd:107184767|myelin-oligodendrocyte glycoprotein	GO:0031224//intrinsic component of membrane;GO:0031224//intrinsic component of membrane	-	-	gi|568929292|ref|XP_006503246.1|/0/PREDICTED: selection and upkeep of intraepithelial T-cells protein 2 isoform X1 [Mus musculus]
74988	1259	0	1	0.01	0.09	3.16993	Up	0.4655	0.588899	4930480G23Rik	RIKEN cDNA 4930480G23 gene	-	-	-	-	-
100502602	1165	0	1	0.01	0.09	3.16993	Up	0.4655	0.58814	Gm19277	predicted gene, 19277	-	-	-	-	gi|148672489|gb|EDL04436.1|/1.209e-33/mCG63074, isoform CRA_a [Mus musculus]
63857	2327	1.07	9.92	0.05	0.45	3.16993	Up	0.00843638	0.0192873	Bco1	beta-carotene oxygenase 1	K00515|1|0.0|1110|mmu:63857|beta-carotene 15,15'-dioxygenase [EC:1.13.11.63]	-	-	-	-
19011	2404.12	0	2	0.01	0.09	3.16993	Up	0.224576	0.334921	Endou	endonuclease, polyU-specific	K14648|1|0.0|885|mmu:19011|poly(U)-specific endoribonuclease [EC:3.1.-.-]	GO:0044424;GO:0044424	GO:0004519//endonuclease activity;GO:0043169//cation binding;GO:0038024//cargo receptor activity;GO:0001871;GO:0070011//peptidase activity, acting on L-amino acid peptides;GO:0004519//endonuclease activity;GO:0043169//cation binding;GO:0038024//cargo receptor activity;GO:0001871;GO:0070011//peptidase activity, acting on L-amino acid peptides	GO:0019538//protein metabolic process;GO:0002376//immune system process;GO:0019538//protein metabolic process;GO:0002376//immune system process	gi|274317467|ref|NP_001162164.1|/0/poly(U)-specific endoribonuclease isoform 2 precursor [Mus musculus]
21755	1246	0	1	0.01	0.09	3.16993	Up	0.4655	0.585675	Prss39	protease, serine 39	K09628|1|2e-52|209|acs:100552735|serine protease 27 [EC:3.4.21.-];K09625|2|2e-51|205|mdo:107649624|testisin [EC:3.4.21.-];K09639|4|8e-50|200|mmu:30943|transmembrane protease serine 8 [EC:3.4.21.-];K09629|5|4e-49|197|shr:100916184|serine protease 33 [EC:3.4.21.-]	GO:0031982//vesicle	GO:0004175//endopeptidase activity	GO:0019538//protein metabolic process	gi|6678293|ref|NP_033381.1|/0/inactive serine protease 39 precursor [Mus musculus]
67410	1168	0	1	0.01	0.09	3.16993	Up	0.4655	0.584568	4930449I24Rik	RIKEN cDNA 4930449I24 gene	K08732|1|2e-18|95.9|ptg:102965767|ral guanine nucleotide dissociation stimulator	-	-	-	gi|13385646|ref|NP_080412.1|/8.3293e-168/uncharacterized protein LOC67410 [Mus musculus]
22599	3287	0	2.64	0.01	0.09	3.16993	Up	0.224576	0.334278	Slc6a20b	solute carrier family 6 (neurotransmitter transporter), member 20B	K05048|1|0.0|1254|mmu:22599|solute carrier family 6 (neurotransmitter transporter, amino acid/orphan) member 15/16/17/18/20	GO:0044459;GO:0016021//integral component of membrane	GO:0015291//secondary active transmembrane transporter activity;GO:0005326//neurotransmitter transporter activity;GO:0046943//carboxylic acid transmembrane transporter activity	GO:0006865//amino acid transport;GO:0006812//cation transport	gi|31981421|ref|NP_035861.2|/0/sodium- and chloride-dependent transporter XTRP3B [Mus musculus]
279618	1222	0	1	0.01	0.09	3.16993	Up	0.4655	0.583859	Gm715	predicted gene 715	-	-	-	-	gi|409104114|ref|NP_001258477.1|/3.56631e-116/uncharacterized protein LOC279618 [Mus musculus]
171171	1849.5	6	53	0.34	3.06	3.16993	Up	1.72162e-11	9.84722e-11	Ntng2	netrin G2	K16359|1|0.0|1214|mmu:171171|netrin-G2	GO:0031225//anchored component of membrane;GO:0031225//anchored component of membrane;GO:0031225//anchored component of membrane	-	GO:0048667//cell morphogenesis involved in neuron differentiation;GO:0048667//cell morphogenesis involved in neuron differentiation;GO:0048667//cell morphogenesis involved in neuron differentiation	gi|19424140|ref|NP_598007.1|/0/netrin-G2 isoform a precursor [Mus musculus]
18300	1251	0	1	0.01	0.09	3.16993	Up	0.4655	0.581625	Oit1	oncoprotein induced transcript 1	K07747|1|3e-27|125|aam:106494905|beta-site APP-cleaving enzyme 2 (memapsin 1) [EC:3.4.23.45];K09666|2|9e-22|107|hro:HELRODRAFT_188882|beta-1,2-N-acetylglucosaminyltransferase [EC:2.4.1.-]	-	-	GO:0050796//regulation of insulin secretion	gi|148688646|gb|EDL20593.1|/5.66254e-125/oncoprotein induced transcript 1, isoform CRA_c, partial [Mus musculus]
193034	3587	1	9	0.03	0.27	3.16993	Up	0.00843638	0.0192826	Trpv1	transient receptor potential cation channel, subfamily V, member 1	K05222|1|0.0|1654|mmu:193034|transient receptor potential cation channel subfamily V member 1	GO:0009986//cell surface;GO:0031224//intrinsic component of membrane;GO:0032589//neuron projection membrane;GO:0044444//cytoplasmic part;GO:0044297//cell body;GO:0097060//synaptic membrane	GO:0004697//protein kinase C activity;GO:0005261//cation channel activity;GO:0032550;GO:0005515//protein binding;GO:0016247//channel regulator activity	GO:0033555//multicellular organismal response to stress;GO:0006915//apoptotic process;GO:0048871//multicellular organismal homeostasis;GO:0006809//nitric oxide biosynthetic process;GO:0019233//sensory perception of pain;GO:0002021//response to dietary excess;GO:0009266//response to temperature stimulus;GO:0006953//acute-phase response;GO:0022405//hair cycle process;GO:0044708//single-organism beh…	gi|755537770|ref|XP_006532643.2|/0/PREDICTED: transient receptor potential cation channel subfamily V member 1 isoform X1 [Mus musculus]
432615	2311	0	2	0.01	0.09	3.16993	Up	0.224576	0.333238	Gm11733	predicted gene 11733	-	-	-	-	-
17933	7104	0	6	0.01	0.09	3.16993	Up	0.0121659	0.0267081	Myt1l	myelin transcription factor 1-like	K11307|1|2e-07|62.8|myd:102751848|histone acetyltransferase MYST2 [EC:2.3.1.48]	GO:0043231//intracellular membrane-bounded organelle;GO:0043231//intracellular membrane-bounded organelle;GO:0043231//intracellular membrane-bounded organelle;GO:0043231//intracellular membrane-bounded organelle	GO:0044212//transcription regulatory region DNA binding;GO:0046914//transition metal ion binding;GO:0001071//nucleic acid binding transcription factor activity;GO:0044212//transcription regulatory region DNA binding;GO:0046914//transition metal ion binding;GO:0001071//nucleic acid binding transcription factor activity;GO:0044212//transcription regulatory region DNA binding;GO:0046914//transition …	GO:0048869//cellular developmental process;GO:0048731//system development;GO:0006366//transcription from RNA polymerase II promoter;GO:0048869//cellular developmental process;GO:0048731//system development;GO:0006366//transcription from RNA polymerase II promoter;GO:0048869//cellular developmental process;GO:0048731//system development;GO:0006366//transcription from RNA polymerase II promoter;GO:…	gi|148271075|ref|NP_032692.2|/0/myelin transcription factor 1-like protein isoform 2 [Mus musculus]
74673	1627	0	1.42	0.01	0.09	3.16993	Up	0.4655	0.580923	Spdye4a	speedy/RINGO cell cycle regulator family, member E4A	K08694|1|2e-148|528|mmu:74673|speedy	GO:0043231//intracellular membrane-bounded organelle;GO:0043231//intracellular membrane-bounded organelle	GO:0019900//kinase binding;GO:0019900//kinase binding	GO:0000079//regulation of cyclin-dependent protein serine/threonine kinase activity;GO:0000079//regulation of cyclin-dependent protein serine/threonine kinase activity	gi|117676391|ref|NP_083324.3|/1.77776e-147/speedy protein E4A isoform 1 [Mus musculus]
208936	5884	0	5	0.01	0.09	3.16993	Up	0.0252174	0.0511884	Adamts18	a disintegrin-like and metallopeptidase (reprolysin type) with thrombospondin type 1 motif, 18	K08632|1|0.0|2478|mmu:208936|a disintegrin and metalloproteinase with thrombospondin motifs 18 [EC:3.4.24.-]	-	-	-	-
67791	1219	0	1	0.01	0.09	3.16993	Up	0.4655	0.580145	6530411M01Rik	RIKEN cDNA 6530411M01 gene	-	-	-	-	-
67082	1167	0	1	0.01	0.09	3.16993	Up	0.4655	0.579873	1700011H14Rik	RIKEN cDNA 1700011H14 gene	-	-	-	-	gi|254692794|ref|NP_080232.3|/4.29533e-164/uncharacterized protein C14orf105 homolog [Mus musculus]
12661	7751	1	7	0.01	0.09	3.16993	Up	0.030171	0.0598851	Chl1	cell adhesion molecule L1-like	K06758|1|0.0|2394|mmu:12661|L1 cell adhesion molecule like protein	-	-	-	-
77397	1219	0	1	0.01	0.09	3.16993	Up	0.4655	0.579485	9530003J23Rik	RIKEN cDNA 9530003J23 gene	K13915|1|5e-52|207|mcf:102140636|lysozyme C [EC:3.2.1.17]	-	-	-	-
235779	2878	0	2.33	0.01	0.09	3.16993	Up	0.224576	0.332708	Nlrp4g	NLR family, pyrin domain containing 4G	K12800|1|1e-82|310|cmy:102947137|NACHT, LRR and PYD domains-containing protein 3;K19409|2|3e-82|309|bom:102272683|NACHT, LRR and PYD domains-containing protein 2/7	-	-	-	-
12458	1233	0	1	0.01	0.09	3.16993	Up	0.4655	0.578943	Ccr6	chemokine (C-C motif) receptor 6	K04181|1|0.0|657|mmu:12458|C-C chemokine receptor type 6	GO:0016021//integral component of membrane;GO:0016021//integral component of membrane;GO:0016021//integral component of membrane;GO:0016021//integral component of membrane;GO:0016021//integral component of membrane;GO:0016021//integral component of membrane	GO:0005488//binding;GO:0004950//chemokine receptor activity;GO:0005488//binding;GO:0004950//chemokine receptor activity;GO:0005488//binding;GO:0004950//chemokine receptor activity;GO:0005488//binding;GO:0004950//chemokine receptor activity;GO:0005488//binding;GO:0004950//chemokine receptor activity;GO:0005488//binding;GO:0004950//chemokine receptor activity	GO:0006955//immune response;GO:0019221//cytokine-mediated signaling pathway;GO:0051480//regulation of cytosolic calcium ion concentration;GO:0006171//cAMP biosynthetic process;GO:0006952//defense response;GO:0030595//leukocyte chemotaxis;GO:0006955//immune response;GO:0019221//cytokine-mediated signaling pathway;GO:0051480//regulation of cytosolic calcium ion concentration;GO:0006171//cAMP biosyn…	gi|298493299|ref|NP_001177267.1|/0/C-C chemokine receptor type 6 isoform B [Mus musculus]
626578	3528	0	3	0.01	0.09	3.16993	Up	0.108345	0.180756	Gbp10	guanylate-binding protein 10	K17339|1|4e-17|93.6|hro:HELRODRAFT_73066|atlastin [EC:3.6.5.-]	GO:0031982//vesicle;GO:0020003//symbiont-containing vacuole	-	GO:0001562//response to protozoan;GO:0042742//defense response to bacterium;GO:0034341//response to interferon-gamma;GO:0032496//response to lipopolysaccharide;GO:0035456//response to interferon-beta;GO:0051702//interaction with symbiont	gi|116812914|ref|NP_001034735.2|/0/guanylate-binding protein 10 [Mus musculus]
21412	1240	0	1	0.01	0.09	3.16993	Up	0.4655	0.578518	Tcf21	transcription factor 21	K09072|1|2e-41|172|lcm:102362750|musculin (activated B-cell factor-1)	GO:0043231//intracellular membrane-bounded organelle	GO:0000982//transcription factor activity, RNA polymerase II core promoter proximal region sequence-specific binding;GO:0044212//transcription regulatory region DNA binding;GO:0035258//steroid hormone receptor binding;GO:0019899//enzyme binding;GO:0008134//transcription factor binding	GO:0030324//lung development;GO:0006366//transcription from RNA polymerase II promoter;GO:0003006//developmental process involved in reproduction;GO:0016575//histone deacetylation;GO:0030521//androgen receptor signaling pathway;GO:0048534//hematopoietic or lymphoid organ development;GO:0072075//metanephric mesenchyme development;GO:0007519//skeletal muscle tissue development;GO:0009887//organ mor…	gi|148672817|gb|EDL04764.1|/6.26023e-108/transcription factor 21, isoform CRA_b, partial [Mus musculus]
14429	1245	0	1	0.01	0.09	3.16993	Up	0.4655	0.577824	Galr3	galanin receptor 3	K04232|1|3e-170|600|mmu:14429|galanin receptor 3	GO:0031224//intrinsic component of membrane	GO:0008188//neuropeptide receptor activity	GO:0007267//cell-cell signaling;GO:0030818//negative regulation of cAMP biosynthetic process;GO:0007188//adenylate cyclase-modulating G-protein coupled receptor signaling pathway;GO:0044708//single-organism behavior	gi|226530468|ref|NP_056553.2|/2.19376e-169/galanin receptor type 3 [Mus musculus]
105404	2308	0	2	0.01	0.09	3.16993	Up	0.224576	0.332364	BB123696	expressed sequence BB123696	K04507|1|8e-10|45.8|ssc:100519266|calcyclin binding protein	-	-	-	gi|149044984|gb|EDL98070.1|/1.40819e-14/rCG44081, isoform CRA_a [Rattus norvegicus]
11924	2244	0	2	0.01	0.09	3.16993	Up	0.224576	0.332337	Neurog2	neurogenin 2	K09082|1|6e-92|341|mmu:11924|neurogenin 2	GO:0043231//intracellular membrane-bounded organelle	GO:0044212//transcription regulatory region DNA binding	GO:0006366//transcription from RNA polymerase II promoter;GO:0021953//central nervous system neuron differentiation;GO:0007420//brain development;GO:0044093;GO:0006935//chemotaxis	gi|3913129|sp|P70447.1|NGN2_MOUSE/5.2183e-91/RecName: Full=Neurogenin-2; Short=NGN-2; AltName: Full=Helix-loop-helix protein mATH-4A; Short=mATH4A; AltName: Full=Protein atonal homolog 4
73720	3951	1.27	9.99	0.03	0.27	3.16993	Up	0.00843638	0.0192755	Cst6	cystatin E/M	K13902|1|3e-70|270|mmu:73720|cystatin-M	GO:0005856//cytoskeleton	GO:0004866//endopeptidase inhibitor activity	GO:0009888//tissue development	gi|21312060|ref|NP_082899.1|/2.17165e-69/cystatin-M precursor [Mus musculus]
76856	1199	0	1	0.01	0.09	3.16993	Up	0.4655	0.576516	Catsper3	cation channel, sperm associated 3	K16891|1|4e-177|623|mmu:76856|cation channel sperm-associated protein 3	GO:0030141//secretory granule;GO:0005891//voltage-gated calcium channel complex;GO:0030141//secretory granule;GO:0005891//voltage-gated calcium channel complex;GO:0030141//secretory granule;GO:0005891//voltage-gated calcium channel complex	GO:0005488//binding;GO:0005261//cation channel activity;GO:0005488//binding;GO:0005261//cation channel activity;GO:0005488//binding;GO:0005261//cation channel activity	GO:0048869//cellular developmental process;GO:0048870//cell motility;GO:0048232//male gamete generation;GO:0006816//calcium ion transport;GO:0034220//ion transmembrane transport;GO:0048869//cellular developmental process;GO:0048870//cell motility;GO:0048232//male gamete generation;GO:0006816//calcium ion transport;GO:0034220//ion transmembrane transport;GO:0048869//cellular developmental process;…	gi|148709282|gb|EDL41228.1|/0/cation channel, sperm associated 3, isoform CRA_b, partial [Mus musculus]
224129	5060	9	73	0.17	1.52	3.16046	Up	7.39726e-15	5.19931e-14	Adcy5	adenylate cyclase 5	K08045|1|0.0|2018|mmu:224129|adenylate cyclase 5 [EC:4.6.1.1]	GO:0005929//cilium;GO:0031224//intrinsic component of membrane;GO:0005886//plasma membrane	GO:0032550;GO:0046983//protein dimerization activity;GO:0004016//adenylate cyclase activity;GO:0043169//cation binding;GO:0019899//enzyme binding	GO:0035588;GO:0015980//energy derivation by oxidation of organic compounds;GO:0007267//cell-cell signaling;GO:0038127//ERBB signaling pathway;GO:0007193//adenylate cyclase-inhibiting G-protein coupled receptor signaling pathway;GO:0033762//response to glucagon;GO:0032147//activation of protein kinase activity;GO:0007189//adenylate cyclase-activating G-protein coupled receptor signaling pathway;GO…	gi|148747309|ref|NP_001012783.3|/0/adenylate cyclase type 5 [Mus musculus]
83382	1849	2	16.96	0.11	0.98	3.15528	Up	0.00042199	0.00121037	Siglece	sialic acid binding Ig-like lectin E	K06748|1|0.0|641|cge:100764017|sialic acid binding Ig-like lectin 8	GO:0031224//intrinsic component of membrane	GO:0038023//signaling receptor activity;GO:0030246//carbohydrate binding	GO:0022610;GO:0007154//cell communication	gi|148690724|gb|EDL22671.1|/0/sialic acid binding Ig-like lectin E, partial [Mus musculus]
76701	972	1	8	0.1	0.89	3.15381	Up	0.0160213	0.0342588	Ctrc	chymotrypsin C (caldecrin)	K01311|1|3e-161|570|mmu:76701|chymotrypsin C [EC:3.4.21.2]	-	-	-	-
268663	4131	4	35	0.1	0.89	3.15381	Up	5.84162e-08	2.60792e-07	Cdhr2	cadherin-related family member 2	K16502|1|0.0|2328|mmu:268663|cadherin-related family member 2	-	-	-	gi|282165827|ref|NP_001028536.2|/0/cadherin-related family member 2 precursor [Mus musculus]
15460	5501	79	653	1.41	12.51	3.14931	Up	1.68121e-122	1.14618e-120	Hr	hairless	K00478|1|0.0|2269|mmu:15460|lysine-specific demethylase hairless [EC:1.14.11.-]	GO:0044451	GO:0043169//cation binding;GO:0003712//transcription cofactor activity;GO:0003676//nucleic acid binding;GO:0019899//enzyme binding;GO:0008134//transcription factor binding	GO:0051259//protein oligomerization;GO:0044092//negative regulation of molecular function;GO:0006351//transcription, DNA-templated	gi|31544072|ref|NP_068677.2|/0/lysine-specific demethylase hairless [Mus musculus]
14969	1669	20	165.01	1.2	10.58	3.14023	Up	4.2385e-32	5.95373e-31	H2-Eb1	histocompatibility 2, class II antigen E beta	K06752|1|8e-141|503|mmu:14969|major histocompatibility complex, class II	GO:0005764//lysosome;GO:0005770//late endosome;GO:0009986//cell surface;GO:0042611;GO:0031224//intrinsic component of membrane	GO:0003823//antigen binding	GO:0002460//adaptive immune response based on somatic recombination of immune receptors built from immunoglobulin superfamily domains;GO:0032653;GO:0001818//negative regulation of cytokine production;GO:0006959//humoral immune response;GO:0002437//inflammatory response to antigenic stimulus;GO:0034097//response to cytokine;GO:0051259//protein oligomerization;GO:0002478;GO:0009581;GO:0032024//posi…	gi|114431228|ref|NP_034512.2|/7.16226e-140/H-2 class II histocompatibility antigen, I-E beta chain precursor [Mus musculus]
118454	2188	1	9	0.05	0.44	3.1375	Up	0.00843638	0.0192849	Gjc2	gap junction protein, gamma 2	K07619|1|2e-77|293|mmu:118454|gap junction protein, alpha 12	GO:0044464;GO:0005921//gap junction;GO:0044425;GO:0044464;GO:0005921//gap junction;GO:0044425	-	GO:0007154//cell communication;GO:0042221//response to chemical;GO:0007154//cell communication;GO:0042221//response to chemical	gi|254028244|ref|NP_536702.3|/1.58056e-76/gap junction gamma-2 protein [Mus musculus]
72040	2629	1	11	0.05	0.44	3.1375	Up	0.00229268	0.00581988	Cdhr5	cadherin-related family member 5	K16505|1|0.0|855|mmu:72040|cadherin-related family member 5	GO:0012505//endomembrane system;GO:0031224//intrinsic component of membrane;GO:0012505//endomembrane system;GO:0031224//intrinsic component of membrane	GO:0046872//metal ion binding;GO:0046872//metal ion binding	GO:0016337//single organismal cell-cell adhesion;GO:0016337//single organismal cell-cell adhesion	gi|167004347|ref|NP_001107794.1|/0/cadherin-related family member 5 isoform 1 precursor [Mus musculus]
64095	3936	6.69	55.67	0.17	1.49	3.13171	Up	4.90176e-12	2.90454e-11	Gpr35	G protein-coupled receptor 35	K04276|1|9e-164|580|mmu:64095|G protein-coupled receptor 35	GO:0016021//integral component of membrane;GO:0016021//integral component of membrane;GO:0016021//integral component of membrane	GO:0004888//transmembrane signaling receptor activity;GO:0004888//transmembrane signaling receptor activity;GO:0004888//transmembrane signaling receptor activity	GO:0007166//cell surface receptor signaling pathway;GO:0007166//cell surface receptor signaling pathway;GO:0007166//cell surface receptor signaling pathway	gi|568909467|ref|XP_006529841.1|/1.63662e-165/PREDICTED: G-protein coupled receptor 35 isoform X3 [Mus musculus]
13003	9975.44	100	807	0.97	8.5	3.13141	Up	2.25362e-149	2.2076e-147	Vcan	versican	K06793|1|0.0|5341|rno:114122|versican core protein	GO:0031012//extracellular matrix;GO:0044421;GO:0031012//extracellular matrix;GO:0044421;GO:0005764//lysosome;GO:0031012//extracellular matrix;GO:0044431//Golgi apparatus part;GO:0044421;GO:0044431//Golgi apparatus part;GO:0005764//lysosome;GO:0044421;GO:0031012//extracellular matrix;GO:0044421;GO:0031012//extracellular matrix	GO:0071813//lipoprotein particle binding;GO:0046872//metal ion binding;GO:0005539//glycosaminoglycan binding;GO:0071813//lipoprotein particle binding;GO:0046872//metal ion binding;GO:0005539//glycosaminoglycan binding;GO:0097367//carbohydrate derivative binding;GO:0046872//metal ion binding;GO:0071813//lipoprotein particle binding;GO:0005539//glycosaminoglycan binding;GO:0005488//binding	GO:0016477//cell migration;GO:0022610;GO:0007409//axonogenesis;GO:0006950//response to stress;GO:0016477//cell migration;GO:0022610;GO:0007409//axonogenesis;GO:0006950//response to stress;GO:0016477//cell migration;GO:0006024//glycosaminoglycan biosynthetic process;GO:0044238//primary metabolic process;GO:0006790//sulfur compound metabolic process;GO:0006027//glycosaminoglycan catabolic process;G…	gi|148668664|gb|EDL00983.1|/0/mCG116562, isoform CRA_c, partial [Mus musculus]
18599	3756	4.08	34	0.11	0.96	3.12553	Up	1.09295e-07	4.76281e-07	Padi1	peptidyl arginine deiminase, type I	K01481|1|0.0|1295|mmu:18599|protein-arginine deiminase [EC:3.5.3.15]	GO:0044424	GO:0046872//metal ion binding;GO:0016813//hydrolase activity, acting on carbon-nitrogen (but not peptide) bonds, in linear amidines	GO:0018195//peptidyl-arginine modification	gi|6755014|ref|NP_035189.1|/0/protein-arginine deiminase type-1 [Mus musculus]
504186	2513	4.99	41	0.2	1.73	3.1127	Up	1.29608e-09	6.5515e-09	Chrna10	cholinergic receptor, nicotinic, alpha polypeptide 10	K04811|1|0.0|883|mmu:504186|nicotinic acetylcholine receptor alpha-10	GO:0031224//intrinsic component of membrane;GO:0043005//neuron projection;GO:0097060//synaptic membrane;GO:0043025//neuronal cell body	GO:0005231//excitatory extracellular ligand-gated ion channel activity;GO:0005261//cation channel activity	GO:0042471//ear morphogenesis;GO:0006811//ion transport;GO:0007268//chemical synaptic transmission;GO:0051480//regulation of cytosolic calcium ion concentration	gi|124487261|ref|NP_001074893.1|/0/neuronal acetylcholine receptor subunit alpha-10 precursor [Mus musculus]
11471	1424	2	16	0.14	1.21	3.11151	Up	0.00042199	0.00121074	Actl7b	actin-like 7b	K05692|1|4e-87|324|cmk:103183476|actin beta/gamma 1	GO:0043232	-	-	gi|146198843|ref|NP_079547.2|/0/actin-like protein 7B [Mus musculus]
14276	1148.44	9	77	0.84	7.25	3.10952	Up	6.21494e-16	4.63246e-15	Folr2	folate receptor 2 (fetal)	K13649|1|1e-148|528|mmu:14276|folate receptor	GO:0031224//intrinsic component of membrane;GO:0031224//intrinsic component of membrane;GO:0031224//intrinsic component of membrane	GO:0051183//vitamin transporter activity;GO:0051183//vitamin transporter activity;GO:0051183//vitamin transporter activity	GO:0006835//dicarboxylic acid transport;GO:0006612//protein targeting to membrane;GO:0006835//dicarboxylic acid transport;GO:0006612//protein targeting to membrane;GO:0006835//dicarboxylic acid transport;GO:0006612//protein targeting to membrane	gi|568949680|ref|XP_006507434.1|/3.70865e-171/PREDICTED: folate receptor beta isoform X1 [Mus musculus]
22337	4354	17	135	0.38	3.27	3.10522	Up	4.24332e-26	4.8631e-25	Vdr	vitamin D receptor	K08539|1|0.0|801|mmu:22337|vitamin D3 receptor	GO:0000790//nuclear chromatin;GO:0042383//sarcolemma;GO:0044444//cytoplasmic part	GO:0004879//RNA polymerase II transcription factor activity, ligand-activated sequence-specific DNA binding;GO:0005496//steroid binding;GO:0042974//retinoic acid receptor binding;GO:0044212//transcription regulatory region DNA binding;GO:0046914//transition metal ion binding	GO:0022603//regulation of anatomical structure morphogenesis;GO:0032989;GO:0001893//maternal placenta development;GO:0022600//digestive system process;GO:0007589//body fluid secretion;GO:0030216//keratinocyte differentiation;GO:0030522//intracellular receptor signaling pathway;GO:0043627//response to estrogen;GO:0010038//response to metal ion;GO:0008285//negative regulation of cell proliferation;…	gi|31543944|ref|NP_033530.2|/0/vitamin D3 receptor [Mus musculus]
78906	2427	28	224	1.14	9.81	3.10522	Up	1.77607e-42	3.37654e-41	Misp	mitotic spindle positioning	K16519|1|3e-14|83.2|gga:420097|A-kinase anchor protein 2	-	-	-	gi|21313526|ref|NP_084494.1|/0/mitotic interactor and substrate of PLK1 [Mus musculus]
330627	9129	29	231	0.31	2.66	3.10109	Up	1.12915e-43	2.20986e-42	Trim66	tripartite motif-containing 66	K12032|1|0.0|2251|mmu:330627|tripartite motif-containing protein 66	GO:0043231//intracellular membrane-bounded organelle;GO:0044427;GO:0043231//intracellular membrane-bounded organelle;GO:0044427;GO:0043231//intracellular membrane-bounded organelle;GO:0044427	GO:0046914//transition metal ion binding;GO:0042802//identical protein binding;GO:0046914//transition metal ion binding;GO:0042802//identical protein binding;GO:0046914//transition metal ion binding;GO:0042802//identical protein binding	GO:0006351//transcription, DNA-templated;GO:0006351//transcription, DNA-templated;GO:0006351//transcription, DNA-templated	gi|284004881|ref|NP_001164383.1|/0/tripartite motif-containing protein 66 isoform 1 [Mus musculus]
19848	187	2	16	1.3	11.13	3.09787	Up	0.00042199	0.00121018	Rnu2-10	U2 small nuclear RNA 10	-	-	-	-	gi|24940209|emb|CAA24954.2|/1.74655e-10/unnamed protein product [Xenopus laevis]
13849	1754	143	1153	8.22	70.25	3.09529	Up	1.50881e-212	2.83657e-210	Ephx1	epoxide hydrolase 1, microsomal	K01253|1|0.0|943|mmu:13849|microsomal epoxide hydrolase [EC:3.3.2.9]	-	-	-	-
384198	1505	2	18	0.15	1.28	3.09311	Up	0.000119389	0.000371211	Fam47e	family with sequence similarity 47, member E	-	-	-	-	gi|282847386|ref|NP_001028650.2|/2.53078e-141/protein FAM47E isoform 1 [Mus musculus]
78073	1504.06	2	18	0.15	1.28	3.09311	Up	0.000119389	0.000371149	6720468P15Rik	RIKEN cDNA 6720468P15 gene	-	-	-	-	-
330496	582	1	8	0.18	1.53	3.08746	Up	0.0160213	0.0342627	Ifnl2	interferon lambda 2	K05447|1|6e-80|298|mmu:330496|interleukin 28/29 (interferon lambda)	-	-	-	-
271508	2362	2	15	0.08	0.68	3.08746	Up	0.000787346	0.00215946	4933408B17Rik	RIKEN cDNA 4933408B17 gene	K11321|1|1e-126|456|mmu:271508|bromodomain-containing protein 8	-	-	-	gi|283484014|ref|NP_808441.2|/1.18758e-125/uncharacterized protein LOC271508 [Mus musculus]
12835	9024	2	15	0.02	0.17	3.08746	Up	0.000787346	0.00215882	Col6a3	collagen, type VI, alpha 3	K06238|1|0.0|2467|mmu:12835|collagen, type VI, alpha	GO:0005578//proteinaceous extracellular matrix;GO:0005886//plasma membrane	GO:0004866//endopeptidase inhibitor activity	GO:0009746	gi|148708135|gb|EDL40082.1|/0/mCG12867, isoform CRA_a [Mus musculus]
140489	2520	1	8	0.04	0.34	3.08746	Up	0.0160213	0.0342509	Bhlhe23	basic helix-loop-helix family, member e23	K09086|1|3e-84|315|mmu:140489|class B basic helix-loop-helix protein 4/5	-	GO:0005488//binding	GO:0048563//post-embryonic organ morphogenesis;GO:0042462//eye photoreceptor cell development;GO:0043069//negative regulation of programmed cell death;GO:0006366//transcription from RNA polymerase II promoter	gi|31542226|ref|NP_542372.2|/2.6983e-83/class E basic helix-loop-helix protein 23 [Mus musculus]
15485	1317	12	94	0.91	7.68	3.07717	Up	1.75048e-18	1.47354e-17	Hsd17b1	hydroxysteroid (17-beta) dehydrogenase 1	K00044|1|0.0|682|mmu:15485|17beta-estradiol 17-dehydrogenase [EC:1.1.1.62]	GO:0044444//cytoplasmic part	GO:0033764//steroid dehydrogenase activity, acting on the CH-OH group of donors, NAD or NADP as acceptor;GO:0036094//small molecule binding	GO:0010038//response to metal ion;GO:0001501//skeletal system development;GO:0006702//androgen biosynthetic process	gi|6754248|ref|NP_034605.1|/0/estradiol 17-beta-dehydrogenase 1 [Mus musculus]
381538	4346	14	111	0.32	2.7	3.07682	Up	1.08212e-21	1.04572e-20	Mroh7	maestro heat-like repeat family member 7	K09093|1|1e-08|65.5|clv:102095043|aryl hydrocarbon receptor;K10770|2|2e-07|62.0|nle:100604945|alkylated DNA repair protein alkB homolog 8 [EC:1.14.11.- 2.1.1.229]	GO:0031224//intrinsic component of membrane	-	-	gi|187608579|ref|NP_001119959.1|/0/maestro heat-like repeat-containing protein family member 7 [Mus musculus]
212285	7363	68	537	0.91	7.67	3.07529	Up	5.184e-99	2.57292e-97	Arap2	ArfGAP with RhoGAP domain, ankyrin repeat and PH domain 2	K18440|1|0.0|3355|mmu:212285|Arf-GAP with Rho-GAP domain, ANK repeat and PH domain-containing protein 2	-	-	-	gi|189458894|ref|NP_848494.2|/0/arf-GAP with Rho-GAP domain, ANK repeat and PH domain-containing protein 2 [Mus musculus]
17067	865	1.17	9.33	0.14	1.18	3.07529	Up	0.00843638	0.0192778	Ly6c1	lymphocyte antigen 6 complex, locus C1	K06846|1|6e-22|105|mmu:17067|lymphocyte antigen 6 complex locus protein D/E/G6/H	GO:0009986//cell surface;GO:0031224//intrinsic component of membrane;GO:0009986//cell surface;GO:0031224//intrinsic component of membrane;GO:0009986//cell surface;GO:0031224//intrinsic component of membrane;GO:0009986//cell surface;GO:0031224//intrinsic component of membrane;GO:0009986//cell surface;GO:0031224//intrinsic component of membrane	-	-	gi|355390366|ref|NP_001238985.1|/5.26883e-74/lymphocyte antigen 6C1 isoform 2 precursor [Mus musculus]
106861	1903	5	39	0.26	2.19	3.07435	Up	2.22098e-08	1.02497e-07	Abhd3	abhydrolase domain containing 3	K13696|1|0.0|810|mmu:106861|abhydrolase domain-containing protein 1/3	-	-	-	-
22420	2068	18	140	0.86	7.21	3.06759	Up	9.05344e-27	1.06244e-25	Wnt6	wingless-type MMTV integration site family, member 6	K00445|1|1e-180|635|mmu:22420|wingless-type MMTV integration site family, member 6	GO:0044464;GO:0031012//extracellular matrix	GO:0005515//protein binding	GO:0006351//transcription, DNA-templated;GO:0007166//cell surface receptor signaling pathway;GO:0007267//cell-cell signaling;GO:0034505//tooth mineralization;GO:0007389//pattern specification process;GO:0048754//branching morphogenesis of an epithelial tube;GO:0061326//renal tubule development;GO:0001838//embryonic epithelial tube formation	gi|34328158|ref|NP_033552.2|/1.21191e-179/protein Wnt-6 precursor [Mus musculus]
16168	1287	1	8	0.08	0.67	3.06609	Up	0.0160213	0.034243	Il15	interleukin 15	K05433|1|1e-76|289|mmu:16168|interleukin 15	GO:0044424;GO:0044421;GO:0044424;GO:0044421	GO:0005102//receptor binding;GO:0005102//receptor binding	GO:0001787//natural killer cell proliferation;GO:0033280//response to vitamin D;GO:0042503//tyrosine phosphorylation of Stat3 protein;GO:0046633//alpha-beta T cell proliferation;GO:0008285//negative regulation of cell proliferation;GO:0021700//developmental maturation;GO:0001819//positive regulation of cytokine production;GO:0030203//glycosaminoglycan metabolic process;GO:0050688//regulation of d…	gi|148678944|gb|EDL10891.1|/3.88658e-76/interleukin 15, isoform CRA_a, partial [Mus musculus]
100043189	1363	15.37	119.47	1.13	9.43	3.06093	Up	3.66876e-23	3.75594e-22	Gm4285	predicted gene 4285	-	-	-	-	-
16997	6620	16	126	0.24	2	3.05889	Up	2.299e-24	2.45772e-23	Ltbp2	latent transforming growth factor beta binding protein 2	K08023|1|0.0|3749|mmu:16997|latent transforming growth factor beta binding protein 2/3/4	GO:0044421;GO:0031988//membrane-bounded vesicle	GO:0046872//metal ion binding;GO:0005515//protein binding;GO:0005539//glycosaminoglycan binding	GO:0007178//transmembrane receptor protein serine/threonine kinase signaling pathway	gi|158341636|ref|NP_038617.3|/0/latent-transforming growth factor beta-binding protein 2 [Mus musculus]
100415915	1852	3	23	0.16	1.33	3.05528	Up	2.29608e-05	7.84266e-05	A530072M11Rik	RIKEN cDNA gene A530072M11	-	-	-	-	-
209195	3743	6	47	0.16	1.33	3.05528	Up	7.13834e-10	3.67826e-09	Clic6	chloride intracellular channel 6	K05026|1|0.0|883|mmu:209195|chloride intracellular channel protein 6	GO:0016021//integral component of membrane;GO:0044464	GO:0042802//identical protein binding;GO:0050780//dopamine receptor binding;GO:0005254//chloride channel activity	GO:0006811//ion transport	gi|27369633|ref|NP_766057.1|/0/chloride intracellular channel protein 6 [Mus musculus]
230735	5186	19	146	0.36	2.97	3.04439	Up	1.04593e-27	1.274e-26	Epha10	Eph receptor A10	K08897|1|0.0|1761|mcc:100426059|Eph receptor A10 [EC:2.7.10.1]	GO:0016021//integral component of membrane	GO:0032550;GO:0005003//ephrin receptor activity	GO:0006464//cellular protein modification process;GO:0007169//transmembrane receptor protein tyrosine kinase signaling pathway;GO:0006796//phosphate-containing compound metabolic process	gi|374093225|ref|NP_001243361.1|/0/ephrin type-A receptor 10 isoform 1 precursor [Mus musculus]
109050	4660.24	14.73	112.85	0.31	2.55	3.04016	Up	5.86086e-22	5.72911e-21	Fam212b	family with sequence similarity 212, member B	-	-	-	-	gi|568921500|ref|XP_006500922.1|/3.57873e-148/PREDICTED: protein FAM212B isoform X1 [Mus musculus]
233552	3609	24	185	0.66	5.42	3.03775	Up	9.09814e-35	1.40062e-33	Gdpd5	glycerophosphodiester phosphodiesterase domain containing 5	K01124|1|3e-124|449|apla:101792816|glycerophosphoinositol inositolphosphodiesterase [EC:3.1.4.43]	GO:0031224//intrinsic component of membrane;GO:0044424	GO:0008081//phosphoric diester hydrolase activity	GO:0021515//cell differentiation in spinal cord;GO:0030030//cell projection organization;GO:0007219//Notch signaling pathway;GO:0021953//central nervous system neuron differentiation;GO:0019400;GO:0040034//regulation of development, heterochronic	gi|52345431|ref|NP_958740.2|/0/glycerophosphodiester phosphodiesterase domain-containing protein 5 [Mus musculus]
13394	1820	1	7	0.05	0.41	3.03562	Up	0.030171	0.0599682	Dlx4	distal-less homeobox 4	K09314|1|4e-112|407|mmu:13394|homeobox protein DLX1/4/6	GO:0043231//intracellular membrane-bounded organelle	GO:0001071//nucleic acid binding transcription factor activity;GO:0003677//DNA binding	GO:0006351//transcription, DNA-templated;GO:0032502//developmental process	gi|74203119|dbj|BAE26247.1|/3.50185e-111/unnamed protein product [Mus musculus]
74762	7566	52.98	404.37	0.69	5.62	3.0259	Up	2.3756e-74	8.24901e-73	Mdga1	MAM domain containing glycosylphosphatidylinositol anchor 1	K17341|1|5e-38|164|pon:100434687|hemicentin	-	-	-	gi|124487209|ref|NP_001074629.1|/0/MAM domain-containing glycosylphosphatidylinositol anchor protein 1 precursor [Mus musculus]
219144	1505	1	8	0.07	0.57	3.02554	Up	0.0160213	0.034247	Arl11	ADP-ribosylation factor-like 11	K07959|1|1e-87|326|mmu:219144|ADP-ribosylation factor-like protein 11	GO:0044464	GO:0032550	GO:0035556//intracellular signal transduction	gi|42476058|ref|NP_796311.2|/1.0443e-86/ADP-ribosylation factor-like protein 11 [Mus musculus]
242891	1967	2	15	0.1	0.81	3.01792	Up	0.000787346	0.0021585	Cct8l1	chaperonin containing TCP1, subunit 8 (theta)-like 1	K09500|1|2e-72|276|amj:102574263|T-complex protein 1 subunit theta	GO:0044424	GO:0005515//protein binding;GO:0032550	GO:0044267//cellular protein metabolic process	gi|29747973|gb|AAH50797.1|/0/Gene model 443, (NCBI) [Mus musculus]
15223	2599	14	105	0.53	4.29	3.01691	Up	4.19892e-20	3.8309e-19	Foxj1	forkhead box J1	K09402|1|0.0|697|mmu:15223|forkhead box protein J1	-	-	-	gi|226693376|ref|NP_032266.3|/0/forkhead box protein J1 [Mus musculus]
14447	1476	4	30	0.27	2.18	3.0133	Up	1.30184e-06	5.09353e-06	Gapdhs	glyceraldehyde-3-phosphate dehydrogenase, spermatogenic	K10705|1|0.0|721|mmu:14447|glyceraldehyde-3-phosphate dehydrogenase, spermatogenic [EC:1.2.1.12]	GO:0005929//cilium;GO:0044444//cytoplasmic part;GO:0005929//cilium;GO:0044444//cytoplasmic part	GO:0016620//oxidoreductase activity, acting on the aldehyde or oxo group of donors, NAD or NADP as acceptor;GO:0000166//nucleotide binding;GO:0016620//oxidoreductase activity, acting on the aldehyde or oxo group of donors, NAD or NADP as acceptor;GO:0000166//nucleotide binding	GO:0044710;GO:0048870//cell motility;GO:0006096//glycolytic process;GO:0007281//germ cell development;GO:0044710;GO:0048870//cell motility;GO:0006096//glycolytic process;GO:0007281//germ cell development	gi|2494630|sp|Q64467.1|G3PT_MOUSE/0/RecName: Full=Glyceraldehyde-3-phosphate dehydrogenase, testis-specific; AltName: Full=Spermatogenic cell-specific glyceraldehyde 3-phosphate dehydrogenase 2; Short=GAPDH-2; AltName: Full=Spermatogenic glyceraldehyde-3-phosphate dehydrogenase
74846	995	4	30	0.41	3.28	3	Up	1.30184e-06	5.0946e-06	4930405A21Rik	RIKEN cDNA 4930405A21 gene	-	-	-	-	-
17183	2508	2	17	0.09	0.72	3	Up	0.00022499	0.000671937	Matn4	matrilin 4	K19467|1|4e-91|338|cfa:482985|matrilin-3	-	-	GO:0009611//response to wounding;GO:0009611//response to wounding	gi|224967060|ref|NP_038620.2|/0/matrilin-4 precursor [Mus musculus]
17110	1282	0	1	0.01	0.08	3	Up	0.4655	0.598252	Lyz1	lysozyme 1	K13915|1|7e-78|293|mmu:17110|lysozyme C [EC:3.2.1.17]	-	-	-	-
70069	1338	0	1	0.01	0.08	3	Up	0.4655	0.598169	H1fnt	H1 histone family, member N, testis-specific	K17591|1|4e-06|38.1|dsi:Dsimw501_GD19022|RIMS-binding protein 2;K11275|3|8e-06|54.3|rno:291145|histone H1/5	-	-	-	-
76002	1385	0	1	0.01	0.08	3	Up	0.4655	0.598087	Ms4a18	membrane-spanning 4-domains, subfamily A, member 18	K19928|1|1e-07|60.5|clv:102089886|zona pellucida sperm-binding protein 3	-	-	-	gi|148709454|gb|EDL41400.1|/7.89488e-179/mCG12904, isoform CRA_b, partial [Mus musculus]
76640	1343	0	1	0.01	0.08	3	Up	0.4655	0.597963	1700113H08Rik	RIKEN cDNA 1700113H08 gene	-	-	-	-	gi|258613935|ref|NP_083961.1|/2.6085e-179/uncharacterized protein C12orf42 homolog [Mus musculus]
26927	2520	0	2	0.01	0.08	3	Up	0.224576	0.337653	Foxl2	forkhead box L2	K09405|1|2e-108|396|mmu:26927|forkhead box protein L	-	-	-	gi|22779928|ref|NP_036150.1|/1.57321e-107/forkhead box protein L2 [Mus musculus]
72575	2707	0	2	0.01	0.08	3	Up	0.224576	0.337599	C430049B03Rik	RIKEN cDNA C430049B03 gene	-	-	-	-	-
380842	1384	0	1	0.01	0.08	3	Up	0.4655	0.597056	Stmnd1	stathmin domain containing 1	-	-	-	-	gi|53749206|ref|NP_001005422.1|/3.83934e-133/stathmin domain-containing protein 1 [Mus musculus]
[truncated: 1,834 more rows]
