# Supplementary material for: Folate deficiency induced H2A ubiquitination to lead to downregulated expression of genes involved in neural tube defects
Source: Epigenetics Chromatin. 2019 Nov 13;12:69. doi: 10.1186/s13072-019-0312-7 (PMC6852770; doi:10.1186/s13072-019-0312-7)
Supplement: Supplementary file 5 — Additional file 5: Table S4. ChIP-seq assay of peaks.loc. [file 13072_2019_312_MOESM5_ESM.xls]

## Sheet: sheet1
chr	start	end	length	abs_summit	pileup	(-log10(pvalue)	fold_enrichment	(-log10(qvalue)	width	strand	id	score	annotation	geneChr	geneStart	geneEnd	geneLength	geneStrand	AccId	transcriptId	distanceToTSS	flank_txIds	flank_AccIds	flank_gene_distances
chr11	96309820	96310546	727	96309859	16.68	3.01855	2.20993	0.09066	727	*	727	96309859	Promoter (2-3kb)	11	96307103	96347930	40828	1	Hoxb3	XM_006532290.3	2717	XM_006532290.3;NR_131758.1	Hoxb3;Hoxb5os	0;0
chr18	24318489	24318847	359	24318549	11.12	3.03847	2.42392	0.09066	359	*	359	24318549	Distal Intergenic	18	24339366	24344630	5265	1	Gm38410	XR_386106.1	-20519	XR_877228.2	Gm38565	28721
chr2	38348799	38349102	304	38349090	16.68	3.01855	2.20993	0.09066	304	*	304	38349090	Promoter (1-2kb)	2	38347246	38350648	3403	2	Gm27197	XR_374289.2	1546	XR_374289.2;NM_001290646.1;XM_006497734.1;XM_006497735.2;XM_006497738.3;XM_006497733.1;NM_010710.4;XM_006497739.1;XM_006497736.3	Gm27197;Lhx2;Lhx2;Lhx2;Lhx2;Lhx2;Lhx2;Lhx2;Lhx2	0;0;0;0;0;0;0;0;0
chr4	139822311	139822721	411	139822348	11.12	3.03847	2.42392	0.09066	411	*	411	139822348	Intron (XM_006538629.1/Pax7, intron 4 of 8)	4	139738081	139832968	94888	2	Pax7	NM_011039.2	10247	XM_006538629.1;XM_006538630.1;XM_006538631.1;NM_011039.2	Pax7;Pax7;Pax7;Pax7	0;0;0;0
chr8	126653759	126654062	304	126653944	11.12	3.03847	2.42392	0.09066	304	*	304	126653944	Distal Intergenic	8	126594265	126596168	1904	2	Gm31546	XR_388210.1	-57591	NA	NA	NA
chr11	54107825	54108209	385	54108012	13.9	3.15615	2.48325	0.12163	385	*	385	54108012	Intron (NM_001136076.2/P4ha2, intron 2 of 15)	11	54100929	54131668	30740	1	P4ha2	XM_006532452.2	6896	NM_001136076.2;NM_011031.2;XM_006532452.2	P4ha2;P4ha2;P4ha2	0;0;0
chr16	21400947	21401453	507	21401274	13.9	3.15615	2.48325	0.12163	507	*	507	21401274	Promoter (2-3kb)	16	21392502	21398501	6000	2	Gm36150	XR_384725.1	-2446	XR_384724.1;XR_384725.1	Gm36150;Gm36150	-2446;-2446
chr4	124572032	124572408	377	124572224	13.9	3.15615	2.48325	0.12163	377	*	377	124572224	Promoter (2-3kb)	4	124569179	124575538	6360	1	4933407E24Rik	NR_045819.1	2853	NR_045819.1;XR_868121.2;XR_868123.2;XR_868119.2;XR_868122.2;XR_001784431.1;XR_868124.2;XR_001784425.1;XR_001784429.1;XR_001784424.1;XR_001784426.1;XR_001784428.1;XR_001784430.1;XR_376635.3;XR_868114.1;XR_868116.1;XR_868117.1;XR_001784427.1;XR_868115.2	4933407E24Rik;Gm2164;Gm2164;Gm2164;Gm2164;Gm2164;Gm2164;Gm2164;Gm2164;Gm2164;Gm2164;Gm2164;Gm2164;Gm2164;Gm2164;Gm2164;Gm2164;Gm2164;Gm2164	0;0;0;0;0;0;0;0;0;0;0;0;0;0;0;0;0;0;0
chr9	43957956	43958328	373	43958008	13.9	3.15615	2.48325	0.12163	373	*	373	43958008	Downstream (2-3kb)	9	43960966	43974170	13205	2	Gm30373	XR_379333.2	15842	XR_379333.2;XR_379334.2	Gm30373;Gm30373	15842;15842
chr1	131967771	131968143	373	131967890	12.97	3.5627	2.79458	0.32772	373	*	373	131967890	Promoter (2-3kb)	1	131970609	131982972	12364	1	Slc45a3	NM_145977.2	-2466	NM_001177628.2;XM_006529341.2;NM_145977.2	Slc45a3;Slc45a3;Slc45a3	0;0;-2466
chr11	52863920	52864349	430	52863993	10.19	3.70092	2.89562	0.32772	430	*	430	52863993	Intron (XR_388477.3/Fstl4, intron 3 of 16)	11	52764706	53187347	422642	1	Fstl4	NM_177059.3	99214	XR_388477.3;XM_006533539.3;NM_177059.3	Fstl4;Fstl4;Fstl4	0;0;0
chr11	79195171	79195474	304	79195447	12.05	3.5627	2.60925	0.32772	304	*	304	79195447	Promoter (2-3kb)	11	79183525	79192358	8834	2	Gm30413	XR_388876.3	-2813	XR_388876.3	Gm30413	-2813
chr11	113423880	113424183	304	113423961	10.19	3.70092	2.89562	0.32772	304	*	304	113423961	Intron (XM_006534134.3/Slc39a11, intron 5 of 9)	11	113397657	113400704	3048	1	Gm42094	XR_880300.1	26223	XM_006534134.3;XM_006534127.3;XM_006534130.3;XM_011249234.2;XM_011249238.2;XM_011249240.2;XM_011249233.1;XM_011249230.1;XM_011249231.1;XM_011249232.1;XM_011249236.2;XM_011249239.2;XM_011249235.2;XM_011249237.2;XM_017314742.1;XM_017314743.1;NM_001166503.1;NM_027216.5	Slc39a11;Slc39a11;Slc39a11;Slc39a11;Slc39a11;Slc39a11;Slc39a11;Slc39a11;Slc39a11;Slc39a11;Slc39a11;Slc39a11;Slc39a11;Slc39a11;Slc39a11;Slc39a11;Slc39a11;Slc39a11	0;0;0;0;0;0;0;0;0;0;0;0;0;0;0;0;0;0
chr12	17646071	17646374	304	17646110	12.05	3.5627	2.60925	0.32772	304	*	304	17646110	Distal Intergenic	12	17663656	17674615	10960	2	Gm29864	XR_381313.2	28241	NA	NA	NA
chr12	116267417	116267734	318	116267456	12.05	3.5627	2.60925	0.32772	318	*	318	116267456	Distal Intergenic	12	116207556	116263066	55511	2	Wdr60	XR_001780449.1	-4351	NA	NA	NA
chr13	43821831	43822134	304	43822005	10.19	3.70092	2.89562	0.32772	304	*	304	43822005	Distal Intergenic	13	43842453	43846101	3649	1	Gm33115	XR_382269.2	-20319	NA	NA	NA
chr13	94881810	94882116	307	94881850	14.83	3.6454	2.63769	0.32772	307	*	307	94881850	5' UTR	13	94877529	94885125	7597	1	Otp	XM_006517568.3	4281	NM_011021.3;XM_006517567.3;XM_006517568.3	Otp;Otp;Otp	0;0;0
chr13	112982398	112982845	448	112982670	13.9	3.54251	2.67977	0.32772	448	*	448	112982670	Distal Intergenic	13	112987802	112990778	2977	1	Ccno	NM_001081062.1	-4957	NA	NA	NA
chr15	79509782	79510085	304	79509857	10.19	3.70092	2.89562	0.32772	304	*	304	79509857	Promoter (1-2kb)	15	79480226	79511881	31656	2	Kcnj4	XM_006520486.3	1796	XM_006520486.3	Kcnj4	0
chr15	103042852	103043155	304	103043080	12.97	3.5627	2.79458	0.32772	304	*	304	103043080	Intron (XR_384508.3/Gm30528, intron 2 of 2)	15	103026807	103035826	9020	2	Gm30528	XR_384507.3	-7026	XR_384508.3;XR_384510.3	Gm30528;Gm30528	0;0
chr15	103175829	103176164	336	103175924	12.97	3.5627	2.79458	0.32772	336	*	336	103175924	Distal Intergenic	15	103153290	103169248	15959	2	Smug1	XM_011245731.2	-6581	NA	NA	NA
chr16	32779276	32779606	331	32779347	10.19	3.70092	2.89562	0.32772	331	*	331	32779347	Intron (NM_080457.3/Muc4, intron 25 of 26)	16	32760228	32775748	15521	2	Gm34825	XR_384828.2	-3528	NM_001145874.1;NM_080457.3	Muc20;Muc4	0;0
chr16	64915155	64915458	304	64915242	10.19	3.70092	2.89562	0.32772	304	*	304	64915242	Downstream (1-2kb)	16	64917281	64919107	1827	2	Gm16385	Gm16385	3649	Gm16385;Gm9061	Gm16385;Gm9061	3649;3900
chr18	7007708	7008057	350	7007972	12.05	3.61196	2.63454	0.32772	350	*	350	7007972	Promoter (2-3kb)	18	7005357	7066322	60966	1	LOC108168391	XR_001782498.1	2351	XR_001782498.1;NM_177595.4	LOC108168391;Mkx	0;-2929
chr19	4971606	4971918	313	4971687	12.97	3.5627	2.79458	0.32772	313	*	313	4971687	Distal Intergenic	19	4962306	4966995	4690	1	Mrpl11	NM_025553.4	9300	NA	NA	NA
chr19	45672911	45673358	448	45673130	12.97	3.61196	2.82167	0.32772	448	*	448	45673130	Distal Intergenic	19	45619739	45660539	40801	2	Fbxw4	XM_011247259.2	-12372	NA	NA	NA
chr19	56846201	56846505	305	56846249	14.83	3.6454	2.63769	0.32772	305	*	305	56846249	Intron (XM_006527473.1/Tdrd1, intron 11 of 25)	19	56831230	56870012	38783	1	Tdrd1	XM_006527479.3	14971	XM_006527473.1;XM_006527478.1;NM_001002238.2;NM_001002240.2;XM_006527475.3;NM_031387.3;XM_006527474.1;XM_006527476.2;XM_006527477.3;NM_001002241.2;XM_006527479.3	Tdrd1;Tdrd1;Tdrd1;Tdrd1;Tdrd1;Tdrd1;Tdrd1;Tdrd1;Tdrd1;Tdrd1;Tdrd1	0;0;0;0;0;0;0;0;0;0;0
chr2	29550095	29550398	304	29550231	14.83	3.6454	2.63769	0.32772	304	*	304	29550231	Distal Intergenic	2	29542637	29546756	4120	2	Gm30761	XR_866086.1	-3339	NA	NA	NA
chr2	38357987	38358757	771	38358345	14.83	3.6454	2.63769	0.32772	771	*	771	38358345	Intron (NM_001290646.1/Lhx2, intron 3 of 4)	2	38351898	38369736	17839	1	Lhx2	XM_006497736.3	6089	NM_001290646.1;XM_006497734.1;XM_006497735.2;XM_006497738.3;XM_006497733.1;NM_010710.4;XM_006497739.1;XM_006497736.3	Lhx2;Lhx2;Lhx2;Lhx2;Lhx2;Lhx2;Lhx2;Lhx2	0;0;0;0;0;0;0;0
chr2	69584244	69584778	535	69584579	14.83	3.6454	2.63769	0.32772	535	*	535	69584579	Promoter (1-2kb)	2	69424335	69586067	161733	2	Lrp2	NM_001081088.1	1289	NM_001081088.1	Lrp2	0
chr2	131062488	131062867	380	131062566	12.05	3.5627	2.60925	0.32772	380	*	380	131062566	Promoter (<=1kb)	2	131050819	131063513	12695	2	Adam33	XM_011239248.1	646	XM_011239248.1;XM_006498576.3;XR_001780408.1;XR_001780409.1;XR_866209.2;XR_001780411.1;NM_001163529.2;NM_033615.3;NR_136922.1;XM_011239252.2;XM_011239255.2;XM_017314938.1	Adam33;Adam33;Adam33;Adam33;Adam33;Adam33;Adam33;Adam33;Adam33;Adam33;Adam33;Adam33	0;0;0;0;0;0;0;0;0;0;0;0
chr3	30513748	30514303	556	30514090	12.97	3.5627	2.79458	0.32772	556	*	556	30514090	Distal Intergenic	3	29951296	30509783	558488	2	Mecom	XM_006535387.2	-3965	NA	NA	NA
chr4	114906512	114907182	671	114906620	14.83	3.6454	2.63769	0.32772	671	*	671	114906620	Promoter (1-2kb)	4	114906280	114908898	2619	2	Foxd2	NM_008593.3	1716	NM_008593.3;NR_030721.1	Foxd2;Foxd2os	0;-2107
chr4	118308708	118309034	327	118308862	12.97	3.5627	2.79458	0.32772	327	*	327	118308862	Distal Intergenic	4	118208213	118291400	83188	2	Ptprf	XM_006502876.1	-17308	NA	NA	NA
chr5	112453767	112454279	513	112454089	12.05	3.5627	2.60925	0.32772	513	*	513	112454089	Intron (NM_001253916.1/Sez6l, intron 9 of 16)	5	112449426	112451738	2313	1	Gm6588	NM_001177504.1	4341	NM_001177504.1;NM_001253916.1;NM_001253917.1;NM_019982.3;XM_006535154.3;XM_006535156.3;XM_006535158.3;XM_006535155.3;XM_006535157.3	Gm6588;Sez6l;Sez6l;Sez6l;Sez6l;Sez6l;Sez6l;Sez6l;Sez6l	4341;0;0;0;0;0;0;0;0
chr6	52249411	52249714	304	52249538	10.19	3.63411	2.85652	0.32772	304	*	304	52249538	Exon (NR_015348.1/Hoxa11os, exon 5 of 5)	6	52242105	52245810	3706	2	Hoxa11	NM_010450.3	-3601	NR_015348.1	Hoxa11os	0
chr6	90704414	90704717	304	90704491	12.97	3.61196	2.82167	0.32772	304	*	304	90704491	Intron (XM_006505988.3/Iqsec1, intron 1 of 13)	6	90659596	90698659	39064	2	Iqsec1	XM_017321533.1	-5755	XM_006505988.3;XM_006505984.3;XM_006505992.2;XM_017321532.1;XM_006505987.3;XM_006505985.3;XM_017321534.1;XM_006505986.3;XM_006505983.3;XM_006505990.3;XM_011241301.2;XM_011241302.2;NM_001134383.1;NM_001134384.1;XM_006505991.3	Iqsec1;Iqsec1;Iqsec1;Iqsec1;Iqsec1;Iqsec1;Iqsec1;Iqsec1;Iqsec1;Iqsec1;Iqsec1;Iqsec1;Iqsec1;Iqsec1;Iqsec1	0;0;0;0;0;0;0;0;0;0;0;0;0;0;0
chr6	91299721	91300024	304	91299807	10.19	3.70092	2.89562	0.32772	304	*	304	91299807	Distal Intergenic	6	91320565	91321035	471	2	LOC108169195	LOC108169195	21011	NA	NA	NA
chr7	137299034	137299347	314	137299132	12.97	3.61196	2.82167	0.32772	314	*	314	137299132	Intron (NM_001113414.1/Ebf3, intron 6 of 15)	7	137193671	137314445	120775	2	Ebf3	NM_001113414.1	15098	NM_001113414.1;NM_001113415.1;NM_010096.3;XM_006507331.1;XM_006507332.1;XM_006507333.1;XM_006507334.1;XM_006507335.1;XM_006507336.1;XM_011241672.1;XM_006507330.3;XM_006507329.3;XM_006507337.3	Ebf3;Ebf3;Ebf3;Ebf3;Ebf3;Ebf3;Ebf3;Ebf3;Ebf3;Ebf3;Ebf3;Ebf3;Ebf3	0;0;0;0;0;0;0;0;0;0;0;0;0
chr8	117754723	117755037	315	117755009	12.97	3.5627	2.79458	0.32772	315	*	315	117755009	Intron (XM_006530703.1/Hsd17b2, intron 4 of 4)	8	117742499	117748484	5986	2	Gm31774	XR_388081.3	-6239	XM_006530703.1;NM_008290.2	Hsd17b2;Hsd17b2	0;0
chr9	48831079	48831405	327	48831199	12.97	3.5627	2.79458	0.32772	327	*	327	48831199	Intron (XM_006510258.2/Zbtb16, intron 2 of 6)	9	48654297	48835945	181649	2	Zbtb16	NM_001033324.2	4540	XM_006510258.2;NM_001033324.2	Zbtb16;Zbtb16	0;0
chr9	106385979	106386282	304	106386156	12.05	3.5627	2.60925	0.32772	304	*	304	106386156	Downstream (2-3kb)	9	106368632	106375724	7093	1	Dusp7	NM_153459.4	17347	XR_379814.3	Gm33616	32283
chr9	118365511	118365814	304	118365566	10.19	3.70092	2.89562	0.32772	304	*	304	118365566	Distal Intergenic	9	118344032	118346189	2158	1	Gm33088	XR_379980.1	21479	NA	NA	NA
chr11	96301552	96301855	304	96301580	21.31	3.75708	2.23126	0.36776	304	*	304	96301580	Promoter (1-2kb)	11	96303512	96306121	2610	1	Hoxb5	NM_008268.2	-1657	NM_008268.2;NR_131758.1;XM_006532292.3;NM_008269.1	Hoxb5;Hoxb5os;Hoxb6;Hoxb6	-1657;0;0;0
chr16	94091763	94092230	468	94092126	16.68	3.75727	2.52563	0.36776	468	*	468	94092126	Promoter (<=1kb)	16	94093204	94126037	32834	1	Sim2	XM_006522967.3	-974	XM_017316897.1;XM_006522966.3;NM_011377.2;XM_006522967.3;XM_006522968.3	Sim2;Sim2;Sim2;Sim2;Sim2	0;0;0;0;0
chr16	35544261	35544608	348	35544513	14.83	3.77098	2.69887	0.38102	348	*	348	35544513	Promoter (2-3kb)	16	35541362	35664258	122897	1	Sema5b	NM_013661.2	2899	XM_011245847.2;XM_011245845.2;XM_006521869.1;XM_011245844.1;XR_875743.2;NM_013661.2	Sema5b;Sema5b;Sema5b;Sema5b;Sema5b;Sema5b	0;0;0;0;0;0
chr6	83681147	83681473	327	83681440	14.83	3.77098	2.69887	0.38102	327	*	327	83681440	Distal Intergenic	6	83671207	83677857	6651	2	Cd207	NM_144943.3	-3290	NA	NA	NA
chr1	132066210	132066516	307	132066324	12.05	3.94404	2.80685	0.53671	307	*	307	132066324	Promoter (1-2kb)	1	132022806	132068040	45235	2	Mfsd4a	XR_001783717.1	1524	XR_001783717.1;XM_006529344.3;XM_017319650.1;NM_172510.4;XM_006529345.3;XR_001783716.1;NM_001114662.1	Mfsd4a;Mfsd4a;Mfsd4a;Mfsd4a;Mfsd4a;Mfsd4a;Mfsd4a	0;0;0;0;0;0;0
chr1	182375136	182375439	304	182375192	12.97	3.94404	3.00622	0.53671	304	*	304	182375192	Distal Intergenic	1	182392345	182393553	1209	2	Gm5706	Gm5706	18114	NA	NA	NA
chr2	33613062	33613385	324	33613318	12.05	3.94404	2.80685	0.53671	324	*	324	33613318	Intron (XM_006497746.3/Lmx1b, intron 2 of 7)	2	33639682	33640471	790	1	Gm39790	XR_866136.2	-26297	XM_006497746.3;NM_010725.2	Lmx1b;Lmx1b	0;0
chr2	180369261	180369564	304	180369465	12.97	3.94404	3.00622	0.53671	304	*	304	180369465	Downstream (1-2kb)	2	180385604	180401802	16199	1	Mir1a-1hg	NR_045331.1	-16040	NR_040745.1	B230312C02Rik	16321
chr9	61802885	61803203	319	61802946	12.97	3.94404	3.00622	0.53671	319	*	319	61802946	Intron (XR_001779197.1/Gm34828, intron 3 of 6)	9	61750387	61822409	72023	2	Gm34828	XR_001779197.1	19206	XR_001779197.1	Gm34828	0
chr9	95562388	95562692	305	95562460	12.05	3.94404	2.80685	0.53671	305	*	305	95562460	Promoter (2-3kb)	9	95559817	95562121	2305	1	Paqr9	NM_198414.2	2571	NM_198414.2	Paqr9	2571
chr1	35625813	35626125	313	35625946	11.12	4.33256	3.13533	0.59034	313	*	313	35625946	Distal Intergenic	1	35869595	35881164	11570	1	1110002O04Rik	XR_373311.3	-243470	NA	NA	NA
chr1	118618398	118618784	387	118618506	13.9	4.11731	2.97991	0.59034	387	*	387	118618506	Distal Intergenic	1	118627923	118685168	57246	1	Tfcp2l1	XM_006529961.2	-9139	NA	NA	NA
chr1	120435935	120436243	309	120436191	17.61	4.24476	2.65801	0.59034	309	*	309	120436191	Promoter (<=1kb)	1	120427074	120435740	8667	2	LOC108167722	XR_001779375.1	-195	XR_001779375.1	LOC108167722	-195
chr1	133797170	133797676	507	133797206	13.9	4.11731	2.97991	0.59034	507	*	507	133797206	Intron (XM_006529723.2/Atp2b4, intron 1 of 20)	1	133702674	133801036	98363	2	Atp2b4	XM_006529723.2	3360	XM_006529723.2;XM_006529726.2;XM_011248038.1;XM_006529727.2;XM_006529724.3;XM_006529728.3	Atp2b4;Atp2b4;Atp2b4;Atp2b4;Atp2b4;Atp2b4	0;0;0;0;0;0
chr10	61877129	61877432	304	61877263	11.12	4.33256	3.13533	0.59034	304	*	304	61877263	Intron (NM_001304757.1/Col13a1, intron 16 of 37)	10	61856823	61874240	17418	1	Gm40674	XR_871763.1	20306	NM_001304757.1;NM_007731.3;XM_006513170.2;XM_006513171.3;XM_011243339.1;XM_011243342.1;XM_011243332.2;XM_011243333.1;XM_011243344.1;XM_011243343.1;XM_011243322.1;XM_011243323.1;XM_011243324.1;XM_011243326.2;XM_011243327.1;XM_011243328.1;XM_011243329.1;XM_011243331.1;XM_011243335.1;XM_011243336.1;XM_011243337.1;XM_011243341.1;XM_011243325.2;XM_011243330.1;XR_871762.1;XR_871763.1	Col13a1;Col13a1;Col13a1;Col13a1;Col13a1;Col13a1;Col13a1;Col13a1;Col13a1;Col13a1;Col13a1;Col13a1;Col13a1;Col13a1;Col13a1;Col13a1;Col13a1;Col13a1;Col13a1;Col13a1;Col13a1;Col13a1;Col13a1;Col13a1;Gm40674;Gm40674	0;0;0;0;0;0;0;0;0;0;0;0;0;0;0;0;0;0;0;0;0;0;0;0;32641;20306
chr10	69236221	69236524	304	69236285	11.12	4.33256	3.13533	0.59034	304	*	304	69236285	Intron (XM_006514048.3/Rhobtb1, intron 3 of 11)	10	69246861	69291791	44931	1	Rhobtb1	XM_006514051.3	-10337	XM_006514048.3;XM_006514049.3;NM_001252636.1;NM_001081347.1;NM_001252637.1;NM_001252638.1;XM_011243553.2	Rhobtb1;Rhobtb1;Rhobtb1;Rhobtb1;Rhobtb1;Rhobtb1;Rhobtb1	0;0;0;0;0;0;0
chr10	77212949	77213260	312	77212994	15.75	4.1611	2.79213	0.59034	312	*	312	77212994	Promoter (1-2kb)	10	77211020	77211935	916	1	Gm40704	XR_871848.1	1929	XR_871847.2;XR_871848.1	Gm35837;Gm40704	0;1929
chr10	94650319	94650622	304	94650349	11.12	4.33256	3.13533	0.59034	304	*	304	94650349	Distal Intergenic	10	94600050	94623704	23655	2	Gm32898	XR_001779842.1	-26615	NA	NA	NA
chr10	121777353	121777829	477	121777618	11.12	4.33256	3.13533	0.59034	477	*	477	121777618	Distal Intergenic	10	121796214	121811475	15262	1	LOC108167761	XR_001779661.1	-18385	NA	NA	NA
chr10	127082202	127082505	304	127082420	13.9	4.11731	2.97991	0.59034	304	*	304	127082420	Promoter (2-3kb)	10	127079458	127093170	13713	1	Agap2	XM_006513559.3	2744	XM_006513563.2;XM_006513561.3;NM_001033263.5;NM_001301014.1;XM_006513562.3;XM_006513557.3;XM_006513558.3;XM_006513559.3	Agap2;Agap2;Agap2;Agap2;Agap2;Agap2;Agap2;Agap2	0;0;0;0;0;0;0;0
chr11	3517976	3518279	304	3518170	11.12	4.33256	3.13533	0.59034	304	*	304	3518170	Intron (XM_006514724.2/Smtn, intron 20 of 20)	11	3514702	3517351	2650	1	Selm	NM_053267.2	3274	NM_053267.2;XM_006514724.2;XM_017314586.1;NM_001159284.1;NM_001284427.1;NM_001284428.1;NM_001284429.1;NM_013870.3;XM_017314587.1	Selm;Smtn;Smtn;Smtn;Smtn;Smtn;Smtn;Smtn;Smtn	3274;0;0;0;0;0;0;0;21375
chr11	36053746	36054102	357	36054014	11.12	4.33256	3.13533	0.59034	357	*	357	36054014	Intron (XM_011249010.2/Tenm2, intron 19 of 27)	11	36103561	36106062	2502	1	Gm42071	XR_879796.1	-49459	XM_011249010.2;XM_006533298.2;XM_017314548.1;XM_017314549.1;XM_006533301.3;XM_006533297.3;NM_001290702.1;NM_011856.4;XM_006533289.1;XM_006533287.3;XM_006533288.3;XM_006533291.3;XM_006533292.3;XM_006533293.3;XM_006533295.3;XM_006533296.3;XM_011249009.2;XM_006533290.2;XM_006533294.3	Tenm2;Tenm2;Tenm2;Tenm2;Tenm2;Tenm2;Tenm2;Tenm2;Tenm2;Tenm2;Tenm2;Tenm2;Tenm2;Tenm2;Tenm2;Tenm2;Tenm2;Tenm2;Tenm2	0;0;0;0;0;0;0;0;0;0;0;0;0;0;0;0;0;0;0
chr11	61451117	61451424	308	61451361	11.12	4.33256	3.13533	0.59034	308	*	308	61451361	Promoter (2-3kb)	11	61448417	61453992	5576	2	Rnf112	NM_001291024.1	2568	NM_001291024.1;NM_009548.3;XM_006533179.2;XM_006533178.2;XM_006533181.2;XM_006533182.3;XM_006533183.2;XM_006533184.2;XM_006533185.2;XM_017314505.1;XM_006533180.2;XM_017314504.1	Rnf112;Rnf112;Rnf112;Rnf112;Rnf112;Rnf112;Rnf112;Rnf112;Rnf112;Rnf112;Rnf112;Rnf112	0;0;0;0;0;0;0;0;0;0;0;0
chr11	68312348	68312702	355	68312430	12.97	4.31519	3.2166	0.59034	355	*	355	68312430	Intron (NM_008744.2/Ntn1, intron 2 of 6)	11	68209364	68386826	177463	2	Ntn1	NM_008744.2	74124	NM_008744.2	Ntn1	0
chr11	69178675	69179059	385	69178809	11.12	4.25802	3.093	0.59034	385	*	385	69178809	Distal Intergenic	11	69183885	69197843	13959	2	Alox8	NM_009661.4	18784	NA	NA	NA
chr11	69814049	69814352	304	69814083	13.9	4.11731	2.97991	0.59034	304	*	304	69814083	Promoter (1-2kb)	11	69810965	69815362	4398	2	Gm39566	XM_011249367.1	1010	XM_006531970.2;NM_175368.1;XM_011249367.1	4933402P03Rik;4933402P03Rik;Gm39566	4135;4088;0
chr11	78921040	78921395	356	78921303	13.9	4.11731	2.97991	0.59034	356	*	356	78921303	Promoter (<=1kb)	11	78920787	78960226	39440	1	Nos2	NM_010927.4	253	NM_010927.4	Nos2	0
chr11	94882212	94882600	389	94882350	11.12	4.33256	3.13533	0.59034	389	*	389	94882350	Intron (XR_880154.1/A430060F13Rik, intron 1 of 4)	11	94860521	94887125	26605	2	A430060F13Rik	XR_880154.1	4525	XR_880154.1	A430060F13Rik	0
chr11	96371030	96371370	341	96371182	13.9	4.11731	2.97991	0.59034	341	*	341	96371182	Distal Intergenic	11	96365758	96368253	2496	1	Hoxb1	NM_008266.5	5272	XM_006532280.1;NM_008266.5	Hoxb1;Hoxb1	0;0
chr11	101864911	101865219	309	101864976	11.12	4.33256	3.13533	0.59034	309	*	309	101864976	Distal Intergenic	11	101877510	101894354	16845	2	Meox1	NM_010791.3	29135	NA	NA	NA
chr11	102938541	102938909	369	102938619	12.97	4.2375	3.1722	0.59034	369	*	369	102938619	Downstream (<1kb)	11	102939264	102946461	7198	2	C1ql1	NM_011795.2	7552	NM_011795.2	C1ql1	7552
chr11	103745632	103746284	653	103745669	17.61	4.24476	2.65801	0.59034	653	*	653	103745669	Intron (NM_011719.4/Wnt9b, intron 1 of 3)	11	103727363	103749821	22459	2	Wnt9b	NM_011719.4	3537	NM_011719.4	Wnt9b	0
chr11	116647276	116647786	511	116647490	13.9	4.11731	2.97991	0.59034	511	*	511	116647490	Intron (XM_011248674.2/Cygb, intron 3 of 3)	11	116653889	116668389	14501	1	Gm11744	XM_017314192.1	-6103	XM_011248674.2;NM_030206.4	Cygb;Cygb	0;0
chr12	80517244	80517715	472	80517446	13.9	4.11731	2.97991	0.59034	472	*	472	80517446	Promoter (<=1kb)	12	80509945	80517567	7623	2	Gm26777	XR_381753.3	0	NR_045490.1;XM_006515372.3;NM_001081421.1;XR_381753.3;XR_001780645.1;XR_381752.3	2310002D06Rik;Galnt16;Galnt16;Gm26777;Gm26777;Gm26777	0;-562;-1275;0;0;0
chr12	107898176	107898497	322	107898261	13.9	4.11731	2.97991	0.59034	322	*	322	107898261	Distal Intergenic	12	107912607	107931287	18681	2	Bcl11b	XM_006516115.2	32790	NA	NA	NA
chr13	49223570	49224004	435	49223850	11.12	4.33256	3.13533	0.59034	435	*	435	49223850	Distal Intergenic	13	49203780	49216062	12283	2	Card19	XM_017315579.1	-7508	NA	NA	NA
chr13	54194229	54194639	411	54194592	11.12	4.33256	3.13533	0.59034	411	*	411	54194592	Promoter (2-3kb)	13	54192129	54222432	30304	1	Hrh2	NM_001010973.2	2100	XM_006516854.2;XM_006516852.2;XM_017315397.1;XM_006516853.3;NM_008286.2;NM_001010973.2	Hrh2;Hrh2;Hrh2;Hrh2;Hrh2;Hrh2	0;0;0;0;0;0
chr13	54366884	54367187	304	54366908	12.97	4.31519	3.2166	0.59034	304	*	304	54366908	Intron (XM_017315376.1/Cplx2, intron 2 of 4)	13	54371349	54383917	12569	1	Cplx2	NM_009946.3	-4162	XM_017315376.1;XM_017315375.1	Cplx2;Cplx2	0;0
chr13	55834265	55834627	363	55834488	13.9	4.11731	2.97991	0.59034	363	*	363	55834488	Promoter (1-2kb)	13	55825044	55836193	11150	2	Pitx1	XM_006517157.3	1566	XM_006517158.3;XM_006517157.3;NM_011097.2	Pitx1;Pitx1;Pitx1	-2942;0;-2840
chr14	118232319	118232622	304	118232436	11.12	4.33256	3.13533	0.59034	304	*	304	118232436	Downstream (<1kb)	14	118236232	118238759	2528	1	LOC105245869	NR_131970.1	-3610	NM_177753.3	Sox21	4408
chr14	122396019	122396322	304	122396151	11.12	4.33256	3.13533	0.59034	304	*	304	122396151	Intron (XM_011245173.2/Clybl, intron 7 of 7)	14	122375400	122401934	26535	1	Clybl	XM_011245175.2	20619	XM_011245173.2;XM_011245172.2;NM_029556.3;XM_011245174.2;XM_011245175.2;NR_033326.1	Clybl;Clybl;Clybl;Clybl;Clybl;Gm5089	0;0;0;0;0;0
chr15	78665397	78665700	304	78665558	11.12	4.33256	3.13533	0.59034	304	*	304	78665558	Downstream (1-2kb)	15	78674687	78676124	1438	1	1700041B01Rik	XR_001781712.1	-8987	XM_017316526.1;XM_017316528.1;XM_006520678.3;XM_017316525.1	Elfn2;Elfn2;Elfn2;Elfn2	0;0;0;0
chr15	89525857	89526298	442	89526141	11.12	4.33256	3.13533	0.59034	442	*	442	89526141	Promoter (2-3kb)	15	89519941	89523796	3856	2	LOC105246018	XR_875573.2	-2061	XR_875572.1;XR_001781740.1;XR_875573.2;XM_017316717.1;XM_017316716.1;XM_017316714.1;XM_017316715.1;XM_006521221.2;XM_006521223.3;XM_006521222.2;XM_006521224.3;XM_006521220.2;NM_021423.3	LOC105246018;LOC105246018;LOC105246018;Shank3;Shank3;Shank3;Shank3;Shank3;Shank3;Shank3;Shank3;Shank3;Shank3	-2061;-2061;-2061;0;0;0;0;0;0;0;0;0;0
chr15	101031370	101031673	304	101031537	11.12	4.33256	3.13533	0.59034	304	*	304	101031537	Intron (XM_017316515.1/Scn8a, intron 22 of 26)	15	101050192	101054399	4208	2	Fignl2	NM_001214911.2	22726	XM_017316515.1;NM_001077499.2;XM_017316519.1;XM_006520651.1;XM_006520655.1;XM_006520656.1;XM_017316512.1;XM_017316516.1;XM_017316517.1;XM_017316513.1;XM_017316514.1;NM_011323.3;XM_017316518.1	Scn8a;Scn8a;Scn8a;Scn8a;Scn8a;Scn8a;Scn8a;Scn8a;Scn8a;Scn8a;Scn8a;Scn8a;Scn8a	0;0;160720;0;0;0;0;0;0;0;0;0;0
chr15	103021645	103022229	585	103021879	13.9	4.11731	2.97991	0.59034	585	*	585	103021879	Intron (XM_006520461.2/Hoxc4, intron 1 of 2)	15	103018099	103036856	18758	1	Hoxc4	XM_006520463.2	3546	XM_006520461.2;XM_006520463.2	Hoxc4;Hoxc4	0;0
chr16	14212434	14212737	304	14212554	11.12	4.14638	3.02991	0.59034	304	*	304	14212554	Exon (NM_001161775.1/Myh11, exon 26 of 41)	16	14194528	14224389	29862	2	Myh11	XM_006521845.1	11652	NM_001161775.1;NM_013607.2;XM_006521845.1;XM_006521843.1;XM_006521844.1	Myh11;Myh11;Myh11;Myh11;Myh11	0;0;0;0;0
chr16	34648153	34648514	362	34648350	11.12	4.33256	3.13533	0.59034	362	*	362	34648350	Promoter (1-2kb)	16	34649840	34678610	28771	1	Ropn1	XM_006522698.3	-1326	XM_006522698.3;NM_030744.2	Ropn1;Ropn1	0;0
chr16	35158766	35159192	427	35159016	13.9	4.11731	2.97991	0.59034	427	*	427	35159016	Intron (NM_001012765.4/Adcy5, intron 1 of 20)	16	35155636	35304549	148914	1	Adcy5	NM_001012765.4	3130	NM_001012765.4	Adcy5	0
chr16	35536551	35536913	363	35536621	22.24	4.17504	2.32392	0.59034	363	*	363	35536621	Distal Intergenic	16	35541154	35658588	117435	1	Sema5b	XM_011245847.2	-4241	NA	NA	NA
chr16	94101616	94101921	306	94101641	12.97	4.31519	3.2166	0.59034	306	*	306	94101641	Intron (XM_017316897.1/Sim2, intron 3 of 9)	16	94093683	94126037	32355	1	Sim2	XM_006522968.3	7933	XM_017316897.1;XM_006522966.3;NM_011377.2;XM_006522967.3;XM_006522968.3	Sim2;Sim2;Sim2;Sim2;Sim2	0;0;0;0;0
chr17	15385250	15385553	304	15385448	15.75	4.1611	2.79213	0.59034	304	*	304	15385448	Distal Intergenic	17	15367354	15376048	8695	2	Dll1	XM_011246267.2	-9202	NA	NA	NA
chr17	29884107	29884426	320	29884210	11.12	4.33256	3.13533	0.59034	320	*	320	29884210	Intron (XM_006525040.3/Mdga1, intron 1 of 16)	17	29827958	29887882	59925	2	Mdga1	NM_001081160.1	3456	XM_006525040.3;XR_385375.3;XR_385376.3;XR_876562.2;XR_876563.2;NM_001081160.1;XM_006525041.3	Mdga1;Mdga1;Mdga1;Mdga1;Mdga1;Mdga1;Mdga1	0;0;0;0;0;0;0
chr17	85609730	85610049	320	85609923	11.12	4.33256	3.13533	0.59034	320	*	320	85609923	Exon (NR_015385.2/Six3os1, exon 3 of 3)	17	85613608	85625228	11621	1	Six3	XM_017317367.1	-3559	NR_038085.1;NR_015387.2;NR_015385.2;NR_015386.2;NR_038082.1;NR_038083.1;NR_038084.1;NR_038086.1	Six3os1;Six3os1;Six3os1;Six3os1;Six3os1;Six3os1;Six3os1;Six3os1	0;0;0;0;0;0;0;0
chr18	38058429	38058732	304	38058631	11.12	4.33256	3.13533	0.59034	304	*	304	38058631	Promoter (2-3kb)	18	38049789	38061485	11697	2	Gm41701	XR_001782504.1	2753	XR_001782502.1;XR_386171.3;XR_877327.2;XR_001782504.1	Gm30093;Gm30093;Gm30093;Gm41701	0;0;0;0
chr19	8674521	8674824	304	8674652	11.12	4.14638	3.02991	0.59034	304	*	304	8674652	Intron (NM_001112697.1/Chrm1, intron 2 of 2)	19	8664005	8683606	19602	1	Chrm1	NM_007698.3	10516	NM_001112697.1;NM_007698.3	Chrm1;Chrm1	0;0
chr19	16875228	16875644	417	16875493	12.97	4.31519	3.2166	0.59034	417	*	417	16875493	Promoter (1-2kb)	19	16872316	16873830	1515	2	Foxb2	NM_008023.1	-1398	NM_008023.1	Foxb2	-1398
chr19	36055312	36055615	304	36055569	11.12	4.14638	3.02991	0.59034	304	*	304	36055569	Promoter (1-2kb)	19	35958727	36057360	98634	2	Htr7	NM_008315.2	1745	XM_006526702.3;XM_006526701.3;XM_017318067.1;XM_006526704.3;NM_008315.2	Htr7;Htr7;Htr7;Htr7;Htr7	0;0;0;0;0
chr19	43607425	43607728	304	43607527	11.12	4.33256	3.13533	0.59034	304	*	304	43607527	Promoter (2-3kb)	19	43609077	43610717	1641	2	Gm20467	XR_001782683.1	2989	XR_001782683.1	Gm20467	2989
chr19	44600137	44600463	327	44600231	13.9	4.11731	2.97991	0.59034	327	*	327	44600231	Distal Intergenic	19	44614758	44646813	32056	1	Gm35460	XR_877876.1	-14295	NA	NA	NA
chr19	44645938	44646293	356	44646223	14.83	4.07039	2.84643	0.59034	356	*	356	44646223	Exon (XR_877876.1/Gm35460, exon 4 of 5)	19	44636853	44646811	9959	1	Gm35460	XR_877878.2	9085	XR_877876.1;XR_001782728.1;XR_386739.2;XR_877877.1;XR_877875.1;XR_877878.2	Gm35460;Gm35460;Gm35460;Gm35460;Gm35460;Gm35460	0;0;0;0;0;0
chr19	44738697	44739000	304	44738878	13.9	4.11731	2.97991	0.59034	304	*	304	44738878	Promoter (1-2kb)	19	44740179	44742943	2765	1	Gm35610	XR_386742.2	-1179	XR_386742.2;XR_386743.2;XR_386744.2;XR_386745.2;XR_386746.2	Gm35610;Gm35610;Gm35610;Gm35610;Gm35610	0;0;0;0;0
chr2	17713182	17713646	465	17713384	11.12	4.33256	3.13533	0.59034	465	*	465	17713384	Intron (NM_028757.2/Nebl, intron 2 of 6)	2	17346734	17731068	384335	2	Nebl	NM_028757.2	17422	NM_028757.2	Nebl	0
chr2	18690882	18691186	305	18691170	11.12	4.33256	3.13533	0.59034	305	*	305	18691170	Promoter (<=1kb)	2	18687502	18690731	3230	2	LOC108168727	XM_017319362.1	-151	XM_017319362.1;XM_006497501.2;XM_006497502.2	LOC108168727;Spag6;Spag6	-151;-2825;-2825
chr2	19453679	19454019	341	19453903	11.12	4.14638	3.02991	0.59034	341	*	341	19453903	Distal Intergenic	2	19441508	19446674	5167	2	Ptf1aos	NR_131924.1	-7005	NA	NA	NA
chr2	29752149	29752452	304	29752216	12.05	4.31519	3.00328	0.59034	304	*	304	29752216	Promoter (<=1kb)	2	29745246	29751726	6481	2	Gm13420	XM_006498497.1	-423	XM_006498498.3;XM_017319367.1;XM_006498497.1	Gm13420;Gm13420;Gm13420	-423;-423;-423
chr2	33546134	33546532	399	33546344	13.9	4.11731	2.97991	0.59034	399	*	399	33546344	Promoter (1-2kb)	2	33512290	33544499	32210	2	Gm33642	XR_374261.2	-1635	XR_374261.2	Gm33642	-1635
chr2	73501365	73501762	398	73501659	11.12	4.33256	3.13533	0.59034	398	*	398	73501659	Intron (NM_153138.4/Wipf1, intron 1 of 7)	2	73429610	73487395	57786	2	Wipf1	XM_006499124.3	-13970	NM_153138.4;XM_011239433.2	Wipf1;Wipf1	0;0
chr2	74693411	74693748	338	74693645	11.12	4.09307	2.99991	0.59034	338	*	338	74693645	Promoter (1-2kb)	2	74691891	74695106	3216	1	Hoxd10	NM_013554.5	1520	XM_006498789.3;NM_013554.5	Hoxd10;Hoxd10	0;0
chr2	93241690	93242087	398	93241957	13.9	4.11731	2.97991	0.59034	398	*	398	93241957	Intron (XR_374800.3/Gm32824, intron 2 of 2)	2	93203200	93236980	33781	2	Tspan18	XM_011239525.2	-4710	XR_374800.3;XR_001783414.1;NM_183180.2;XM_006499474.3;XM_006499476.3;XM_006499475.3	Gm32824;Gm32824;Tspan18;Tspan18;Tspan18;Tspan18	0;0;0;0;0;0
chr2	157619472	157619775	304	157619616	13.9	4.11731	2.97991	0.59034	304	*	304	157619616	Distal Intergenic	2	157595577	157597367	1791	2	Platr27	XR_866907.1	-22105	NA	NA	NA
chr2	161162965	161163268	304	161163067	11.12	4.33256	3.13533	0.59034	304	*	304	161163067	Distal Intergenic	2	160946978	161109086	162109	2	Chd6	NR_126509.1	-53879	NA	NA	NA
chr2	179440985	179441413	429	179441112	11.12	4.33256	3.13533	0.59034	429	*	429	179441112	Promoter (1-2kb)	2	179442431	179847704	405274	1	Cdh4	NM_001316723.1	-1018	NM_001316723.1;NM_009867.3	Cdh4;Cdh4	0;0
chr2	179445240	179445659	420	179445417	11.12	4.33256	3.13533	0.59034	420	*	420	179445417	Promoter (2-3kb)	2	179442431	179899375	456945	1	Cdh4	NM_009867.3	2809	NM_001316723.1;NM_009867.3	Cdh4;Cdh4	0;0
chr3	102473896	102474199	304	102474025	15.75	4.1611	2.79213	0.59034	304	*	304	102474025	Intron (NM_001112698.2/Ngf, intron 1 of 2)	3	102469919	102521013	51095	1	Ngf	NM_013609.3	3977	NM_001112698.2;NM_013609.3	Ngf;Ngf	0;0
chr3	108416508	108416883	376	108416740	11.12	4.14638	3.02991	0.59034	376	*	376	108416740	Promoter (<=1kb)	3	108390848	108415920	25073	2	Celsr2	XM_006501692.2	-588	NM_001004177.2;NM_017392.3;XM_006501691.3;XM_017319649.1;XM_006501692.2	Celsr2;Celsr2;Celsr2;Celsr2;Celsr2	-1014;-1014;-995;-995;-588
chr3	129195810	129196153	344	129196055	11.12	4.33256	3.13533	0.59034	344	*	344	129196055	Promoter (1-2kb)	3	129176254	129197812	21559	2	Gm40149	XR_867635.2	1659	XR_867635.2;XR_867634.1	Gm40149;Gm40149	0;0
chr3	129200809	129201112	304	129200945	11.12	4.33256	3.13533	0.59034	304	*	304	129200945	Promoter (<=1kb)	3	129199878	129219594	19717	1	Pitx2	NM_011098.4	931	XR_867635.2;XR_867634.1;NM_001042504.2;NM_001286942.1;NM_011098.4;XM_006501133.1;XM_006501131.3;XM_006501132.2	Gm40149;Gm40149;Pitx2;Pitx2;Pitx2;Pitx2;Pitx2;Pitx2	0;0;0;0;0;-2165;-2239;-2246
chr4	62741746	62742049	304	62741883	11.12	4.09307	2.99991	0.59034	304	*	304	62741883	Intron (XR_881343.1/Gm11210, intron 2 of 2)	4	62723515	62727903	4389	2	Gm11211	XR_390638.3	-13843	XR_881344.1;XR_881343.1	Gm11210;Gm11210	18164;0
chr4	124583526	124583878	353	124583766	12.05	4.31519	3.00328	0.59034	353	*	353	124583766	Intron (XR_868123.2/Gm2164, intron 1 of 6)	4	124569179	124575538	6360	1	4933407E24Rik	NR_045819.1	14347	XR_868123.2;XR_868119.2;XR_868122.2;XR_001784431.1;XR_868124.2;XR_001784425.1;XR_001784429.1;XR_001784424.1;XR_001784426.1;XR_001784428.1;XR_001784430.1;XR_376635.3;XR_868114.1;XR_868116.1;XR_868117.1;XR_001784427.1;XR_868115.2;XR_868113.1	Gm2164;Gm2164;Gm2164;Gm2164;Gm2164;Gm2164;Gm2164;Gm2164;Gm2164;Gm2164;Gm2164;Gm2164;Gm2164;Gm2164;Gm2164;Gm2164;Gm2164;Gm2164	0;0;0;0;0;0;0;0;0;0;0;0;0;0;0;0;0;0
chr4	125385939	125386242	304	125386028	11.12	4.33256	3.13533	0.59034	304	*	304	125386028	Promoter (<=1kb)	4	125385476	125394495	9020	1	Gm40247	XR_868139.1	463	XR_868138.1;XR_868139.1	Gm40247;Gm40247	0;0
chr4	139839540	139839991	452	139839829	13.9	4.17166	3.00879	0.59034	452	*	452	139839829	Intron (XR_001784471.1/LOC108168982, intron 1 of 2)	4	139833061	139852920	19860	1	LOC108168982	XR_001784470.1	6479	XR_001784471.1;XR_001784470.1	LOC108168982;LOC108168982	0;0
chr4	154039300	154039603	304	154039386	11.12	4.33256	3.13533	0.59034	304	*	304	154039386	Exon (NM_001033455.2/Ccdc27, exon 4 of 12)	4	154026644	154042677	16034	2	Ccdc27	NM_001033455.2	3074	NM_001033455.2;XR_391011.3;XR_391012.3;XR_881618.2;XR_001784515.1;XR_001784513.1;XR_881617.2;XR_001784514.1	Ccdc27;Gm31672;Gm31672;Gm31672;Gm31672;Gm31672;Gm31672;Gm31672	0;0;0;0;0;0;0;0
chr4	154114982	154115300	319	154115035	15.75	4.1611	2.79213	0.59034	319	*	319	154115035	Promoter (1-2kb)	4	154056253	154116600	60348	2	Trp73	XM_006538720.2	1300	NM_011642.3;XM_006538720.2	Trp73;Trp73	0;0
chr4	154384049	154384352	304	154384232	13.9	4.11731	2.97991	0.59034	304	*	304	154384232	Intron (XM_006539171.3/Prdm16, intron 3 of 16)	4	154316122	154359960	43839	2	Prdm16	XM_006539178.3	-24089	XM_006539171.3;XM_006539172.3;XM_006539173.3;XM_006539174.3;XM_006539175.3;NM_001177995.1;NM_001291026.1;NM_001291029.1;NM_027504.3	Prdm16;Prdm16;Prdm16;Prdm16;Prdm16;Prdm16;Prdm16;Prdm16;Prdm16	0;0;0;0;0;0;0;0;0
chr5	29475271	29475582	312	29475521	12.97	4.31519	3.2166	0.59034	312	*	312	29475521	Promoter (2-3kb)	5	29473823	29478470	4648	2	Mnx1	NM_019944.2	2888	NM_019944.2	Mnx1	0
chr5	33592928	33593632	705	33593164	13.9	4.11731	2.97991	0.59034	705	*	705	33593164	Distal Intergenic	5	33600351	33627683	27333	2	Fam53a	XM_017321122.1	34051	NA	NA	NA
chr5	38734820	38735231	412	38734930	11.12	4.33256	3.13533	0.59034	412	*	412	38734930	Intron (XM_006503977.3/Clnk, intron 4 of 8)	5	38705588	38742624	37037	2	Clnk	XM_006503977.3	7393	XM_006503977.3;XM_011240735.1;XM_006503974.2;XM_011240734.1;NM_013748.3	Clnk;Clnk;Clnk;Clnk;Clnk	0;0;0;0;0
chr5	96372271	96372763	493	96372682	12.97	4.31519	3.2166	0.59034	493	*	493	96372682	Promoter (1-2kb)	5	96373819	96784733	410915	1	Fras1	XM_006534873.3	-1056	XM_006534873.3;NM_175473.3	Fras1;Fras1	-1056;-1192
chr5	106455674	106455980	307	106455846	13.9	4.11731	2.97991	0.59034	307	*	307	106455846	Promoter (2-3kb)	5	106452523	106458166	5644	2	Barhl2	NM_001005477.1	2186	NM_001005477.1;XR_389476.2	Barhl2;Gm33151	0;-2606
chr5	116665863	116666288	426	116666157	11.12	4.33256	3.13533	0.59034	426	*	426	116666157	Distal Intergenic	5	116632481	116633605	1125	2	Gstm2-ps1	Gstm2-ps1	-32258	NA	NA	NA
chr5	119332962	119333265	304	119333137	11.12	4.33256	3.13533	0.59034	304	*	304	119333137	Distal Intergenic	5	119325999	119330526	4528	1	Gm42016	XR_878732.1	6963	XR_878731.1;XR_878732.1	Gm42016;Gm42016	6963;6963
chr5	119876076	119876379	304	119876109	11.12	4.33256	3.13533	0.59034	304	*	304	119876109	Intron (XM_006530283.2/Tbx5, intron 8 of 8)	5	119835782	119885220	49439	1	Tbx5	XM_011248191.2	40294	XM_006530283.2;XM_006530282.3;XM_006530281.2;XM_017320787.1;XM_006530280.1;NM_011537.3;XM_006530279.3;XM_011248191.2	Tbx5;Tbx5;Tbx5;Tbx5;Tbx5;Tbx5;Tbx5;Tbx5	0;0;0;0;0;0;0;0
chr5	139660291	139660594	304	139660564	11.12	4.33256	3.13533	0.59034	304	*	304	139660564	Downstream (<1kb)	5	139660862	139669212	8351	2	LOC108169078	XR_001785003.1	8618	XR_001785003.1	LOC108169078	8618
chr6	52228514	52228817	304	52228758	13.9	4.11731	2.97991	0.59034	304	*	304	52228758	Promoter (1-2kb)	6	52223097	52227370	4274	2	Hoxa9	NM_010456.3	-1144	NM_008263.3;NM_001122950.2;NM_001277238.1;NM_010456.3;NR_029912.1;NA;NA	Hoxa10;Hoxa10;Hoxa9;Hoxa9;Mir196b;Mir196b;Mir196b	6122;0;0;0;1348;1298;1333
chr6	88191525	88191852	328	88191550	13.9	4.11731	2.97991	0.59034	328	*	328	88191550	Promoter (1-2kb)	6	88193437	88207032	13596	1	Gata2	XM_006505539.3	-1585	XM_006505539.3;XR_001785312.1;XR_001785311.1;XR_001785302.1;XR_001785307.1;XR_001785309.1;XR_001785303.1;XR_001785304.1;XR_001785305.1;XR_001785308.1;XR_001785310.1;XR_001785313.1;XR_001785314.1;XR_001785315.1;XR_001785306.1;XR_869243.2	Gata2;Gm38708;Gm38708;Gm38708;Gm38708;Gm38708;Gm38708;Gm38708;Gm38708;Gm38708;Gm38708;Gm38708;Gm38708;Gm38708;Gm38708;Gm38708	-1585;0;0;0;0;0;0;0;0;0;0;0;0;0;0;6208
chr6	91188457	91188910	454	91188582	12.97	4.31519	3.2166	0.59034	454	*	454	91188582	Distal Intergenic	6	91165621	91174692	9072	1	Hdac11	XM_006505995.1	22836	NA	NA	NA
chr6	119441548	119441878	331	119441796	17.61	4.24476	2.65801	0.59034	331	*	331	119441796	Intron (NM_001271757.1/Wnt5b, intron 3 of 4)	6	119432531	119449386	16856	2	Wnt5b	NM_001271757.1	7508	NM_001271757.1;NM_001271758.1;NM_009525.3;XM_006505924.1;XM_017321520.1	Wnt5b;Wnt5b;Wnt5b;Wnt5b;Wnt5b	0;0;0;0;0
chr7	24431713	24432016	304	24431972	13.9	4.11731	2.97991	0.59034	304	*	304	24431972	3' UTR	7	24431919	24435574	3656	2	Irgc1	XM_006539708.1	3558	XM_006539708.1;XM_006539709.2;NM_199013.2	Irgc1;Irgc1;Irgc1	0;0;0
chr7	37387619	37387936	318	37387767	13.9	4.11731	2.97991	0.59034	318	*	318	37387767	Intron (XM_017322243.1/Zfp536, intron 6 of 6)	7	37327979	37329923	1945	1	LOC105242920	XR_881989.1	59640	XM_017322243.1;XM_017322249.1;XM_011250580.2;XM_017322242.1;XM_017322246.1;XM_017322248.1;XM_017322247.1;XM_017322240.1;XM_017322244.1;XM_017322241.1;XM_017322245.1;XM_017322250.1	Zfp536;Zfp536;Zfp536;Zfp536;Zfp536;Zfp536;Zfp536;Zfp536;Zfp536;Zfp536;Zfp536;Zfp536	0;0;0;0;0;0;0;0;0;0;0;0
chr7	44340940	44341243	304	44341165	11.12	4.33256	3.13533	0.59034	304	*	304	44341165	Intron (XM_006540864.3/Shank1, intron 15 of 24)	7	44344591	44358062	13472	1	Shank1	XM_006540876.3	-3348	XM_006540864.3;XM_006540867.3;XM_006540868.3;XM_006540865.3;XM_006540866.3;NM_001034115.1;XM_006540874.1;XM_006540872.1;XM_006540869.2;XM_006540870.2;XM_006540871.2	Shank1;Shank1;Shank1;Shank1;Shank1;Shank1;Shank1;Shank1;Shank1;Shank1;Shank1	0;0;0;0;0;0;0;0;0;0;0
chr7	44677338	44677641	304	44677556	11.12	4.14638	3.02991	0.59034	304	*	304	44677556	Promoter (1-2kb)	7	44676038	44678231	2194	1	2310016G11Rik	XR_140822.3	1300	XR_001778108.1;XR_391420.3;XR_140822.3	2310016G11Rik;2310016G11Rik;2310016G11Rik	0;0;0
chr7	70347601	70347904	304	70347729	13.9	4.11731	2.97991	0.59034	304	*	304	70347729	Exon (XR_882206.1/Gm39030, exon 1 of 2)	7	70341416	70351235	9820	2	Gm39030	XR_882206.1	3331	XR_882206.1	Gm39030	0
chr7	105784341	105784644	304	105784432	11.12	4.14638	3.02991	0.59034	304	*	304	105784432	Promoter (2-3kb)	7	105752989	105787550	34562	2	Dchs1	NM_001162943.1	2906	NM_001162943.1;XM_006507655.3	Dchs1;Dchs1	0;0
chr7	132603736	132604146	411	132603863	13.9	4.11731	2.97991	0.59034	411	*	411	132603863	Distal Intergenic	7	132607618	132607925	308	1	LOC108167505	LOC108167505	-3472	NA	NA	NA
chr7	142902422	142902725	304	142902528	11.12	4.33256	3.13533	0.59034	304	*	304	142902528	Promoter (2-3kb)	7	142892776	142899966	7191	2	Th	NM_009377.1	-2456	NM_009377.1	Th	-2456
chr8	10786003	10786306	304	10786259	11.12	4.33256	3.13533	0.59034	304	*	304	10786259	Distal Intergenic	8	10808655	10809182	528	2	Rps16-ps3	Rps16-ps3	22876	NA	NA	NA
chr8	76693174	76693477	304	76693443	11.12	4.33256	3.13533	0.59034	304	*	304	76693443	Distal Intergenic	8	76795761	76808112	12352	2	LOC102640923	XR_001778586.1	114635	NA	NA	NA
chr8	91812505	91812808	304	91812694	13.9	4.11731	2.97991	0.59034	304	*	304	91812694	Distal Intergenic	8	91804234	91807377	3144	1	Irx3os	XR_001778626.1	8271	NA	NA	NA
chr8	91936215	91936518	304	91936377	13.9	4.11731	2.97991	0.59034	304	*	304	91936377	Distal Intergenic	8	91974263	91991849	17587	2	Gm36670	XR_879093.1	55331	NA	NA	NA
chr8	120980780	120981083	304	120980901	11.12	4.33256	3.13533	0.59034	304	*	304	120980901	Distal Intergenic	8	121016513	121023617	7105	2	Gm33579	XR_001778678.1	42534	NA	NA	NA
chr9	58153496	58153799	304	58153694	11.12	4.14638	3.02991	0.59034	304	*	304	58153694	3' UTR	9	58156264	58158554	2291	2	Islr	NM_001195431.1	4755	XM_011242750.2;XM_006511204.3;NM_001195431.1;NM_012043.4;XM_006510941.3;XM_017313262.1;NM_001162475.1;NM_009291.2;XM_006510945.3;XM_006510943.3;XM_006510944.3;NM_001162476.1;XM_006510946.3;NM_001162479.1	Islr;Islr;Islr;Islr;Stra6;Stra6;Stra6;Stra6;Stra6;Stra6;Stra6;Stra6;Stra6;Stra6	0;0;0;0;0;0;0;0;0;0;0;0;0;0
chr9	72186625	72186928	304	72186745	11.12	4.33256	3.13533	0.59034	304	*	304	72186745	Distal Intergenic	9	72174522	72175082	561	2	Gm7866	XR_870905.2	-11543	NA	NA	NA
chr9	95558097	95558400	304	95558306	11.12	4.33256	3.13533	0.59034	304	*	304	95558306	Promoter (<=1kb)	9	95558517	95559191	675	1	Gm32281	XR_001779260.1	-117	XR_001779260.1;NM_198414.2	Gm32281;Paqr9	-117;-1417
chr9	110826060	110826363	304	110826159	11.12	4.33256	3.13533	0.59034	304	*	304	110826159	Promoter (<=1kb)	9	110826690	110831507	4818	1	Prss43	NM_199471.1	-327	NM_199471.1	Prss43	0
chr11	96291944	96292460	517	96291960	19.46	4.35259	2.55742	0.61011	517	*	517	96291960	Promoter (<=1kb)	11	96292710	96301569	8860	1	Hoxb6	XM_006532292.3	-250	NR_131758.1;XM_006532292.3;NM_010460.2	Hoxb5os;Hoxb6;Hoxb7	0;0;0
chr12	86550221	86550591	371	86550325	14.83	4.3986	3.01107	0.65288	371	*	371	86550325	Distal Intergenic	12	86488207	86521628	33422	1	Esrrb	XM_006515882.2	62014	NA	NA	NA
chr2	33622787	33623157	371	33622903	14.83	4.3986	3.01107	0.65288	371	*	371	33622903	Intron (XM_006497746.3/Lmx1b, intron 2 of 7)	2	33639682	33640471	790	1	Gm39790	XR_866136.2	-16525	XM_006497746.3;NM_010725.2	Lmx1b;Lmx1b	0;0
chr1	38896540	38896843	304	38896718	14.83	4.70046	3.16523	0.6627	304	*	304	38896718	Promoter (1-2kb)	1	38863872	38898160	34289	2	Chst10	NM_145142.2	1317	NM_145142.2;XM_006496364.3;XM_006496365.3	Chst10;Chst10;Chst10	0;0;0
chr1	58853623	58853926	304	58853649	12.05	4.99749	3.37505	0.6627	304	*	304	58853649	Intron (XM_017313099.1/Gm28802, intron 11 of 13)	1	58849791	58896695	46905	2	Gm28802	XM_017313099.1	42769	XM_017313099.1	Gm28802	0
chr1	59073910	59074255	346	59074002	14.83	4.70046	3.16523	0.6627	346	*	346	59074002	Intron (NM_175200.4/Als2cr11, intron 4 of 12)	1	59050727	59084517	33791	2	Als2cr11	XM_017312469.1	10262	NM_175200.4;XM_017312469.1;XM_011238605.2	Als2cr11;Als2cr11;Als2cr11	0;0;0
chr1	74097487	74097790	304	74097687	12.97	4.99749	3.61477	0.6627	304	*	304	74097687	Promoter (<=1kb)	1	73910232	74098332	188101	2	Tns1	XM_017319862.1	542	XR_373518.2;NM_027884.3;NM_001289895.1;XM_017319862.1;XM_006495878.3;XM_006495867.2;XM_017319847.1;XM_017319848.1;XM_017319853.1;XM_017319856.1;XM_017319858.1;XM_017319859.1;XM_017319860.1;XM_017319863.1;XM_017319864.1;XM_017319865.1;XM_017319866.1;XM_006495871.3	Gm31637;Tns1;Tns1;Tns1;Tns1;Tns1;Tns1;Tns1;Tns1;Tns1;Tns1;Tns1;Tns1;Tns1;Tns1;Tns1;Tns1;Tns1	2203;0;0;0;0;0;0;0;0;0;0;0;0;0;0;0;0;0
chr1	74763702	74764182	481	74763888	12.97	4.73293	3.45864	0.6627	481	*	481	74763888	Intron (XM_006495887.3/Wnt6, intron 1 of 4)	1	74771854	74785322	13469	1	Wnt6	XM_006495889.1	-7672	XM_006495887.3;XM_006495888.3	Wnt6;Wnt6	0;0
chr1	74770315	74770618	304	74770498	12.05	4.79185	3.26156	0.6627	304	*	304	74770498	Promoter (1-2kb)	1	74771854	74785322	13469	1	Wnt6	XM_006495889.1	-1236	XM_006495887.3;XM_006495888.3;XM_006495889.1;NM_009526.3	Wnt6;Wnt6;Wnt6;Wnt6	0;0;-1236;-1274
chr1	75379237	75379601	365	75379412	12.97	4.99749	3.61477	0.6627	365	*	365	75379412	Promoter (2-3kb)	1	75381761	75432320	50560	1	Speg	XM_011238648.2	-2160	NM_007463.4;XM_011238643.1;XM_011238644.1;XM_011238650.2;XM_011238651.2;XM_011238648.2;XM_011238645.1;XM_011238646.1;XM_011238647.1;NM_001085371.1;XM_017322354.1;XM_017322375.1	Speg;Speg;Speg;Speg;Speg;Speg;Speg;Speg;Speg;Speg;Speg;Speg	0;0;0;0;0;0;0;0;0;-2513;0;0
chr1	78193064	78193367	304	78193259	12.05	4.99749	3.37505	0.6627	304	*	304	78193259	Intron (NM_001159520.1/Pax3, intron 3 of 8)	1	78101267	78197136	95870	2	Pax3	NM_001159520.1	3769	NM_001159520.1;NM_008781.4	Pax3;Pax3	0;0
chr1	86287364	86287677	314	86287451	12.05	4.99749	3.37505	0.6627	314	*	314	86287451	Intron (XR_001779055.1/Gm16341, intron 2 of 2)	1	86281042	86299281	18240	2	Gm16341	XR_001779055.1	11604	XR_001779055.1;XR_001779056.1;XR_387210.2;XR_001779057.1;XR_001779054.1;XR_387209.3	Gm16341;Gm16341;Gm16341;Gm16341;Gm16341;Gm16341	0;0;0;0;0;0
chr1	88649174	88649477	304	88649378	12.97	4.99749	3.61477	0.6627	304	*	304	88649378	Distal Intergenic	1	88698225	88702191	3967	2	Arl4c	NM_177305.4	52714	NA	NA	NA
chr1	89988994	89989314	321	89989254	12.05	4.99749	3.37505	0.6627	321	*	321	89989254	Intron (XM_006529296.2/Asb18, intron 2 of 4)	1	89967575	89998184	30610	2	Asb18	XM_011247953.2	8870	XM_006529296.2;NM_139152.1;XM_011247953.2;XM_011247952.1	Asb18;Asb18;Asb18;Asb18	0;0;0;0
chr1	90325026	90325329	304	90325121	12.97	4.99749	3.61477	0.6627	304	*	304	90325121	Distal Intergenic	1	90337731	90451763	114033	1	Gm34992	XR_878387.2	-12402	NA	NA	NA
chr1	92739797	92740105	309	92739930	12.97	4.99749	3.61477	0.6627	309	*	309	92739930	Distal Intergenic	1	92714234	92730754	16521	2	Gm29483	XR_878406.1	-9043	NA	NA	NA
chr1	120333357	120333660	304	120333495	12.05	4.55967	3.13491	0.6627	304	*	304	120333495	Distal Intergenic	1	120340582	120343174	2593	1	C1ql2	NM_207233.1	-6922	NA	NA	NA
chr1	120595424	120595765	342	120595675	14.83	4.83659	3.23564	0.6627	342	*	342	120595675	Distal Intergenic	1	120602487	120607991	5505	1	En1	NM_010133.2	-6722	NA	NA	NA
chr1	121525215	121525636	422	121525385	12.97	4.99749	3.61477	0.6627	422	*	422	121525385	Promoter (2-3kb)	1	121509758	121528465	18708	2	Htr5b	NM_010483.3	2829	NM_010483.3;XM_017317180.1	Htr5b;Htr5b	0;0
chr1	132413719	132414030	312	132413794	12.05	4.99749	3.37505	0.6627	312	*	312	132413794	Distal Intergenic	1	132417182	132453080	35899	1	Dstyk	XM_017319684.1	-3152	NA	NA	NA
chr1	134220613	134220916	304	134220853	12.05	4.99749	3.37505	0.6627	304	*	304	134220853	Intron (NM_001291928.1/Adora1, intron 1 of 1)	1	134199215	134234856	35642	2	Adora1	NM_001291928.1	13940	NM_001291928.1;NM_001008533.3;NM_001039510.2;NM_001282945.1;NM_001291930.1;XM_006529079.2	Adora1;Adora1;Adora1;Adora1;Adora1;Adora1	0;0;0;0;0;0
chr1	135855166	135855499	334	135855211	12.97	4.99749	3.61477	0.6627	334	*	334	135855211	Distal Intergenic	1	135836989	135852261	15273	1	Tnnt2	NM_001130176.1	18177	XM_006529383.3;XM_006529385.3;XM_006529388.3;XM_006529390.3;XM_006529391.3;XM_006529392.3;XM_006529393.3;XM_006529394.3;XM_006529395.3;NM_001130174.2;NM_001130175.2;NM_001130177.2;NM_001130178.2;NM_001130179.2;NM_001130180.2;NM_001130181.2;NM_011619.3;NM_001130176.1	Tnnt2;Tnnt2;Tnnt2;Tnnt2;Tnnt2;Tnnt2;Tnnt2;Tnnt2;Tnnt2;Tnnt2;Tnnt2;Tnnt2;Tnnt2;Tnnt2;Tnnt2;Tnnt2;Tnnt2;Tnnt2	18851;18851;18850;18850;18850;18850;18850;18850;18849;18832;18832;18832;18832;18832;18832;18832;18832;18177
chr1	163314115	163314418	304	163314377	12.05	4.99749	3.37505	0.6627	304	*	304	163314377	Promoter (<=1kb)	1	163250027	163313705	63679	2	Prrx1	XM_006496703.3	-410	NM_011127.2;NM_175686.3;XM_006496703.3;NM_001025570.1	Prrx1;Prrx1;Prrx1;Prrx1	0;0;0;0
chr1	167003517	167003966	450	167003737	12.97	4.99749	3.61477	0.6627	450	*	450	167003737	Promoter (2-3kb)	1	167001417	167091302	89886	1	Fam78b	NM_175461.4	2100	XM_006496789.1;NM_001160261.1;NM_001160262.1;NM_175461.4	Fam78b;Fam78b;Fam78b;Fam78b	0;0;0;0
chr1	167686232	167686591	360	167686416	12.97	4.79185	3.49322	0.6627	360	*	360	167686416	Promoter (2-3kb)	1	167688900	167848741	159842	1	Lmx1a	XM_017321684.1	-2309	XM_017321684.1;XM_006496611.2;NM_033652.5	Lmx1a;Lmx1a;Lmx1a	0;0;0
chr1	167690975	167691342	368	167691203	12.97	4.99749	3.61477	0.6627	368	*	368	167691203	Promoter (1-2kb)	1	167689558	167848733	159176	1	Lmx1a	NM_033652.5	1417	XM_017321684.1;XM_006496611.2;NM_033652.5	Lmx1a;Lmx1a;Lmx1a	0;0;0
chr1	194109773	194110076	304	194109941	12.97	4.99749	3.61477	0.6627	304	*	304	194109941	Distal Intergenic	1	194212187	194222759	10573	2	4930503O07Rik	NR_040477.1	112683	NA	NA	NA
chr10	30839725	30840050	326	30839789	12.05	4.99749	3.37505	0.6627	326	*	326	30839789	Promoter (2-3kb)	10	30832359	30842783	10425	2	Hey2	NM_013904.1	2733	NM_013904.1	Hey2	0
chr10	62391787	62392090	304	62391905	12.97	4.99749	3.61477	0.6627	304	*	304	62391905	Intron (XM_011243398.2/Hkdc1, intron 9 of 11)	10	62269101	62379916	110816	2	Hk1	XM_006513245.3	-11871	XM_011243398.2;NM_145419.1;XM_011243397.2	Hkdc1;Hkdc1;Hkdc1	0;0;30374
chr10	75320702	75321122	421	75320840	12.05	4.79185	3.26156	0.6627	421	*	421	75320840	Intron (XM_006513093.3/Adora2a, intron 1 of 2)	10	75317169	75334788	17620	1	Adora2a	XM_006513092.2	3533	XM_006513093.3;NM_009630.3;XM_006513092.2	Adora2a;Adora2a;Adora2a	0;0;0
chr10	83196502	83196939	438	83196664	12.97	4.79185	3.49322	0.6627	438	*	438	83196664	Distal Intergenic	10	83230848	83322991	92144	2	Slc41a2	XM_011243498.2	126052	XM_006513909.3;NM_021439.2;XM_006513908.3	Chst11;Chst11;Chst11	211120;211005;163074
chr10	85990260	85990608	349	85990481	13.9	4.9455	3.42991	0.6627	349	*	349	85990481	Intron (XM_017313956.1/Bpifc, intron 6 of 15)	10	85959691	86011860	52170	2	Bpifc	NM_177772.4	21252	XM_017313956.1;NM_177772.4	Bpifc;Bpifc	0;0
chr10	86091283	86091615	333	86091401	12.05	4.79185	3.26156	0.6627	333	*	333	86091401	Intron (XM_011243460.2/Syn3, intron 2 of 8)	10	86095854	86113586	17733	1	4930486F22Rik	NR_038024.1	-4239	XM_011243460.2;XM_006513700.3;XM_006513698.2;NM_013722.3;XM_006513699.3;XM_011243459.2	Syn3;Syn3;Syn3;Syn3;Syn3;Syn3	0;0;0;0;0;0
chr10	92252210	92252513	304	92252398	12.05	4.99749	3.37505	0.6627	304	*	304	92252398	Intron (NR_046027.1/Gm20757, intron 7 of 8)	10	92222840	92237678	14839	2	Gm8512	Gm8512	-14532	NR_046027.1	Gm20757	0
chr10	94316614	94316959	346	94316766	12.97	4.99749	3.61477	0.6627	346	*	346	94316766	Intron (XM_006513751.3/Tmcc3, intron 1 of 4)	10	94311909	94590954	279046	1	Tmcc3	XM_006513751.3	4705	XM_006513751.3	Tmcc3	0
chr10	114799936	114800239	304	114800016	12.05	4.99749	3.37505	0.6627	304	*	304	114800016	Promoter (1-2kb)	10	114398821	114801370	402550	2	Trhde	NM_146241.2	1131	NM_146241.2	Trhde	0
chr10	117631838	117632166	329	117632019	12.97	4.99749	3.61477	0.6627	329	*	329	117632019	Promoter (2-3kb)	10	117629500	117687352	57853	1	Cpm	NM_027468.1	2338	NM_027468.1	Cpm	0
chr10	119148420	119148723	304	119148553	12.05	4.99749	3.37505	0.6627	304	*	304	119148553	Distal Intergenic	10	119135154	119140827	5674	2	Gm34045	XR_380854.2	-7593	NA	NA	NA
chr10	121312616	121313014	399	121312806	12.97	4.99749	3.61477	0.6627	399	*	399	121312806	Promoter (1-2kb)	10	121263819	121311189	47371	2	Tbc1d30	NM_029057.1	-1427	NM_029057.1;XM_006514253.3	Tbc1d30;Tbc1d30	-1427;-1551
chr11	3789060	3789363	304	3789221	12.05	4.99749	3.37505	0.6627	304	*	304	3789221	Intron (XM_011243769.2/Osbp2, intron 1 of 12)	11	3703731	3775198	71468	2	Osbp2	XM_011243771.1	-13862	XM_011243769.2;NM_152818.2;XM_006514849.3;XM_006514851.3;XM_011243763.1;XM_011243764.1;XM_011243765.1;XM_017314808.1	Osbp2;Osbp2;Osbp2;Osbp2;Osbp2;Osbp2;Osbp2;Osbp2	0;0;0;0;0;0;0;0
chr11	3862803	3863113	311	3862858	12.97	4.99749	3.61477	0.6627	311	*	311	3862858	Promoter (<=1kb)	11	3703731	3863903	160173	2	Osbp2	NM_152818.2	790	NM_152818.2;XM_006514849.3;XM_006514851.3;XM_011243763.1;XM_011243764.1;XM_011243765.1;XM_017314808.1	Osbp2;Osbp2;Osbp2;Osbp2;Osbp2;Osbp2;Osbp2	0;0;0;0;0;0;0
chr11	5889747	5890050	304	5889964	12.97	4.99749	3.61477	0.6627	304	*	304	5889964	Distal Intergenic	11	5896637	5898782	2146	2	Myl7	NM_022879.2	8732	NA	NA	NA
chr11	6512417	6512788	372	6512594	12.97	4.99749	3.61477	0.6627	372	*	372	6512594	Exon (XM_006514700.1/Myo1g, exon 13 of 22)	11	6506548	6519501	12954	2	Myo1g	XM_006514700.1	6713	XM_006514700.1;XR_380967.2;NM_178440.4;XM_006514702.1	Myo1g;Myo1g;Myo1g;Myo1g	0;0;0;0
chr11	18870687	18871037	351	18870747	12.05	4.99749	3.37505	0.6627	351	*	351	18870747	Promoter (1-2kb)	11	18845851	18872180	26330	2	8430419K02Rik	XR_872264.2	1143	XR_872264.2;XR_872266.2;XR_872267.2;XR_001780165.1;XR_872263.2	8430419K02Rik;8430419K02Rik;8430419K02Rik;8430419K02Rik;8430419K02Rik	0;0;0;0;0
chr11	32869257	32869704	448	32869479	12.05	4.79185	3.26156	0.6627	448	*	448	32869479	Distal Intergenic	11	32880273	32880965	693	2	Gm12110	Gm12110	11261	NA	NA	NA
chr11	33914302	33914649	348	33914515	12.97	4.99749	3.61477	0.6627	348	*	348	33914515	Intron (NM_001190886.1/Kcnip1, intron 1 of 7)	11	33889170	33895850	6681	2	Gm39678	XR_872365.1	-18452	NM_001190886.1;XM_017314753.1	Kcnip1;Kcnip1	0;0
chr11	33963808	33964165	358	33964063	12.97	4.99749	3.61477	0.6627	358	*	358	33964063	Promoter (<=1kb)	11	33963013	33973638	10626	1	Kcnmb1	NM_031169.4	795	NM_001190886.1;XM_017314753.1;XM_006514541.3;NM_031169.4	Kcnip1;Kcnip1;Kcnmb1;Kcnmb1	0;0;0;0
chr11	34078766	34079069	304	34078829	12.97	4.99749	3.61477	0.6627	304	*	304	34078829	Intron (NM_010696.3/Lcp2, intron 13 of 20)	11	34091579	34100521	8943	2	4930469K13Rik	XR_001780187.1	21452	NM_010696.3	Lcp2	0
chr11	36053227	36053605	379	36053491	12.97	4.79185	3.49322	0.6627	379	*	379	36053491	Intron (XM_011249010.2/Tenm2, intron 19 of 27)	11	36103561	36106062	2502	1	Gm42071	XR_879796.1	-49956	XM_011249010.2;XM_006533298.2;XM_017314548.1;XM_017314549.1;XM_006533301.3;XM_006533297.3;NM_001290702.1;NM_011856.4;XM_006533289.1;XM_006533287.3;XM_006533288.3;XM_006533291.3;XM_006533292.3;XM_006533293.3;XM_006533295.3;XM_006533296.3;XM_011249009.2;XM_006533290.2;XM_006533294.3	Tenm2;Tenm2;Tenm2;Tenm2;Tenm2;Tenm2;Tenm2;Tenm2;Tenm2;Tenm2;Tenm2;Tenm2;Tenm2;Tenm2;Tenm2;Tenm2;Tenm2;Tenm2;Tenm2	0;0;0;0;0;0;0;0;0;0;0;0;0;0;0;0;0;0;0
chr11	49899417	49899796	380	49899617	12.97	4.99749	3.61477	0.6627	380	*	380	49899617	Promoter (2-3kb)	11	49901816	49980223	78408	1	Rasgef1c	XM_006534378.2	-2020	XM_006534378.2;NM_029004.1;XM_006534379.3	Rasgef1c;Rasgef1c;Rasgef1c	-2020;-2039;-2310
chr11	51049751	51050054	304	51049779	12.05	4.79185	3.26156	0.6627	304	*	304	51049779	Promoter (1-2kb)	11	51048109	51049050	942	1	Olfr1375	NM_146516.2	1642	NM_146516.2	Olfr1375	1642
chr11	51387758	51388072	315	51387842	12.97	4.99749	3.61477	0.6627	315	*	315	51387842	Intron (XM_011248983.2/Col23a1, intron 2 of 13)	11	51289920	51583925	294006	1	Col23a1	NM_153393.2	97838	XM_011248983.2;XR_001780000.1;XM_017314519.1;XM_017314520.1;NM_153393.2	Col23a1;Col23a1;Col23a1;Col23a1;Col23a1	0;0;0;0;0
chr11	53454093	53454435	343	53454217	12.05	4.99749	3.37505	0.6627	343	*	343	53454217	Promoter (<=1kb)	11	53452365	53454789	2425	2	Gm30585	XR_879843.1	354	XR_879843.1;XM_006534259.3;NM_001290789.1;NM_027917.3	Gm30585;Shroom1;Shroom1;Shroom1	0;-2272;-2770;-2770
chr11	61637567	61638014	448	61637766	12.97	4.99749	3.61477	0.6627	448	*	448	61637766	Distal Intergenic	11	61653321	61672777	19457	1	Grap	NM_027817.3	-15307	NA	NA	NA
chr11	62870888	62871191	304	62870918	12.05	4.99749	3.37505	0.6627	304	*	304	62870918	Intron (XR_001779946.1/Fbxw10, intron 10 of 12)	11	62879435	62895186	15752	1	Tvp23b	XM_006534002.2	-8244	XR_001779946.1;XR_001779947.1;XR_388398.1;XR_879557.2;XM_006532782.1;NM_001033669.2;NM_001291441.1	Fbxw10;Fbxw10;Fbxw10;Fbxw10;Fbxw10;Fbxw10;Fbxw10	0;0;0;0;0;0;0
chr11	63628227	63628530	304	63628278	12.97	4.79185	3.49322	0.6627	304	*	304	63628278	Intron (XM_006534598.2/Gm29958, intron 2 of 3)	11	63619192	63644391	25200	1	Gm29958	XR_388737.2	9035	XM_006534598.2;XR_388737.2	Gm29958;Gm29958	0;0
chr11	63929140	63929443	304	63929421	12.05	4.99749	3.37505	0.6627	304	*	304	63929421	Distal Intergenic	11	63884693	63922284	37592	2	Hs3st3b1	NM_018805.2	-6856	NA	NA	NA
chr11	66997363	66997687	325	66997566	12.97	4.86874	3.53852	0.6627	325	*	325	66997566	Distal Intergenic	11	67025154	67035312	10159	1	Tmem220	NM_001291042.1	-27467	NA	NA	NA
chr11	68947812	68948115	304	68947899	12.05	4.99749	3.37505	0.6627	304	*	304	68947899	Exon (XM_011249109.2/Arhgef15, exon 10 of 18)	11	68943154	68956858	13705	2	Arhgef15	NM_177566.3	8743	XM_011249109.2;XM_011249110.2;XM_011249111.2;XM_011249113.2;XM_011249112.1;XM_011249118.1;XM_011249114.1;XM_011249117.1;XM_011249119.1;XR_879714.2;XM_011249122.1;XM_011249121.1;XR_879715.1;NM_177566.3;XM_006533664.2;XM_006533666.2;XM_011249115.1;XM_011249116.1;XM_011249120.1;XM_017314643.1;XR_001780023.1;XR_388487.3;XR_388488.2;XM_006533669.2	Arhgef15;Arhgef15;Arhgef15;Arhgef15;Arhgef15;Arhgef15;Arhgef15;Arhgef15;Arhgef15;Arhgef15;Arhgef15;Arhgef15;Arhgef15;Arhgef15;Arhgef15;Arhgef15;Arhgef15;Arhgef15;Arhgef15;Arhgef15;Arhgef15;Arhgef15;Arhgef15;Arhgef15	0;0;0;0;0;0;0;0;0;0;0;0;0;0;0;0;0;0;0;0;0;0;0;0
chr11	75798805	75799172	368	75798907	12.97	4.99749	3.61477	0.6627	368	*	368	75798907	Promoter (2-3kb)	11	75768270	75796060	27791	2	Doc2b	NM_007873.3	-2745	NM_007873.3;NR_136932.1;NR_136933.1	Doc2b;Gm12339;Gm12339	-2745;0;0
chr11	75834047	75834391	345	75834287	12.97	4.73293	3.45864	0.6627	345	*	345	75834287	Exon (XR_388486.1/Rph3al, exon 8 of 10)	11	75768270	75796060	27791	2	Doc2b	NM_007873.3	-37987	NR_136932.1;NR_136933.1;NM_029548.4;XM_006533641.3;XM_006533639.3;XM_006533642.3;XM_006533638.3;XM_006533640.3;XM_006533637.1;XM_006533643.1;XR_388486.1;XM_011249100.1	Gm12339;Gm12339;Rph3al;Rph3al;Rph3al;Rph3al;Rph3al;Rph3al;Rph3al;Rph3al;Rph3al;Rph3al	0;0;0;0;0;0;0;0;0;0;0;0
chr11	76327066	76327369	304	76327222	12.97	4.79185	3.49322	0.6627	304	*	304	76327222	Intron (NM_008750.5/Nxn, intron 1 of 7)	11	76257226	76399141	141916	2	Nxn	NM_008750.5	71772	NM_008750.5	Nxn	0
chr11	76694808	76695111	304	76694926	12.05	4.99749	3.37505	0.6627	304	*	304	76694926	Intron (NM_177709.3/Tusc5, intron 2 of 2)	11	76679873	76698664	18792	1	Tusc5	NM_177709.3	14935	NM_177709.3	Tusc5	0
chr11	79592513	79592816	304	79592645	12.05	4.99749	3.37505	0.6627	304	*	304	79592645	Promoter (1-2kb)	11	79591212	79694012	102801	1	Rab11fip4	NM_175543.3	1301	XM_006533403.1;NM_175543.3	Rab11fip4;Rab11fip4	0;0
chr11	84611021	84611358	338	84611269	12.97	4.79185	3.49322	0.6627	338	*	338	84611269	Distal Intergenic	11	84525660	84535831	10172	1	Lhx1os	NR_038057.1	85361	NA	NA	NA
chr11	84752825	84753128	304	84752999	12.97	4.73293	3.45864	0.6627	304	*	304	84752999	Distal Intergenic	11	84716976	84720432	3457	2	1700109G15Rik	NR_046197.1	-32393	NA	NA	NA
chr11	95590449	95590909	461	95590654	12.97	4.99749	3.61477	0.6627	461	*	461	95590654	Promoter (2-3kb)	11	95568818	95587698	18881	2	Ngfr	NM_033217.3	-2751	NM_033217.3	Ngfr	-2751
chr11	96368019	96368337	319	96368152	14.83	4.70046	3.16523	0.6627	319	*	319	96368152	Promoter (2-3kb)	11	96365758	96368253	2496	1	Hoxb1	NM_008266.5	2261	XM_006532280.1;NM_008266.5	Hoxb1;Hoxb1	0;0
chr11	96372042	96372345	304	96372286	12.05	4.99749	3.37505	0.6627	304	*	304	96372286	Distal Intergenic	11	96365758	96368253	2496	1	Hoxb1	NM_008266.5	6284	NA	NA	NA
chr11	97016460	97016777	318	97016582	12.97	4.99749	3.61477	0.6627	318	*	318	97016582	Promoter (<=1kb)	11	97017638	97024739	7102	1	Sp6	XM_006534531.3	-861	NM_031183.2;XM_006534531.3	Sp6;Sp6	0;-861
chr11	98319072	98319376	305	98319342	12.97	4.73293	3.45864	0.6627	305	*	305	98319342	Distal Intergenic	11	98298777	98314135	15359	2	Gm31317	XR_389006.1	-4937	NA	NA	NA
chr11	98346783	98347089	307	98346937	14.83	4.70046	3.16523	0.6627	307	*	307	98346937	Promoter (1-2kb)	11	98348406	98357796	9391	1	Ppp1r1b	NM_144828.2	-1317	XR_880194.1;NM_144828.2;NM_001313970.1	Gm38970;Ppp1r1b;Ppp1r1b	4661;-1317;-2907
chr11	101168562	101168870	309	101168646	12.05	4.99749	3.37505	0.6627	309	*	309	101168646	Promoter (1-2kb)	11	101162679	101170686	8008	2	Plekhh3	XM_006533033.3	1816	XM_006533033.3;XM_006533032.3;XM_017314481.1;XR_388416.3;XR_388415.2;XR_879612.2;NM_146030.2;XM_006533034.3;XR_388417.3	Plekhh3;Plekhh3;Plekhh3;Plekhh3;Plekhh3;Plekhh3;Plekhh3;Plekhh3;Plekhh3	0;0;0;0;0;0;0;0;0
chr11	101175089	101175485	397	101175220	12.97	4.79185	3.49322	0.6627	397	*	397	101175220	Promoter (<=1kb)	11	101172998	101175443	2446	2	Ccr10	NM_007721.4	0	NM_007721.4;XM_006533728.3;XM_006533730.3;NM_016782.2;XM_006533729.3	Ccr10;Cntnap1;Cntnap1;Cntnap1;Cntnap1	0;0;-577;-632;-872
chr11	101359620	101359923	304	101359694	12.97	4.79185	3.49322	0.6627	304	*	304	101359694	Distal Intergenic	11	101367716	101377903	10188	1	G6pc	NM_008061.4	-7793	NA	NA	NA
chr11	103306388	103306729	342	103306557	12.05	4.99749	3.37505	0.6627	342	*	342	103306557	Distal Intergenic	11	103331484	103344702	13219	2	Arhgap27	NM_133715.5	37973	NA	NA	NA
chr11	104150803	104151106	304	104151068	14.83	4.70046	3.16523	0.6627	304	*	304	104151068	Promoter (2-3kb)	11	104145791	104148236	2446	2	Gm35469	XR_389071.2	-2567	XR_001779871.1;XR_001779870.1;XR_001779869.1;NM_001313928.1;NM_001313929.1;NM_007762.5;XR_389071.2;XR_389072.2	Crhr1;Crhr1;Crhr1;Crhr1;Crhr1;Crhr1;Gm35469;Gm35469	0;0;0;0;0;0;-2567;0
chr11	107797926	107798547	622	107798488	12.05	4.99749	3.37505	0.6627	622	*	622	107798488	Distal Intergenic	11	107734780	107794464	59685	2	Cacng4	NM_019431.2	-3462	XR_001780346.1	LOC108167931	4060
chr11	115256945	115257310	366	115257021	20.39	4.83877	2.67325	0.6627	366	*	366	115257021	Intron (XM_017314277.1/Grin2c, intron 4 of 12)	11	115249169	115266976	17808	2	Grin2c	XM_017314277.1	9666	XM_017314277.1;XM_017314278.1;XM_011248741.1;XM_011248738.2;XM_017314276.1;XM_017314279.1;XM_017314280.1;NM_010350.2;XM_011248742.2;XM_011248739.1;XR_879516.1;XR_388349.3;XM_006532242.3;XM_011248743.2	Grin2c;Grin2c;Grin2c;Grin2c;Grin2c;Grin2c;Grin2c;Grin2c;Grin2c;Grin2c;Grin2c;Grin2c;Grin2c;Grin2c	0;0;0;0;0;0;0;0;0;0;0;0;0;0
chr11	115324920	115325223	304	115325132	12.97	4.99749	3.61477	0.6627	304	*	304	115325132	Promoter (1-2kb)	11	115315192	115322980	7789	2	Ush1g	XM_017314300.1	-1940	NM_172801.2;XM_006533256.1;XM_017314300.1	Otop2;Otop2;Ush1g	0;0;-1940
chr11	116651198	116651501	304	116651363	12.97	4.99749	3.61477	0.6627	304	*	304	116651363	Promoter (2-3kb)	11	116653889	116668389	14501	1	Gm11744	XM_017314192.1	-2388	XM_011248674.2;NM_030206.4;XM_017314192.1;XR_001779849.1;XM_017314193.1	Cygb;Cygb;Gm11744;Gm11744;Gm11744	0;0;-2388;-2388;-2715
chr11	118691625	118692185	561	118691891	12.97	4.79185	3.49322	0.6627	561	*	561	118691891	Intron (NM_001285438.1/Rbfox3, intron 1 of 13)	11	118489760	118761041	271282	2	Rbfox3	NM_001285438.1	68856	NM_001285438.1;XM_017314661.1;XM_006533725.3;XM_006533722.3;NM_001024931.2;NM_001039167.1;NM_001039168.1;NM_001285436.1;XM_006533727.3;XM_017314662.1;XM_006533726.3;NM_001285437.1;XM_017314663.1	Rbfox3;Rbfox3;Rbfox3;Rbfox3;Rbfox3;Rbfox3;Rbfox3;Rbfox3;Rbfox3;Rbfox3;Rbfox3;Rbfox3;Rbfox3	0;0;0;0;0;0;0;0;0;0;0;0;0
chr11	118910412	118910721	310	118910563	12.05	4.99749	3.37505	0.6627	310	*	310	118910563	Promoter (<=1kb)	11	118489760	118910468	420709	2	Rbfox3	XM_006533727.3	0	XM_006533722.3;NM_001024931.2;NM_001039167.1;NM_001039168.1;NM_001285436.1;XM_006533727.3;XM_017314662.1;XM_006533726.3;NM_001285437.1;XM_017314663.1	Rbfox3;Rbfox3;Rbfox3;Rbfox3;Rbfox3;Rbfox3;Rbfox3;Rbfox3;Rbfox3;Rbfox3	0;0;0;0;0;0;0;0;0;0
chr11	118915020	118915364	345	118915124	12.97	4.99749	3.61477	0.6627	345	*	345	118915124	Distal Intergenic	11	118489760	118911597	421838	2	Rbfox3	NM_001285437.1	-3423	NA	NA	NA
chr11	119068940	119069243	304	119069047	12.05	4.99749	3.37505	0.6627	304	*	304	119069047	Distal Intergenic	11	119077571	119086237	8667	2	Cbx4	NM_007625.2	16994	NA	NA	NA
chr11	119084419	119084753	335	119084649	14.83	4.70046	3.16523	0.6627	335	*	335	119084649	Promoter (1-2kb)	11	119077571	119086237	8667	2	Cbx4	NM_007625.2	1484	NM_007625.2	Cbx4	0
chr11	119545795	119546196	402	119545988	12.97	4.99749	3.61477	0.6627	402	*	402	119545988	Promoter (1-2kb)	11	119538719	119547820	9102	2	Nptx1	NM_008730.2	1624	NR_045099.1;NM_008730.2	Gm11762;Nptx1	-2434;0
chr11	120654462	120654765	304	120654581	12.05	4.96225	3.35552	0.6627	304	*	304	120654581	3' UTR	11	120653788	120659987	6200	2	Notum	XM_011249315.1	5222	XM_011249315.1;NM_175263.4;XM_006534494.3;XM_006534497.2;XM_011249314.2	Notum;Notum;Notum;Notum;Notum	0;0;0;0;0
chr12	9576304	9576607	304	9576448	12.05	4.99749	3.37505	0.6627	304	*	304	9576448	Promoter (1-2kb)	12	9574442	9581500	7059	1	Osr1	NM_011859.3	1862	NM_011859.3	Osr1	0
chr12	13066904	13067207	304	13067040	13.9	4.9455	3.42991	0.6627	304	*	304	13067040	Distal Intergenic	12	13100316	13102048	1733	2	Gm35350	XR_381279.3	34841	NA	NA	NA
chr12	17577556	17577887	332	17577680	12.97	4.99749	3.61477	0.6627	332	*	332	17577680	Distal Intergenic	12	17556901	17565007	8107	1	Gm36862	XR_381312.2	20655	NA	NA	NA
chr12	39078561	39078885	325	39078818	12.05	4.99749	3.37505	0.6627	325	*	325	39078818	Intron (XR_381459.1/Gm34809, intron 2 of 2)	12	39074465	39154735	80271	2	Gm34809	XR_381459.1	75850	XR_381459.1;XR_381460.1	Gm34809;Gm34809	0;0
chr12	76555104	76555461	358	76555272	12.97	4.99749	3.61477	0.6627	358	*	358	76555272	Intron (XM_006515873.3/Plekhg3, intron 1 of 17)	12	76546972	76547925	954	2	AI463170	NR_046044.1	-7179	XM_006515873.3;XM_006515875.3;NM_153804.4;XM_006515869.2;XM_006515870.2;XM_006515871.2;XM_006515872.2;XM_006515876.2;XM_006515877.2;XM_006515878.2;XM_006515880.2;XM_006515874.3	Plekhg3;Plekhg3;Plekhg3;Plekhg3;Plekhg3;Plekhg3;Plekhg3;Plekhg3;Plekhg3;Plekhg3;Plekhg3;Plekhg3	0;0;0;0;0;0;0;0;0;0;0;0
chr12	80512116	80512419	304	80512188	12.97	4.79185	3.49322	0.6627	304	*	304	80512188	Exon (XR_001780645.1/Gm26777, exon 2 of 3)	12	80507206	80517954	10749	1	2310002D06Rik	NR_045490.1	4910	NR_045490.1;XR_381753.3;XR_001780645.1;XR_381752.3	2310002D06Rik;Gm26777;Gm26777;Gm26777	0;0;0;0
chr12	86372750	86373063	314	86373022	12.97	4.99749	3.61477	0.6627	314	*	314	86373022	Intron (NM_001159500.1/Esrrb, intron 1 of 6)	12	86359049	86361172	2124	2	Gm40483	XR_872890.1	-11578	NM_001159500.1	Esrrb	0
chr12	86553831	86554212	382	86553972	12.97	4.99749	3.61477	0.6627	382	*	382	86553972	Distal Intergenic	12	86488207	86521628	33422	1	Esrrb	XM_006515882.2	65624	NA	NA	NA
chr12	88991362	88991665	304	88991452	12.05	4.99749	3.37505	0.6627	304	*	304	88991452	Intron (XM_017314984.1/Nrxn3, intron 5 of 23)	12	88934674	88969655	34982	2	Gm40537	XR_872904.2	-21707	XM_017314984.1;XM_006515560.2;XM_006515559.2;XM_017314983.1;XM_006515553.2;XM_006515554.2;XM_006515558.1;XM_006515570.1;XR_001780421.1;XR_001780422.1;XR_001780423.1;XR_001780424.1;XR_001780425.1;XR_001780426.1;XR_381485.1;XM_006515534.1;XM_006515544.1;XM_006515545.1;XM_006515546.1;XM_006515547.1;XM_006515548.1;XM_006515549.1;XM_006515550.1;XM_006515551.1;XM_006515552.1;XM_006515555.1;XM_006515556…	Nrxn3;Nrxn3;Nrxn3;Nrxn3;Nrxn3;Nrxn3;Nrxn3;Nrxn3;Nrxn3;Nrxn3;Nrxn3;Nrxn3;Nrxn3;Nrxn3;Nrxn3;Nrxn3;Nrxn3;Nrxn3;Nrxn3;Nrxn3;Nrxn3;Nrxn3;Nrxn3;Nrxn3;Nrxn3;Nrxn3;Nrxn3;Nrxn3;Nrxn3;Nrxn3;Nrxn3;Nrxn3;Nrxn3;Nrxn3;Nrxn3;Nrxn3;Nrxn3;Nrxn3;Nrxn3;Nrxn3;Nrxn3;Nrxn3;Nrxn3;Nrxn3	0;0;0;0;0;0;0;0;0;0;0;0;0;0;0;0;0;0;0;0;0;0;0;0;0;0;0;0;0;0;0;0;0;0;0;0;0;0;0;0;0;0;0;0
chr12	98578334	98578759	426	98578474	12.97	4.79185	3.49322	0.6627	426	*	426	98578474	Promoter (<=1kb)	12	98429437	98578213	148777	2	Kcnk10	NM_029911.5	-121	NM_029911.5	Kcnk10	-121
chr12	99094932	99095235	304	99095072	14.83	4.70046	3.16523	0.6627	304	*	304	99095072	Distal Intergenic	12	99047161	99047622	462	1	Rpl30-ps8	Rpl30-ps8	47771	NA	NA	NA
chr12	103324034	103324337	304	103324149	12.97	4.99749	3.61477	0.6627	304	*	304	103324149	Intron (NM_023049.1/Asb2, intron 8 of 9)	12	103314959	103317065	2107	1	Fam181a	NM_001195726.1	9075	NM_023049.1	Asb2	0
chr12	111446721	111447107	387	111446998	12.97	4.99749	3.61477	0.6627	387	*	387	111446998	Intron (XM_006515792.3/Tnfaip2, intron 3 of 6)	12	111442661	111455018	12358	1	Tnfaip2	NM_009396.2	4060	XM_006515792.3;XM_006515793.3;XR_381521.3;NM_009396.2	Tnfaip2;Tnfaip2;Tnfaip2;Tnfaip2	0;0;0;0
chr12	111462172	111462611	440	111462317	12.97	4.99749	3.61477	0.6627	440	*	440	111462317	Distal Intergenic	12	111442661	111455018	12358	1	Tnfaip2	NM_009396.2	19511	NA	NA	NA
chr13	21700414	21700717	304	21700611	12.05	4.73293	3.22927	0.6627	304	*	304	21700611	Promoter (2-3kb)	13	21703003	21703944	942	1	Olfr1359	NM_001011820.1	-2286	NM_001011820.1	Olfr1359	-2286
chr13	31622533	31622965	433	31622906	13.9	4.9455	3.42991	0.6627	433	*	433	31622906	Promoter (2-3kb)	13	31625816	31631406	5591	1	Foxf2	NM_010225.2	-2851	NM_010225.2	Foxf2	-2851
chr13	40707979	40708571	593	40708046	12.97	4.99749	3.61477	0.6627	593	*	593	40708046	Distal Intergenic	13	40727808	40735162	7355	1	Gm26688	NR_125899.1	-19237	NA	NA	NA
chr13	54041802	54042105	304	54042004	12.97	4.73293	3.45864	0.6627	304	*	304	54042004	Distal Intergenic	13	54051183	54054780	3598	2	Drd1	NM_001291801.1	12675	NA	NA	NA
chr13	54058300	54058664	365	54058517	13.9	4.9455	3.42991	0.6627	365	*	365	54058517	Promoter (2-3kb)	13	54051183	54055658	4476	2	Drd1	NM_010076.3	-2642	NM_010076.3	Drd1	-2642
chr13	56250743	56251061	319	56250786	14.83	4.75991	3.19591	0.6627	319	*	319	56250786	Promoter (1-2kb)	13	56250492	56252163	1672	2	Neurog1	NM_010896.2	1102	NM_010896.2	Neurog1	0
chr13	83719972	83720306	335	83720120	12.05	4.99749	3.37505	0.6627	335	*	335	83720120	Distal Intergenic	13	83728106	83735669	7564	1	C130071C03Rik	NR_015561.2	-7800	NA	NA	NA
chr13	94871647	94871966	320	94871793	12.97	4.99749	3.61477	0.6627	320	*	320	94871793	Distal Intergenic	13	94875627	94883681	8055	1	Otp	NM_011021.3	-3661	NA	NA	NA
chr13	98500356	98500659	304	98500440	12.97	4.99749	3.61477	0.6627	304	*	304	98500440	Distal Intergenic	13	98489359	98489841	483	2	LOC101055909	LOC101055909	-10515	NA	NA	NA
chr13	117022046	117022349	304	117022252	12.97	4.99749	3.61477	0.6627	304	*	304	117022252	Promoter (2-3kb)	13	116850842	117025146	174305	2	Parp8	XM_006517718.3	2797	XM_006517718.3;XM_011244679.2;XM_006517720.1;XM_006517719.3;NM_001081009.1;XM_011244680.2	Parp8;Parp8;Parp8;Parp8;Parp8;Parp8	0;0;0;0;0;0
chr14	21983713	21984137	425	21983931	14.83	4.70046	3.16523	0.6627	425	*	425	21983931	3' UTR	14	21983962	21989601	5640	2	Zfp503	NM_145459.3	5464	NM_145459.3	Zfp503	0
chr14	29898483	29898786	304	29898550	12.97	4.99749	3.61477	0.6627	304	*	304	29898550	Distal Intergenic	14	29968380	29975074	6695	1	Selk	NM_019979.2	-69594	NA	NA	NA
chr14	70027922	70028240	319	70028120	12.05	4.99749	3.37505	0.6627	319	*	319	70028120	Intron (NM_028560.4/Pebp4, intron 4 of 6)	14	70020505	70059588	39084	2	Gm33524	XR_874783.1	31348	XR_383556.3;XR_874783.1;XR_383554.3;XR_874784.2;NM_028560.4	Gm33524;Gm33524;Gm33524;Gm33524;Pebp4	0;0;0;0;0
chr14	78419256	78419559	304	78419470	12.97	4.99749	3.61477	0.6627	304	*	304	78419470	Distal Intergenic	14	78330572	78332103	1532	2	Gm30662	XR_383630.1	-87153	NA	NA	NA
chr14	79756259	79756588	330	79756364	12.97	4.99749	3.61477	0.6627	330	*	330	79756364	Intron (XR_874849.2/LOC102633266, intron 4 of 5)	14	79742320	79777234	34915	1	LOC102633266	XR_874849.2	13939	XR_001781404.1;XR_874849.2	LOC102633266;LOC102633266	13939;0
chr14	102983421	102983724	304	102983586	12.97	4.99749	3.61477	0.6627	304	*	304	102983586	Promoter (<=1kb)	14	102976581	102982637	6057	2	Kctd12	NM_177715.4	-784	NM_177715.4;NR_039592.1;NA	Kctd12;Mir5130;Mir5130	-784;-789;-790
chr14	104461907	104462228	322	104462161	12.05	4.99749	3.37505	0.6627	322	*	322	104462161	Promoter (1-2kb)	14	104381934	104460120	78187	2	D130079A08Rik	XR_874931.1	-1787	XR_383722.2;XR_874930.1;XR_383723.2;XR_874931.1;XM_006518705.3;XM_006518706.3;XR_383144.3;NM_011143.4	D130079A08Rik;D130079A08Rik;D130079A08Rik;D130079A08Rik;Pou4f1;Pou4f1;Pou4f1;Pou4f1	-1787;-1787;-1787;-1787;0;0;0;0
chr14	104463450	104463761	312	104463556	12.05	4.99749	3.37505	0.6627	312	*	312	104463556	3' UTR	14	104381934	104460120	78187	2	D130079A08Rik	XR_874931.1	-3330	XM_006518705.3;XM_006518706.3;XR_383144.3;NM_011143.4	Pou4f1;Pou4f1;Pou4f1;Pou4f1	0;0;0;0
chr14	122462978	122463281	304	122463077	12.05	4.79185	3.26156	0.6627	304	*	304	122463077	Promoter (1-2kb)	14	122464557	122466156	1600	1	Gm33719	XR_383797.2	-1276	XR_383797.2;XR_001781476.1;NM_022987.3;XM_006519357.3	Gm33719;Gm33719;Zic5;Zic5	-1276;-2179;0;2185
chr15	37106045	37106405	361	37106347	12.05	4.99749	3.37505	0.6627	361	*	361	37106347	Distal Intergenic	15	37133223	37135523	2301	2	Gm41301	XR_875169.1	29118	NA	NA	NA
chr15	57639774	57640077	304	57639875	12.05	4.99749	3.37505	0.6627	304	*	304	57639875	Intron (XR_384108.1/Gm35682, intron 1 of 3)	15	57578749	57660115	81367	2	Gm35682	XR_384108.1	20038	XR_384108.1	Gm35682	0
chr15	64918600	64919119	520	64918865	12.05	4.99749	3.37505	0.6627	520	*	520	64918865	Promoter (2-3kb)	15	64699035	64921475	222441	2	Adcy8	XM_006520319.3	2356	XM_006520319.3;NM_001291903.1;NM_009623.2	Adcy8;Adcy8;Adcy8	0;0;0
chr15	66929217	66929520	304	66929407	12.97	4.79185	3.49322	0.6627	304	*	304	66929407	3' UTR	15	66891393	66923199	31807	1	Wisp1	NM_018865.2	37824	NM_008681.2	Ndrg1	0
chr15	78201624	78201927	304	78201861	12.97	4.99749	3.61477	0.6627	304	*	304	78201861	Promoter (2-3kb)	15	78191448	78204417	12970	2	Pvalb	XM_006520643.3	2490	NM_013645.3;XM_006520643.3	Pvalb;Pvalb	0;0
chr15	78669661	78670041	381	78669743	13.9	4.9455	3.42991	0.6627	381	*	381	78669743	3' UTR	15	78674687	78676124	1438	1	1700041B01Rik	XR_001781712.1	-4646	XM_017316526.1;XM_017316528.1;XM_006520678.3;XM_017316525.1;NM_183141.2	Elfn2;Elfn2;Elfn2;Elfn2;Elfn2	0;0;0;0;0
chr15	79160643	79161111	469	79160811	12.97	4.79185	3.49322	0.6627	469	*	469	79160811	Intron (NM_011437.1/Sox10, intron 2 of 3)	15	79154913	79164490	9578	2	Sox10	NM_011437.1	3379	NM_011437.1	Sox10	0
chr15	80464878	80465181	304	80464911	12.05	4.91519	3.32949	0.6627	304	*	304	80464911	Intron (XM_006521134.2/Enthd1, intron 6 of 6)	15	80431571	80438603	7033	2	Gm31369	XR_384259.1	-26275	XM_006521134.2;XM_011245686.1;XM_017316685.1;XM_017316686.1;XM_017316687.1;NM_001163189.1	Enthd1;Enthd1;Enthd1;Enthd1;Enthd1;Enthd1	0;0;0;0;0;0
chr15	82960639	82960965	327	82960748	14.83	4.70046	3.16523	0.6627	327	*	327	82960748	Promoter (1-2kb)	15	82959218	82959296	79	2	Mir3080	NR_037241.1	-1343	NR_037241.1;NA;NA;XM_006520733.1;XM_006520732.2	Mir3080;Mir3080;Mir3080;Tcf20;Tcf20	-1343;-1390;-1354;0;0
chr15	85176803	85177106	304	85176871	12.05	4.99749	3.37505	0.6627	304	*	304	85176871	Distal Intergenic	15	85149254	85156132	6879	2	Gm19277	NR_040360.1	-20671	NA	NA	NA
chr15	89545430	89545733	304	89545517	12.05	4.99749	3.37505	0.6627	304	*	304	89545517	Intron (XM_017316716.1/Shank3, intron 17 of 17)	15	89519941	89523796	3856	2	LOC105246018	XR_875573.2	-21634	XM_017316716.1;XM_017316714.1;XM_017316715.1;XM_006521221.2;XM_006521223.3;XM_006521222.2;XM_006521224.3;XM_006521220.2;NM_021423.3	Shank3;Shank3;Shank3;Shank3;Shank3;Shank3;Shank3;Shank3;Shank3	0;0;0;0;0;0;0;0;0
chr15	98010848	98011151	304	98010964	12.05	4.99749	3.37505	0.6627	304	*	304	98010964	Distal Intergenic	15	97975602	98004724	29123	2	Col2a1	NM_031163.3	-6124	NA	NA	NA
chr15	98788256	98788741	486	98788459	12.97	4.99749	3.61477	0.6627	486	*	486	98788459	Promoter (1-2kb)	15	98789857	98793830	3974	1	Wnt1	NM_021279.4	-1116	NM_021279.4	Wnt1	-1116
chr15	98797830	98798133	304	98797955	12.05	4.99749	3.37505	0.6627	304	*	304	98797955	Distal Intergenic	15	98789857	98793830	3974	1	Wnt1	NM_021279.4	7973	NA	NA	NA
chr15	101567101	101567404	304	101567238	12.05	4.99749	3.37505	0.6627	304	*	304	101567238	Intron (NM_133357.3/Krt75, intron 7 of 8)	15	101552356	101562950	10595	2	Krt90	NM_177717.4	-4151	NM_133357.3	Krt75	0
chr15	101944631	101945001	371	101944816	12.05	4.99749	3.37505	0.6627	371	*	371	101944816	Downstream (<1kb)	15	101929332	101940324	10993	2	Krt79	NM_146063.1	-4307	XM_006521114.3;XM_011245680.2;NM_212487.4	Krt78;Krt78;Krt78	9771;51623;9286
chr15	102973893	102974439	547	102974351	12.97	4.79185	3.49322	0.6627	547	*	547	102974351	Promoter (<=1kb)	15	102973401	102973422	22	1	Mir196a-2	NA	492	NM_010462.5;NM_008272.3;NR_029722.1;NA;NA	Hoxc10;Hoxc9;Mir196a-2;Mir196a-2;Mir196a-2	0;-2593;0;0;0
chr15	103020020	103020396	377	103020276	13.9	4.53751	3.20558	0.6627	377	*	377	103020276	Promoter (1-2kb)	15	103018099	103036856	18758	1	Hoxc4	XM_006520463.2	1921	XM_006520461.2;XM_006520463.2;NM_175730.5	Hoxc4;Hoxc4;Hoxc5	0;0;0
chr15	103043217	103043520	304	103043349	12.97	4.79185	3.49322	0.6627	304	*	304	103043349	Intron (XR_384508.3/Gm30528, intron 2 of 2)	15	103026807	103035826	9020	2	Gm30528	XR_384507.3	-7391	XR_384508.3;XR_384510.3	Gm30528;Gm30528	0;0
chr15	103063492	103063803	312	103063517	12.97	4.77762	3.48486	0.6627	312	*	312	103063517	Promoter (<=1kb)	15	103026807	103063780	36974	2	Gm30528	XR_384508.3	0	XR_384508.3;XR_384510.3	Gm30528;Gm30528	0;0
chr16	8426617	8426963	347	8426870	14.83	4.70046	3.16523	0.6627	347	*	347	8426870	Promoter (1-2kb)	16	8409276	8425136	15861	2	Tmem114	NM_029070.2	-1481	NM_029070.2	Tmem114	-1481
chr16	11027263	11027676	414	11027388	12.97	4.79185	3.49322	0.6627	414	*	414	11027388	Distal Intergenic	16	11008898	11015184	6287	1	Gm4262	NR_040518.1	18365	NA	NA	NA
chr16	23544477	23544780	304	23544597	12.97	4.99749	3.61477	0.6627	304	*	304	23544597	Intron (XR_875970.2/Gm31077, intron 4 of 5)	16	23468361	23521074	52714	2	Masp1	XM_006521828.3	-23403	XR_875970.2;XR_875964.2;XR_875965.2;XR_875966.2;XR_875967.2;XR_875969.2;XR_875968.2;XR_001781951.1;XR_875971.2	Gm31077;Gm31077;Gm31077;Gm31077;Gm31077;Gm31077;Gm31077;Gm31077;Gm31077	0;0;0;0;0;0;0;0;0
chr16	30240170	30240525	356	30240320	12.97	4.91519	3.56597	0.6627	356	*	356	30240320	Distal Intergenic	16	30249567	30253224	3658	2	Gm33330	XR_876005.1	12699	NA	NA	NA
chr16	30658089	30658407	319	30658320	12.05	4.79185	3.26156	0.6627	319	*	319	30658320	Distal Intergenic	16	30599723	30602797	3075	1	Fam43a	NM_177632.3	58366	NA	NA	NA
chr16	33730045	33730348	304	33730126	12.97	4.99749	3.61477	0.6627	304	*	304	33730126	Intron (XM_006522717.1/Heg1, intron 7 of 16)	16	33725079	33771576	46498	1	Heg1	XM_017317159.1	4966	XM_006522717.1;XM_006522715.3;XM_006522716.1;XM_006522718.2;NM_175256.5;XM_017317159.1	Heg1;Heg1;Heg1;Heg1;Heg1;Heg1	0;0;0;0;0;0
chr16	34653927	34654230	304	34653968	12.97	4.73293	3.45864	0.6627	304	*	304	34653968	Promoter (2-3kb)	16	34651211	34678610	27400	1	Ropn1	NM_030744.2	2716	XM_006522698.3;NM_030744.2	Ropn1;Ropn1	0;0
chr16	35135000	35135303	304	35135187	15.75	4.9823	3.18737	0.6627	304	*	304	35135187	Distal Intergenic	16	35155636	35304549	148914	1	Adcy5	NM_001012765.4	-20333	NA	NA	NA
chr16	35171183	35171576	394	35171374	12.05	4.99749	3.37505	0.6627	394	*	394	35171374	Intron (NM_001012765.4/Adcy5, intron 1 of 20)	16	35155636	35304549	148914	1	Adcy5	NM_001012765.4	15547	NM_001012765.4	Adcy5	0
chr16	35259779	35260082	304	35259965	12.05	4.99749	3.37505	0.6627	304	*	304	35259965	Intron (NM_001012765.4/Adcy5, intron 3 of 20)	16	35229172	35235944	6773	1	LOC108168285	XR_001781915.1	30607	NM_001012765.4	Adcy5	0
chr16	92670248	92670551	304	92670265	12.05	4.99749	3.37505	0.6627	304	*	304	92670265	Intron (NM_001111023.2/Runx1, intron 2 of 5)	16	92601466	92697329	95864	2	Runx1	NM_001111023.2	26778	NM_001111023.2;NM_009821.3;NM_001111021.2;NM_001111022.2	Runx1;Runx1;Runx1;Runx1	0;0;0;0
chr16	93352772	93353075	304	93352959	12.97	4.73293	3.45864	0.6627	304	*	304	93352959	Promoter (<=1kb)	16	93343724	93353189	9466	2	1810053B23Rik	NR_040486.1	114	NR_040488.1;NR_040489.1;NR_040486.1;NR_040490.1;NR_040487.1;NR_040491.1	1810053B23Rik;1810053B23Rik;1810053B23Rik;1810053B23Rik;1810053B23Rik;1810053B23Rik	0;0;0;0;0;0
chr17	8435744	8436053	310	8436018	12.05	4.99749	3.37505	0.6627	310	*	310	8436018	Promoter (1-2kb)	17	8434645	8442491	7847	1	T	XM_011246203.1	1099	XM_011246199.1;XM_011246201.1;XM_011246202.1;XM_011246205.2;XR_385171.2;XM_011246206.2;NM_009309.2;XM_011246203.1	T;T;T;T;T;T;T;T	0;0;0;3084;0;3073;0;0
chr17	14687225	14687528	304	14687327	12.05	4.99749	3.37505	0.6627	304	*	304	14687327	Intron (NM_011581.3/Thbs2, intron 4 of 21)	17	14665500	14694262	28763	2	Thbs2	NM_011581.3	6734	NM_011581.3	Thbs2	0
chr17	25462206	25462533	328	25462249	14.83	4.70046	3.16523	0.6627	328	*	328	25462249	Intron (XM_006524948.2/Tekt4, intron 1 of 6)	17	25454675	25476602	21928	1	Tekt4	XM_006524948.2	7531	XM_006524948.2	Tekt4	0
chr17	26402338	26402641	304	26402475	12.05	4.79185	3.26156	0.6627	304	*	304	26402475	Distal Intergenic	17	26414965	26446349	31385	1	Neurl1b	NM_001081656.2	-12324	NA	NA	NA
chr17	29819920	29820307	388	29820091	12.97	4.99749	3.61477	0.6627	388	*	388	29820091	Distal Intergenic	17	29827958	29887882	59925	2	Mdga1	NM_001081160.1	67575	NA	NA	NA
chr17	45850224	45850556	333	45850363	12.05	4.99749	3.37505	0.6627	333	*	333	45850363	Distal Intergenic	17	45821875	45828882	7008	2	Gm35692	XR_876833.1	-21342	NA	NA	NA
chr17	46090579	46090912	334	46090763	12.97	4.99749	3.61477	0.6627	334	*	334	46090763	Distal Intergenic	17	46094334	46094717	384	2	LOC102238520	LOC102238520	3805	NA	NA	NA
chr17	81095607	81095910	304	81095656	12.97	4.99749	3.61477	0.6627	304	*	304	81095656	Distal Intergenic	17	81032748	81065135	32388	2	Thumpd2	XM_011246639.2	-30472	NA	NA	NA
chr17	83217070	83217398	329	83217240	12.05	4.99749	3.37505	0.6627	329	*	329	83217240	Promoter (1-2kb)	17	83215302	83225069	9768	1	Pkdcc	XM_011246234.1	1768	XR_001782234.1;NM_134117.2;XM_011246234.1	LOC108168353;Pkdcc;Pkdcc	-2359;0;0
chr17	87280159	87280478	320	87280279	12.97	4.99749	3.61477	0.6627	320	*	320	87280279	Promoter (2-3kb)	17	87282687	87350172	67486	1	Ttc7	XM_006524202.3	-2209	NR_015506.2;XM_006524202.3;XM_006524201.3;NM_028639.3	4833418N02Rik;Ttc7;Ttc7;Ttc7	0;-2209;-2210;-2408
chr18	37723557	37723860	304	37723805	12.97	4.99749	3.61477	0.6627	304	*	304	37723805	Promoter (1-2kb)	18	37725706	37841873	116168	1	Pcdhga8	NM_033591.3	-1846	NM_001174154.2;NM_001301256.1;NM_001301259.1;NM_033584.1;NM_033585.1;NM_033586.2;NM_033587.3;NM_033588.4;NM_033589.1;NM_033590.3;NM_033591.3;NM_033574.3;NM_033575.3;NM_033576.1	Gm37013;Gm38666;Gm38667;Pcdhga1;Pcdhga2;Pcdhga3;Pcdhga4;Pcdhga5;Pcdhga6;Pcdhga7;Pcdhga8;Pcdhgb1;Pcdhgb2;Pcdhgb4	0;0;0;0;0;0;0;0;0;0;-1846;0;0;0
chr18	38099952	38100287	336	38100180	12.97	4.99749	3.61477	0.6627	336	*	336	38100180	Intron (XR_386171.3/Gm30093, intron 2 of 3)	18	38049789	38061485	11697	2	Gm41701	XR_001782504.1	-38467	XR_386171.3;XR_877327.2	Gm30093;Gm30093	0;0
chr18	61503224	61503619	396	61503518	12.97	4.99749	3.61477	0.6627	396	*	396	61503518	Intron (XM_011246946.2/Arhgef37, intron 6 of 9)	18	61491657	61512210	20554	2	Arhgef37	XM_011246946.2	8591	XM_011246946.2;XM_011246947.2;XM_006526027.3;XM_006526028.3;NM_177828.4;XM_011246948.2	Arhgef37;Arhgef37;Arhgef37;Arhgef37;Arhgef37;Arhgef37	0;0;0;0;0;33058
chr18	66289049	66289352	304	66289136	12.97	4.99749	3.61477	0.6627	304	*	304	66289136	Promoter (2-3kb)	18	66056856	66291838	234983	2	Ccbe1	NM_178793.4	2486	NM_178793.4	Ccbe1	0
chr18	75652866	75653212	347	75653122	12.05	4.99749	3.37505	0.6627	347	*	347	75653122	Intron (NM_201354.2/Ctif, intron 1 of 11)	18	75431208	75697692	266485	2	Ctif	XM_006525967.3	44480	NM_201354.2;XM_006525967.3;XM_006525968.3;XM_006525973.3	Ctif;Ctif;Ctif;Ctif	0;0;0;0
chr18	75730298	75730672	375	75730495	12.97	4.73293	3.45864	0.6627	375	*	375	75730495	Distal Intergenic	18	75431205	75697696	266492	2	Ctif	NM_201354.2	-32602	NA	NA	NA
chr18	75760682	75761165	484	75761037	12.05	4.99749	3.37505	0.6627	484	*	484	75761037	Distal Intergenic	18	75767068	75767539	472	1	Gm20570	Gm20570	-5903	NA	NA	NA
chr18	75873019	75873475	457	75873194	12.97	4.99749	3.61477	0.6627	457	*	457	75873194	Intron (NM_145356.3/Zbtb7c, intron 1 of 4)	18	75820178	76148564	328387	1	Zbtb7c	NM_145356.3	52841	NM_145356.3	Zbtb7c	0
chr18	76234348	76234690	343	76234475	12.97	4.99749	3.61477	0.6627	343	*	343	76234475	Promoter (2-3kb)	18	76234341	76236913	2573	2	Gm41778	XR_877565.2	2223	XR_877565.2	Gm41778	0
chr18	76389182	76389535	354	76389361	12.97	4.99749	3.61477	0.6627	354	*	354	76389361	Distal Intergenic	18	76476827	76478631	1805	1	Gm41779	XR_877567.2	-87292	NA	NA	NA
chr18	76466855	76467199	345	76467022	12.05	4.99749	3.37505	0.6627	345	*	345	76467022	Distal Intergenic	18	76476827	76478631	1805	1	Gm41779	XR_877567.2	-9628	NA	NA	NA
chr18	76604104	76604407	304	76604324	12.05	4.99749	3.37505	0.6627	304	*	304	76604324	Distal Intergenic	18	76613896	76633066	19171	2	Gm31933	XR_001782416.1	28659	NA	NA	NA
chr18	76842204	76842545	342	76842319	12.05	4.99749	3.37505	0.6627	342	*	342	76842319	Distal Intergenic	18	76846733	76901064	54332	1	Skor2	XM_006526436.3	-4188	NA	NA	NA
chr18	80325183	80325486	304	80325423	12.05	4.99749	3.37505	0.6627	304	*	304	80325423	Intron (XM_017317904.1/Kcng2, intron 1 of 2)	18	80316704	80320916	4213	1	Gm29913	XR_386385.2	8479	XM_017317904.1;XM_006526467.3;NM_001190373.1	Kcng2;Kcng2;Kcng2	0;0;0
chr18	80645163	80645466	304	80645374	12.97	4.99749	3.61477	0.6627	304	*	304	80645374	Intron (NM_001164111.1/Nfatc1, intron 8 of 9)	18	80571824	80605936	34113	2	Gm41790	XR_877607.1	-39227	NM_001164111.1;NM_001164112.1;NM_001164110.1;NM_198429.2;NM_016791.4;NM_001164109.1	Nfatc1;Nfatc1;Nfatc1;Nfatc1;Nfatc1;Nfatc1	0;0;0;0;62707;67605
chr19	4474415	4474718	304	4474530	12.97	4.79185	3.49322	0.6627	304	*	304	4474530	Promoter (2-3kb)	19	4445908	4477143	31236	2	Syt12	NM_134164.5	2425	NM_134164.5	Syt12	0
chr19	23863935	23864339	405	23864159	12.05	4.79185	3.26156	0.6627	405	*	405	23864159	Intron (XM_006527139.3/Apba1, intron 1 of 12)	19	23905122	23917546	12425	2	Gm34076	XR_386615.2	53207	XM_006527139.3;XM_006527140.3;NM_177034.3	Apba1;Apba1;Apba1	0;0;0
chr19	25173374	25173756	383	25173567	12.97	4.99749	3.61477	0.6627	383	*	383	25173567	Intron (NM_028785.3/Dock8, intron 36 of 47)	19	25153231	25155877	2647	2	Gm34186	XR_386617.1	-17497	NM_028785.3;XM_011247397.2;XM_006527435.3	Dock8;Dock8;Dock8	0;0;0
chr19	41195876	41196179	304	41195921	12.05	4.99749	3.37505	0.6627	304	*	304	41195921	Intron (NM_011904.3/Tll2, intron 1 of 20)	19	41083981	41206774	122794	2	Tll2	NM_011904.3	10595	NM_011904.3;XM_006527095.3	Tll2;Tll2	0;0
chr19	43030768	43031134	367	43030887	12.05	4.99749	3.37505	0.6627	367	*	367	43030887	Intron (XM_011247295.1/Hpse2, intron 2 of 10)	19	43278429	43279303	875	2	Gm18379	Gm18379	248169	XM_011247295.1;XM_006527214.3;NM_001081257.2;XM_011247294.2;XM_011247296.2	Hpse2;Hpse2;Hpse2;Hpse2;Hpse2	0;0;0;0;0
chr19	43615608	43615957	350	43615729	12.97	4.99749	3.61477	0.6627	350	*	350	43615729	3' UTR	19	43612325	43615892	3568	1	Nkx2-3	NM_008699.2	3283	NM_008699.2	Nkx2-3	0
chr19	44342711	44343033	323	44342796	12.97	4.99749	3.61477	0.6627	323	*	323	44342796	Intron (NM_183216.3/Scd4, intron 5 of 5)	19	44333326	44346743	13418	1	Scd4	NM_183216.3	9385	NM_183216.3	Scd4	0
chr19	44664818	44665121	304	44664901	12.05	4.99749	3.37505	0.6627	304	*	304	44664901	Distal Intergenic	19	44672417	44674865	2449	1	Gm41854	XR_877880.1	-7296	NA	NA	NA
chr19	44758576	44758909	334	44758807	12.05	4.99749	3.37505	0.6627	334	*	334	44758807	Promoter (1-2kb)	19	44757394	44837871	80478	1	Pax2	NM_011037.4	1182	XM_006526756.3;XM_011247161.2;XM_006526757.3;XM_006526749.3;XM_006526750.3;XM_006526751.3;XM_006526752.3;XM_006526753.3;XM_006526755.3;XM_006526754.3;XM_006526758.3;NM_011037.4	Pax2;Pax2;Pax2;Pax2;Pax2;Pax2;Pax2;Pax2;Pax2;Pax2;Pax2;Pax2	0;0;0;0;0;0;0;0;0;0;0;0
chr19	44879093	44879396	304	44879156	12.05	4.99749	3.37505	0.6627	304	*	304	44879156	Distal Intergenic	19	44918505	44983036	64532	1	Fam178a	XM_006527000.3	-39109	NA	NA	NA
chr19	45149636	45149969	334	45149823	12.97	4.99749	3.61477	0.6627	334	*	334	45149823	Promoter (<=1kb)	19	45150082	45156943	6862	1	Tlx1	XM_006526915.3	-113	XR_386750.3;XM_006526915.3;NM_021901.3	Gm35923;Tlx1;Tlx1	0;0;0
chr19	45252315	45252665	351	45252375	12.97	4.99749	3.61477	0.6627	351	*	351	45252375	Distal Intergenic	19	45232684	45237430	4747	2	Lbx1	XM_006526722.3	-14885	NA	NA	NA
chr19	46677032	46677531	500	46677448	12.97	4.99749	3.61477	0.6627	500	*	500	46677448	Promoter (1-2kb)	19	46674086	46675297	1212	2	Gm6967	Gm6967	-1735	XR_877897.1;Gm6967	Gm41857;Gm6967	8352;-1735
chr2	28014922	28015289	368	28015087	12.05	4.79185	3.26156	0.6627	368	*	368	28015087	Intron (XM_006497644.3/Col5a1, intron 52 of 65)	2	28076479	28084878	8400	2	Fcnb	NM_010190.1	69589	XM_006497644.3;NM_015734.2	Col5a1;Col5a1	0;0
chr2	28599905	28600343	439	28600106	12.05	4.99749	3.37505	0.6627	439	*	439	28600106	Distal Intergenic	2	28566245	28583279	17035	2	Gtf3c5	NM_148928.3	-16626	NA	NA	NA
chr2	28992241	28992582	342	28992399	12.97	4.99749	3.61477	0.6627	342	*	342	28992399	Intron (XM_006498132.2/Cfap77, intron 1 of 5)	2	28933429	28934627	1199	2	Gm13394	Gm13394	-57614	XM_006498132.2;NM_001166705.1	Cfap77;Cfap77	0;0
chr2	30768640	30768990	351	30768706	14.83	4.70046	3.16523	0.6627	351	*	351	30768706	Promoter (2-3kb)	2	30771515	30783618	12104	1	Gm39783	XR_001783261.1	-2525	XR_001783261.1	Gm39783	-2525
chr2	33584225	33584605	381	33584445	12.05	4.79185	3.26156	0.6627	381	*	381	33584445	Promoter (<=1kb)	2	33560965	33584330	23366	2	Lmx1b	XM_006497747.3	0	XM_006497747.3;XM_006497746.3;NM_010725.2	Lmx1b;Lmx1b;Lmx1b	0;0;0
chr2	33716385	33716751	367	33716581	12.97	4.99749	3.61477	0.6627	367	*	367	33716581	Promoter (2-3kb)	2	33714606	33718959	4354	2	9430024E24Rik	XR_374262.2	2208	XR_374262.2	9430024E24Rik	0
chr2	38339833	38340157	325	38340076	12.97	4.99749	3.61477	0.6627	325	*	325	38340076	Promoter (<=1kb)	2	38339286	38369736	30451	1	Lhx2	XM_006497734.1	547	XR_001783285.1;XR_001783286.1;NM_001290646.1;XM_006497734.1;XM_006497735.2;XM_006497738.3	LOC108168748;LOC108168748;Lhx2;Lhx2;Lhx2;Lhx2	-606;-606;0;0;0;0
chr2	38344020	38344403	384	38344229	12.97	4.99749	3.61477	0.6627	384	*	384	38344229	Promoter (2-3kb)	2	38341064	38369736	28673	1	Lhx2	XM_006497738.3	2956	XR_374289.2;NM_001290646.1;XM_006497734.1;XM_006497735.2;XM_006497738.3	Gm27197;Lhx2;Lhx2;Lhx2;Lhx2	0;0;0;0;0
chr2	38345487	38346249	763	38345674	12.97	4.99749	3.61477	0.6627	763	*	763	38345674	Intron (NM_001290646.1/Lhx2, intron 1 of 4)	2	38347246	38350648	3403	2	Gm27197	XR_374289.2	4399	XR_374289.2;NM_001290646.1;XM_006497734.1;XM_006497735.2;XM_006497738.3	Gm27197;Lhx2;Lhx2;Lhx2;Lhx2	0;0;0;0;0
chr2	38432922	38433238	317	38433147	12.05	4.99749	3.37505	0.6627	317	*	317	38433147	Distal Intergenic	2	38490022	38490516	495	1	Gm13588	Gm13588	-56784	NA	NA	NA
chr2	38702492	38703013	522	38702611	12.05	4.99749	3.37505	0.6627	522	*	522	38702611	Intron (XM_006498057.3/Nr5a1, intron 4 of 6)	2	38701778	38711291	9514	2	Nr5a1	XM_017318656.1	8278	XM_006498057.3;XM_006498059.3;NM_001316687.1;XM_006498058.3;XM_006498060.3;XM_006498056.3;NM_139051.3;XM_017318656.1	Nr5a1;Nr5a1;Nr5a1;Nr5a1;Nr5a1;Nr5a1;Nr5a1;Nr5a1	0;0;0;0;0;0;0;0
chr2	44535223	44535526	304	44535353	12.05	4.99749	3.37505	0.6627	304	*	304	44535353	Distal Intergenic	2	44495300	44501041	5742	2	Gm39806	XR_866184.1	-34182	NA	NA	NA
chr2	57113082	57113385	304	57113225	12.97	4.99749	3.61477	0.6627	304	*	304	57113225	Promoter (1-2kb)	2	57107226	57115038	7813	2	Nr4a2	NM_013613.2	1653	XR_001781242.1;XM_011239033.2;XM_011239034.2;NM_013613.2;NM_001139509.1	Nr4a2;Nr4a2;Nr4a2;Nr4a2;Nr4a2	0;0;0;0;0
chr2	70470377	70470732	356	70470500	12.97	4.99749	3.61477	0.6627	356	*	356	70470500	Distal Intergenic	2	70474923	70477726	2804	1	Sp5	NM_022435.2	-4191	NA	NA	NA
chr2	71636045	71636348	304	71636152	12.97	4.99749	3.61477	0.6627	304	*	304	71636152	Distal Intergenic	2	71655566	71657684	2119	1	LOC105244193	XR_866411.1	-19218	NA	NA	NA
chr2	73415652	73415955	304	73415920	12.05	4.99749	3.37505	0.6627	304	*	304	73415920	Intron (XR_374648.3/Gm13707, intron 2 of 7)	2	73387078	73429516	42439	1	Gm13707	XR_866430.2	28574	XR_374648.3;XR_866429.2;XR_866430.2	Gm13707;Gm13707;Gm13707	0;0;0
chr2	74672283	74672600	318	74672318	12.05	4.99749	3.37505	0.6627	318	*	318	74672318	Promoter (2-3kb)	2	74675013	74677705	2693	1	Hoxd12	NM_008274.3	-2413	NM_008274.3;NM_008275.3	Hoxd12;Hoxd13	0;0
chr2	74677763	74678137	375	74677904	12.05	4.79185	3.26156	0.6627	375	*	375	74677904	Promoter (1-2kb)	2	74679558	74687016	7459	1	Hoxd11	NR_073086.1	-1421	NR_073086.1;NM_008274.3	Hoxd11;Hoxd12	-1421;0
chr2	74706836	74707223	388	74706981	14.83	4.70046	3.16523	0.6627	388	*	388	74706981	Promoter (1-2kb)	2	74702998	74705743	2746	2	Gm38462	XR_866452.1	-1093	XR_001783334.1;XR_866451.1;XR_866452.1;XR_866453.1;NR_027899.1;NM_001290731.1;NM_001290730.1;NM_008276.3	Gm38462;Gm38462;Gm38462;Gm38462;Hoxd3os1;Hoxd8;Hoxd8;Hoxd8	-1969;-1235;-1093;0;8907;0;0;0
chr2	74722226	74722558	333	74722459	12.97	4.99749	3.61477	0.6627	333	*	333	74722459	Promoter (<=1kb)	2	74721978	74729160	7183	1	Hoxd4	NM_010469.2	248	NM_010468.2;NM_010469.2	Hoxd3;Hoxd4	0;0
chr2	74738722	74739113	392	74738904	12.05	4.73293	3.22927	0.6627	392	*	392	74738904	Intron (NM_010468.2/Hoxd3, intron 1 of 2)	2	74726114	74726135	22	1	Mir10b	NA	12608	NM_010468.2	Hoxd3	0
chr2	74750784	74751095	312	74751014	12.97	4.79185	3.49322	0.6627	312	*	312	74751014	Promoter (1-2kb)	2	74752684	74753742	1059	1	LOC102634401	NR_110447.1	-1589	NR_110445.1;NM_010468.2;NR_110447.1	Haglr;Hoxd3;LOC102634401	0;0;-1589
chr2	76060550	76061315	766	76061163	13.9	4.9455	3.42991	0.6627	766	*	766	76061163	Intron (XM_006499453.2/Pde11a, intron 12 of 20)	2	75979106	75981967	2862	2	Ttc30a1	NM_030188.3	-78583	XM_006499453.2;XM_006499454.2;NM_001081033.1	Pde11a;Pde11a;Pde11a	0;0;0
chr2	93593720	93594127	408	93593865	12.97	4.99749	3.61477	0.6627	408	*	408	93593865	Distal Intergenic	2	93580471	93582712	2242	1	Gm33061	XR_374803.3	13249	NA	NA	NA
chr2	93617608	93617911	304	93617653	12.05	4.99749	3.37505	0.6627	304	*	304	93617653	Distal Intergenic	2	93642434	93681339	38906	1	Alx4	NM_007442.3	-24523	NA	NA	NA
chr2	113207659	113207962	304	113207864	12.05	4.99749	3.37505	0.6627	304	*	304	113207864	Intron (XM_017316705.1/Ryr3, intron 1 of 102)	2	112631380	113217083	585704	2	Ryr3	NM_001319156.1	9121	XM_017316705.1;XM_017316700.1;XM_017316702.1;XM_017316711.1;XM_017316712.1;XR_001781553.1;NM_001319156.1;XR_001781554.1;XM_017316708.1;XM_017316709.1;XM_017316710.1	Ryr3;Ryr3;Ryr3;Ryr3;Ryr3;Ryr3;Ryr3;Ryr3;Ryr3;Ryr3;Ryr3	0;0;0;0;0;0;0;0;0;0;0
chr2	113759797	113760102	306	113760001	12.97	4.99749	3.61477	0.6627	306	*	306	113760001	Promoter (1-2kb)	2	113748674	113758785	10112	2	Grem1	XM_006499444.3	-1012	XM_006499444.3;NM_011824.4;XR_001783434.1;XR_001783435.1	Grem1;Grem1;LOC108168783;LOC108168783	-1012;-1149;-1044;-1044
chr2	119320116	119320529	414	119320343	12.05	4.99749	3.37505	0.6627	414	*	414	119320343	Downstream (<1kb)	2	119325784	119335666	9883	1	Dll4	NM_019454.3	-5255	NR_030683.1	Gm14207	0
chr2	130405151	130405488	338	130405403	12.97	4.99749	3.61477	0.6627	338	*	338	130405403	Promoter (<=1kb)	2	130405259	130406074	816	1	1700020A23Rik	NM_029375.1	0	NM_029375.1;NM_001163483.1;NM_025753.3	1700020A23Rik;1700020A23Rik;Tmem239	0;0;-1034
chr2	147363024	147363327	304	147363038	12.97	4.79185	3.49322	0.6627	304	*	304	147363038	Promoter (<=1kb)	2	147361541	147362793	1253	2	AI646519	NR_040330.1	-231	NR_040330.1;XM_006498911.3;NM_008780.2	AI646519;Pax1;Pax1	-231;0;-1667
chr2	152001404	152001707	304	152001611	12.05	4.99749	3.37505	0.6627	304	*	304	152001611	Promoter (1-2kb)	2	151999866	152009258	9393	1	Slc52a3	NM_001164820.1	1538	NM_027172.3;NM_001164819.1;NM_001164820.1	Slc52a3;Slc52a3;Slc52a3	0;0;0
chr2	152928071	152928401	331	152928194	12.97	4.99749	3.61477	0.6627	331	*	331	152928194	Distal Intergenic	2	152931898	152933208	1311	2	Foxs1	NM_010226.2	4807	NA	NA	NA
chr2	153043857	153044221	365	153043991	12.97	4.79185	3.49322	0.6627	365	*	365	153043991	Intron (XM_006499320.3/Xkr7, intron 2 of 3)	2	153051013	153060294	9282	1	Xkr7	XM_006499323.2	-6792	XR_375138.1;XM_006499320.3;NM_001011732.1	Gm32286;Xkr7;Xkr7	0;0;0
chr2	153059249	153059562	314	153059345	12.05	4.99749	3.37505	0.6627	314	*	314	153059345	3' UTR	2	153065933	153074860	8928	1	Ccm2l	XR_866270.1	-6371	XM_006499320.3;XM_006499323.2;XM_006499321.3	Xkr7;Xkr7;Xkr7	0;0;0
chr2	155777326	155777697	372	155777572	12.05	4.73293	3.22927	0.6627	372	*	372	155777572	Promoter (1-2kb)	2	155775342	155818366	43025	1	Mmp24	NM_010808.4	1984	NM_010808.4	Mmp24	0
chr2	160578348	160578651	304	160578541	12.97	4.79185	3.49322	0.6627	304	*	304	160578541	Promoter (<=1kb)	2	160567634	160579593	11960	2	Gm14221	XR_866918.2	942	XR_866918.2;XR_866919.1	Gm14221;Gm14221	0;0
chr2	165227085	165227450	366	165227311	12.97	4.99749	3.61477	0.6627	366	*	366	165227311	Exon (XR_866941.2/Gm36748, exon 3 of 3)	2	165223865	165231837	7973	1	Gm36748	XR_866941.2	3220	XM_017314851.1;NM_174988.3;XM_017314853.1;XM_017314854.1;XR_375215.2;XR_866941.2	Cdh22;Cdh22;Cdh22;Cdh22;Gm36748;Gm36748	0;0;0;0;6934;0
chr2	173387655	173387958	304	173387885	12.05	4.79185	3.26156	0.6627	304	*	304	173387885	Distal Intergenic	2	173394477	173395720	1244	1	Gm14642	XR_375366.2	-6519	NA	NA	NA
chr2	181144866	181145169	304	181145075	12.05	4.99749	3.37505	0.6627	304	*	304	181145075	Downstream (2-3kb)	2	181075579	181135289	59711	2	Kcnq2	NM_010611.3	-9577	NM_007906.2	Eef1a2	11846
chr2	181202979	181203532	554	181203167	12.05	4.99749	3.37505	0.6627	554	*	554	181203167	Promoter (<=1kb)	2	181195193	181203630	8438	2	Ptk6	XM_017316742.1	98	NM_009184.2;XM_017316742.1;XM_006500585.3;NM_011481.3	Ptk6;Ptk6;Ptk6;Srms	-190;0;-327;9639
chr3	30773202	30773505	304	30773446	13.9	4.9455	3.42991	0.6627	304	*	304	30773446	Distal Intergenic	3	30752309	30756654	4346	2	Gm33590	XR_389645.2	-16548	NA	NA	NA
chr3	57945584	57945887	304	57945663	12.05	4.99749	3.37505	0.6627	304	*	304	57945663	Distal Intergenic	3	57949108	57978830	29723	1	Gm32753	XR_867305.2	-3221	NA	NA	NA
chr3	66979672	66979975	304	66979867	12.97	4.99749	3.61477	0.6627	304	*	304	66979867	Promoter (<=1kb)	3	66971723	66979207	7485	2	Shox2	XM_006501216.1	-465	XM_017319694.1;XM_006501217.3;NM_001302358.1;XM_006501216.1;XM_006501215.3;NM_001302357.1;NM_001302359.1;NM_013665.1	Rsrc1;Shox2;Shox2;Shox2;Shox2;Shox2;Shox2;Shox2	0;-941;-861;-465;0;0;0;0
chr3	84414026	84414346	321	84414122	12.97	4.99749	3.61477	0.6627	321	*	321	84414122	Distal Intergenic	3	84349376	84379921	30546	2	4930565D16Rik	NR_040752.1	-34105	NA	NA	NA
chr3	87806953	87807256	304	87807161	12.05	4.99749	3.37505	0.6627	304	*	304	87807161	Intron (XM_006501453.1/Insrr, intron 7 of 13)	3	87797429	87816101	18673	1	Insrr	XM_006501452.1	9524	XM_006501453.1;XM_006501454.1;XM_006501451.1;NM_011832.2;XM_006501452.1	Insrr;Insrr;Insrr;Insrr;Insrr	0;0;0;0;0
chr3	97052201	97052530	330	97052415	12.05	4.99749	3.37505	0.6627	330	*	330	97052415	3' UTR	3	97032402	97053634	21233	1	Gja5	NM_008121.3	19799	XR_867487.1;NM_001271628.1;NM_008121.3	4930573H18Rik;Gja5;Gja5	0;0;0
chr3	98327693	98327996	304	98327787	12.05	4.99749	3.37505	0.6627	304	*	304	98327787	Intron (NM_016966.3/Phgdh, intron 5 of 11)	3	98313171	98339969	26799	2	Phgdh	NM_016966.3	11973	NM_016966.3	Phgdh	0
chr3	105699968	105700308	341	105700229	12.97	4.99749	3.61477	0.6627	341	*	341	105700229	Distal Intergenic	3	105704599	105720842	16244	1	Fam212b	NM_175398.4	-4291	NA	NA	NA
chr3	108222726	108223029	304	108222911	12.97	4.73293	3.45864	0.6627	304	*	304	108222911	Intron (XM_006501094.3/Sypl2, intron 2 of 6)	3	108212266	108226599	14334	2	Sypl2	NM_008596.1	3570	XM_006501094.3;NM_008596.1	Sypl2;Sypl2	0;0
chr3	108760726	108761029	304	108760933	12.97	4.99749	3.61477	0.6627	304	*	304	108760933	3' UTR	3	108751003	108782309	31307	1	Aknad1	XM_006501609.2	9723	XM_011240149.1;NM_177859.3;XM_006501610.3;XM_011240150.2;XM_006501611.3;XM_011240151.2;XM_006501608.3;XM_006501609.2	Aknad1;Aknad1;Aknad1;Aknad1;Aknad1;Aknad1;Aknad1;Aknad1	0;0;0;0;0;0;0;0
chr3	121008096	121008413	318	121008385	12.05	4.99749	3.37505	0.6627	318	*	318	121008385	Distal Intergenic	3	120932130	120934711	2582	2	Gm40133	XR_867591.1	-73385	NA	NA	NA
chr3	127513373	127513676	304	127513385	12.05	4.99749	3.37505	0.6627	304	*	304	127513385	Distal Intergenic	3	126921607	127500347	578741	2	Ank2	XM_006500891.3	-13026	NA	NA	NA
chr4	9861990	9862311	322	9862195	12.05	4.99749	3.37505	0.6627	322	*	322	9862195	3' UTR	4	9844372	9862345	17974	1	Gdf6	NM_013526.1	17618	NM_013526.1	Gdf6	0
chr4	40300592	40300901	310	40300632	12.05	4.79185	3.26156	0.6627	310	*	310	40300632	Distal Intergenic	4	40313232	40317719	4488	1	4930509K18Rik	NR_040663.1	-12331	NA	NA	NA
chr4	43634563	43634866	304	43634792	12.97	4.99749	3.61477	0.6627	304	*	304	43634792	Promoter (2-3kb)	4	43631935	43651244	19310	1	Npr2	NM_173788.3	2628	XR_390318.3;XM_006537833.3;NM_173788.3	Npr2;Npr2;Npr2	0;0;0
chr4	48053595	48053898	304	48053759	13.9	4.53751	3.20558	0.6627	304	*	304	48053759	Promoter (2-3kb)	4	48051246	48056739	5494	1	Nr4a3	NM_001307989.1	2349	XM_006537656.3;NM_015743.3;XM_006537657.3;XM_006537658.1;NM_001307989.1	Nr4a3;Nr4a3;Nr4a3;Nr4a3;Nr4a3	0;0;0;0;0
chr4	55650387	55650690	304	55650617	12.97	4.99749	3.61477	0.6627	304	*	304	55650617	Distal Intergenic	4	55605083	55639189	34107	1	Gm12506	XR_881290.2	45304	NA	NA	NA
chr4	66331986	66332289	304	66332051	12.05	4.79185	3.26156	0.6627	304	*	304	66332051	Intron (NM_019514.3/Astn2, intron 1 of 21)	4	65380803	66404483	1023681	2	Astn2	NM_019514.3	72194	NM_019514.3;NM_207109.2;XM_006538104.3;XM_006538105.3	Astn2;Astn2;Astn2;Astn2	0;0;0;0
chr4	89279356	89279659	304	89279384	12.97	4.99749	3.61477	0.6627	304	*	304	89279384	Promoter (2-3kb)	4	89274473	89282192	7720	2	Cdkn2a	NM_001040654.1	2533	NM_001040654.1;NM_009877.2	Cdkn2a;Cdkn2a	0;0
chr4	100070208	100070541	334	100070370	12.05	4.99749	3.37505	0.6627	334	*	334	100070370	Distal Intergenic	4	100092757	100095643	2887	2	Gm35701	XR_376465.2	25102	NA	NA	NA
chr4	100106218	100106545	328	100106336	12.97	4.99749	3.61477	0.6627	328	*	328	100106336	Intron (NM_001312690.1/Ror1, intron 1 of 3)	4	100095791	100444806	349016	1	Ror1	NM_013845.5	10427	NM_001312690.1;NM_013845.5	Ror1;Ror1	0;0
chr4	107089677	107089980	304	107089867	12.05	4.99749	3.37505	0.6627	304	*	304	107089867	Distal Intergenic	4	107096891	107107748	10858	1	Cdcp2	NM_172873.3	-6911	XM_011240482.2;XM_017320133.1	Cyb5rl;Cyb5rl	22767;22767
chr4	114407357	114407660	304	114407421	12.97	4.99749	3.61477	0.6627	304	*	304	114407421	Promoter (<=1kb)	4	114406724	114615098	208375	1	Trabd2b	NM_001085549.1	633	XM_011240586.1;NM_001085549.1	Trabd2b;Trabd2b	0;0
chr4	114649959	114650262	304	114650088	12.97	4.99749	3.61477	0.6627	304	*	304	114650088	Distal Intergenic	4	114680340	114683404	3065	1	Gm12829	XR_376553.3	-30078	NA	NA	NA
chr4	114926129	114926760	632	114926273	12.97	4.99749	3.61477	0.6627	632	*	632	114926273	Promoter (<=1kb)	4	114925147	114926013	867	2	Foxe3	NM_015758.2	-116	NM_015758.2	Foxe3	-116
chr4	115055414	115056058	645	115055700	12.05	4.79185	3.26156	0.6627	645	*	645	115055700	Promoter (<=1kb)	4	115056426	115071755	15330	1	Tal1	NM_011527.3	-368	XR_376559.2;NM_011527.3;XM_006502912.3;XM_006502916.2;XM_006502910.3;XM_006502913.3;XM_006502914.3;XM_006502915.3;NM_001287388.1	Gm33786;Tal1;Tal1;Tal1;Tal1;Tal1;Tal1;Tal1;Tal1	2165;-368;-646;-649;-768;-768;-768;-1525;-1753
chr4	118421342	118421661	320	118421457	12.05	4.99749	3.37505	0.6627	320	*	320	118421457	Distal Intergenic	4	118428084	118432618	4535	1	Elovl1	XM_006503233.2	-6423	NA	NA	NA
chr4	118520692	118520995	304	118520786	12.05	4.99749	3.37505	0.6627	304	*	304	118520786	Promoter (<=1kb)	4	118521976	118522657	682	1	Gm12857	Gm12857	-981	Gm12857	Gm12857	-981
chr4	118539376	118539895	520	118539665	12.97	4.99749	3.61477	0.6627	520	*	520	118539665	Downstream (1-2kb)	4	118540941	118543261	2321	2	Tmem125	XM_006503014.2	3366	XM_006503014.2;NM_172383.3;XM_011240496.2;XM_011240495.2;XM_006503013.3;XM_017320149.1	Tmem125;Tmem125;Tmem125;Tmem125;Tmem125;Tmem125	3366;3831;4024;4650;5059;5059
chr4	120696000	120696303	304	120696100	12.97	4.99749	3.61477	0.6627	304	*	304	120696100	3' UTR	4	120696134	120716438	20305	2	Kcnq4	XM_006503256.3	20135	XM_006503256.3;XM_006503255.1;XM_011240582.1;XM_011240583.1;NM_001081142.1	Kcnq4;Kcnq4;Kcnq4;Kcnq4;Kcnq4	0;0;0;0;0
chr4	124668382	124668938	557	124668816	12.97	4.99749	3.61477	0.6627	557	*	557	124668816	Promoter (<=1kb)	4	124664294	124668669	4376	2	Gm38545	XR_001784433.1	0	XR_001784433.1;XR_001784434.1;XR_001784432.1	Gm38545;Gm38545;Gm38545	0;0;0
chr4	125792605	125792908	304	125792660	12.97	4.99749	3.61477	0.6627	304	*	304	125792660	Distal Intergenic	4	125829719	125836808	7090	2	Gm40249	XR_868142.1	43900	NA	NA	NA
chr4	126286029	126286349	321	126286328	12.05	4.99749	3.37505	0.6627	321	*	321	126286328	Promoter (<=1kb)	4	126286794	126314330	27537	1	Col8a2	NM_199473.2	-445	NM_199473.2	Col8a2	-445
chr4	127604527	127604830	304	127604737	12.97	4.73293	3.45864	0.6627	304	*	304	127604737	Distal Intergenic	4	127618745	127619853	1109	1	Gm40255	XR_868171.1	-13915	NA	NA	NA
chr4	137278639	137278942	304	137278762	12.97	4.99749	3.61477	0.6627	304	*	304	137278762	Promoter (1-2kb)	4	137277635	137299501	21867	1	Wnt4	NM_009523.2	1004	NM_009523.2	Wnt4	0
chr4	137430536	137430839	304	137430660	12.97	4.99749	3.61477	0.6627	304	*	304	137430660	Promoter (<=1kb)	4	137421008	137430520	9513	2	Cela3b	NM_026419.2	-16	NM_026419.2	Cela3b	-16
chr4	139086813	139087116	304	139087073	12.05	4.73293	3.22927	0.6627	304	*	304	139087073	Intron (XM_006538626.3/Nbl1, intron 1 of 3)	4	139082291	139091149	8859	2	Nbl1	XM_006538626.3	4033	XM_006538626.3;XM_006538625.3;NM_008675.2	Nbl1;Nbl1;Nbl1	0;0;0
chr4	139700658	139700970	313	139700832	12.05	4.99749	3.37505	0.6627	313	*	313	139700832	Distal Intergenic	4	139734957	139735657	701	1	Gm42334	XR_881534.1	-33987	NA	NA	NA
chr4	139817706	139818009	304	139817802	12.97	4.99749	3.61477	0.6627	304	*	304	139817802	Intron (XM_006538629.1/Pax7, intron 4 of 8)	4	139738081	139832968	94888	2	Pax7	NM_011039.2	14959	XM_006538629.1;XM_006538630.1;XM_006538631.1;NM_011039.2	Pax7;Pax7;Pax7;Pax7	0;0;0;0
chr4	139827480	139827783	304	139827626	12.97	4.99749	3.61477	0.6627	304	*	304	139827626	Intron (XM_006538629.1/Pax7, intron 4 of 8)	4	139738081	139832968	94888	2	Pax7	NM_011039.2	5185	XM_006538629.1;XM_006538630.1;XM_006538631.1;NM_011039.2	Pax7;Pax7;Pax7;Pax7	0;0;0;0
chr4	140391258	140391615	358	140391384	12.97	4.99749	3.61477	0.6627	358	*	358	140391384	Promoter (<=1kb)	4	140390432	140396917	6486	1	LOC102637278	XR_390896.2	826	XR_390896.2	LOC102637278	0
chr4	152287499	152287901	403	152287631	13.9	4.9455	3.42991	0.6627	403	*	403	152287631	Promoter (<=1kb)	4	152285965	152288336	2372	2	Hes3	XM_011250192.2	435	XM_011250169.1;XM_011250170.1;NM_178406.2;XM_011250192.2;XM_011250191.2;XM_011250190.2;XM_006538560.3;XM_011250193.2;XM_011250194.2;XM_011250189.2;XM_017319983.1;XM_006538550.3;NM_008237.4	Gpr153;Gpr153;Gpr153;Hes3;Hes3;Hes3;Hes3;Hes3;Hes3;Hes3;Hes3;Hes3;Hes3	13561;13561;13137;0;0;0;0;0;0;0;0;0;0
chr4	152310099	152310402	304	152310222	12.97	4.99749	3.61477	0.6627	304	*	304	152310222	Intron (XM_011250298.2/Rnf207, intron 8 of 9)	4	152307018	152314621	7604	2	Rnf207	XM_011250298.2	4219	NM_133788.2;NR_037908.1;XM_011250298.2;XM_011250297.2;XM_011250296.2;XM_011250295.2;XM_006539010.3;NM_001033489.2	Icmt;Icmt;Rnf207;Rnf207;Rnf207;Rnf207;Rnf207;Rnf207	12885;12885;0;0;0;0;0;0
chr4	153767760	153768063	304	153768023	12.97	4.73293	3.45864	0.6627	304	*	304	153768023	Distal Intergenic	4	153798547	153802226	3680	2	Gm31239	XR_391003.2	34163	NA	NA	NA
chr4	154043525	154043828	304	154043631	12.97	4.99749	3.61477	0.6627	304	*	304	154043631	Promoter (<=1kb)	4	154026644	154042677	16034	2	Ccdc27	NM_001033455.2	-848	NM_001033455.2;XR_001784515.1;XR_001784513.1;XR_881617.2;XR_001784514.1	Ccdc27;Gm31672;Gm31672;Gm31672;Gm31672	0;0;0;0;0
chr4	154054172	154054475	304	154054332	12.97	4.99749	3.61477	0.6627	304	*	304	154054332	Intron (XR_001784514.1/Gm31672, intron 7 of 8)	4	154026644	154042677	16034	2	Ccdc27	NM_001033455.2	-11495	XR_001784514.1;NM_001126330.1;NM_001126331.1;NM_011642.3;XM_006538723.2;XM_006538722.3;XM_006538721.2;XM_006538720.2	Gm31672;Trp73;Trp73;Trp73;Trp73;Trp73;Trp73;Trp73	0;42698;42698;0;13189;27522;41878;0
chr4	154121880	154122191	312	154121911	13.9	4.9455	3.42991	0.6627	312	*	312	154121911	Intron (NM_011642.3/Trp73, intron 1 of 13)	4	154056253	154116600	60348	2	Trp73	XM_006538720.2	-5280	NM_011642.3	Trp73	0
chr4	154130781	154131156	376	154131061	12.97	4.73293	3.45864	0.6627	376	*	376	154131061	Intron (NM_011642.3/Trp73, intron 1 of 13)	4	154056249	154140208	83960	2	Trp73	NM_011642.3	9052	NM_011642.3	Trp73	0
chr4	154480913	154481228	316	154481197	12.97	4.99749	3.61477	0.6627	316	*	316	154481197	Intron (XM_006539171.3/Prdm16, intron 2 of 16)	4	154528938	154567586	38649	1	Gm13133	XR_881621.1	-47710	XM_006539171.3;XM_006539172.3;XM_006539173.3;XM_006539174.3;XM_006539175.3;NM_001177995.1;NM_001291026.1;NM_001291029.1;NM_027504.3	Prdm16;Prdm16;Prdm16;Prdm16;Prdm16;Prdm16;Prdm16;Prdm16;Prdm16	0;0;0;0;0;0;0;0;0
chr4	154777560	154777863	304	154777713	12.97	4.73293	3.45864	0.6627	304	*	304	154777713	Distal Intergenic	4	154837416	154867127	29712	1	Ttc34	XM_006538862.3	-59553	NA	NA	NA
chr5	24952285	24952588	304	24952385	12.97	4.99749	3.61477	0.6627	304	*	304	24952385	Intron (NM_001310480.1/Prkag2, intron 1 of 13)	5	24984546	24998168	13623	1	1500035N22Rik	XR_140695.4	-31958	NM_001310480.1;NM_145401.2;XM_006535614.3;XM_006535612.3;XM_017320595.1;XM_006535611.3;XR_389738.3;XR_880821.2	Prkag2;Prkag2;Prkag2;Prkag2;Prkag2;Prkag2;Prkag2;Prkag2	0;0;0;0;0;0;0;0
chr5	28457263	28457566	304	28457322	14.83	4.75991	3.19591	0.6627	304	*	304	28457322	3' UTR	5	28456840	28465019	8180	2	Shh	XM_006535648.3	7453	XM_006535648.3;XM_006535649.3;NM_009170.3	Shh;Shh;Shh	0;0;0
chr5	30465286	30465667	382	30465408	12.97	4.99749	3.61477	0.6627	382	*	382	30465408	Promoter (<=1kb)	5	30466029	30484089	18061	1	1700001C02Rik	XM_017321128.1	-362	XM_017321128.1;XM_006504170.3;NM_029285.1;XM_011240783.2;XM_006504206.3;XR_001784761.1;XM_017321185.1;XM_017321186.1;XM_006504208.3;XR_376842.3;XR_376841.3;XM_011240802.2	1700001C02Rik;1700001C02Rik;1700001C02Rik;1700001C02Rik;Otof;Otof;Otof;Otof;Otof;Otof;Otof;Otof	-362;-383;-410;-1031;-2583;-2572;-2586;-2572;-2583;-2558;-2558;-2556
chr5	32131959	32132341	383	32132110	12.97	4.99749	3.61477	0.6627	383	*	383	32132110	Distal Intergenic	5	32136472	32157840	21369	1	Fosl2	NM_008037.4	-4131	NA	NA	NA
chr5	34309464	34309769	306	34309472	12.97	4.79185	3.49322	0.6627	306	*	306	34309472	Promoter (1-2kb)	5	34306343	34307866	1524	2	Gm5553	Gm5553	-1598	XM_006504218.3;XM_011240808.2;XM_017321200.1;XM_006504217.3;XM_011240807.2;XM_006504221.3;XM_017321199.1;XM_011240806.2;XM_006504222.2;XM_006504220.3;Gm5553	Cfap99;Cfap99;Cfap99;Cfap99;Cfap99;Cfap99;Cfap99;Cfap99;Cfap99;Cfap99;Gm5553	0;0;0;0;0;0;0;0;0;0;-1598
chr5	34553718	34554021	304	34553865	13.9	4.53751	3.20558	0.6627	304	*	304	34553865	Intron (NM_011893.3/Sh3bp2, intron 3 of 12)	5	34549576	34563639	14064	1	Sh3bp2	NM_001145859.1	4142	NM_011893.3;XM_006503954.1;NM_001145858.1;XM_006503955.1;NM_001145859.1	Sh3bp2;Sh3bp2;Sh3bp2;Sh3bp2;Sh3bp2	0;0;0;0;0
chr5	35370408	35370711	304	35370491	12.05	4.99749	3.37505	0.6627	304	*	304	35370491	Distal Intergenic	5	35361553	35367677	6125	1	4930478P22Rik	NR_046060.1	8855	NR_046060.1	4930478P22Rik	8855
chr5	35383945	35384305	361	35384068	12.05	4.99749	3.37505	0.6627	361	*	361	35384068	Intron (XR_104926.1/E130018O15Rik, intron 1 of 1)	5	35379152	35388476	9325	2	E130018O15Rik	XR_104926.1	4171	XR_104926.1	E130018O15Rik	0
chr5	37251824	37252137	314	37252015	12.97	4.99749	3.61477	0.6627	314	*	314	37252015	Intron (NM_001136058.2/Crmp1, intron 1 of 13)	5	37245764	37292163	46400	1	Crmp1	NM_007765.4	6060	NM_001136058.2;NM_007765.4	Crmp1;Crmp1	0;0
chr5	37816326	37816667	342	37816555	13.9	4.9455	3.42991	0.6627	342	*	342	37816555	Distal Intergenic	5	37820564	37822751	2188	1	Msx1os	NR_027920.1	-3897	NA	NA	NA
chr5	37903473	37903777	305	37903630	12.05	4.99749	3.37505	0.6627	305	*	305	37903630	Distal Intergenic	5	37865941	37897934	31994	1	Gm34055	XR_868366.1	37532	NA	NA	NA
chr5	67109829	67110277	449	67110010	14.83	4.70046	3.16523	0.6627	449	*	449	67110010	Intron (XR_376999.2/Gm33167, intron 1 of 3)	5	67094397	67099126	4730	2	Phox2b	NM_008888.3	-10703	XR_376999.2;XR_377000.2;XR_868465.1;XR_868464.1	Gm33167;Gm33167;Gm33167;Gm33167	0;0;0;0
chr5	75068849	75069249	401	75068981	12.97	4.99749	3.61477	0.6627	401	*	401	75068981	Distal Intergenic	5	75075601	75077893	2293	1	Gsx2	NM_133256.2	-6352	NA	NA	NA
chr5	99612140	99612443	304	99612367	12.05	4.99749	3.37505	0.6627	304	*	304	99612367	Intron (NR_030692.1/A930011G23Rik, intron 1 of 3)	5	99616824	99628487	11664	1	LOC102638465	XR_880464.1	-4381	NR_030692.1	A930011G23Rik	0
chr5	110600408	110600713	306	110600570	12.97	4.99749	3.61477	0.6627	306	*	306	110600570	Promoter (2-3kb)	5	110603505	110621383	17879	1	Galnt9	NM_001122639.2	-2792	XR_389273.2;NM_198306.3;NM_001122639.2;NR_104449.1	Galnt9;Galnt9;Galnt9;Galnt9	0;0;-2792;-2792
chr5	111414965	111415313	349	111415080	12.97	4.79185	3.49322	0.6627	349	*	349	111415080	Promoter (2-3kb)	5	111418166	111457025	38860	1	Mn1	NM_001081235.1	-2853	NM_001081235.1	Mn1	-2853
chr5	111634488	111634812	325	111634692	12.97	4.99749	3.61477	0.6627	325	*	325	111634692	Distal Intergenic	5	111658694	111663487	4794	2	Gm36386	XR_880577.1	28675	NA	NA	NA
chr5	111699810	111700119	310	111699840	12.05	4.99749	3.37505	0.6627	310	*	310	111699840	Distal Intergenic	5	111707737	111711541	3805	1	Gm36481	XR_389527.2	-7618	NA	NA	NA
chr5	112819436	112819739	304	112819490	12.05	4.99749	3.37505	0.6627	304	*	304	112819490	Intron (NM_028901.2/Myo18b, intron 21 of 43)	5	112793292	112801701	8410	1	1700095B10Rik	NR_040676.1	26144	NM_028901.2;XM_006535262.3	Myo18b;Myo18b	0;0
chr5	114861591	114861958	368	114861747	12.97	4.79185	3.49322	0.6627	368	*	368	114861747	Promoter (1-2kb)	5	114855031	114860495	5465	2	Gm9936	XM_006530513.2	-1096	XM_006530441.3;NM_026263.2;XM_017321078.1;XM_006530440.2;XM_017321079.1;XM_017321080.1;XM_006530443.1;XM_006530445.3;XM_006530513.2	4930519G04Rik;4930519G04Rik;4930519G04Rik;4930519G04Rik;4930519G04Rik;4930519G04Rik;4930519G04Rik;4930519G04Rik;Gm9936	0;0;0;0;0;0;-1252;-2802;-1096
chr5	119273247	119273612	366	119273406	12.05	4.99749	3.37505	0.6627	366	*	366	119273406	Distal Intergenic	5	119280244	119300398	20155	2	Gm31190	XR_387654.3	26786	NA	NA	NA
chr5	119839075	119839378	304	119839110	16.68	4.70182	2.94657	0.6627	304	*	304	119839110	Intron (XM_006530283.2/Tbx5, intron 3 of 8)	5	119835782	119885220	49439	1	Tbx5	XM_011248191.2	3293	XM_006530283.2;XM_006530282.3;XM_006530281.2;XM_017320787.1;XM_006530280.1;NM_011537.3;XM_006530279.3;XM_011248191.2	Tbx5;Tbx5;Tbx5;Tbx5;Tbx5;Tbx5;Tbx5;Tbx5	0;0;0;0;0;0;0;0
chr5	120301919	120302222	304	120302061	14.83	4.70046	3.16523	0.6627	304	*	304	120302061	Distal Intergenic	5	120222030	120235233	13204	2	Gm31836	XR_387670.2	-66686	NA	NA	NA
chr5	138818035	138818338	304	138818137	12.97	4.99749	3.61477	0.6627	304	*	304	138818137	Promoter (1-2kb)	5	138819623	138821731	2109	1	Gm5294	XM_006504717.2	-1285	XM_006504717.2;NM_001195128.1	Gm5294;Gm5294	-1285;-1742
chr5	138922911	138923214	304	138923046	12.05	4.99749	3.37505	0.6627	304	*	304	138923046	Distal Intergenic	5	138934588	138945163	10576	1	Gm38726	XR_868640.1	-11374	NA	NA	NA
chr5	140541216	140541519	304	140541360	12.97	4.79185	3.49322	0.6627	304	*	304	140541360	Promoter (2-3kb)	5	140539079	140585155	46077	1	Gm32158	XR_001785009.1	2137	XR_001785009.1;XR_001785008.1	Gm32158;LOC108169080	0;0
chr5	147310165	147310554	390	147310427	12.97	4.99749	3.61477	0.6627	390	*	390	147310427	Promoter (2-3kb)	5	147300900	147307249	6350	2	Cdx2	NM_007673.3	-2916	NM_007673.3	Cdx2	0
chr5	147720212	147720541	330	147720473	12.97	4.99749	3.61477	0.6627	330	*	330	147720473	Intron (NM_010228.3/Flt1, intron 1 of 29)	5	147562196	147725988	163793	2	Flt1	NM_010228.3	5447	NM_010228.3;XM_011241000.2;XM_006504801.3;XM_006504802.3;XM_006504803.3	Flt1;Flt1;Flt1;Flt1;Flt1	0;0;0;0;0
chr6	6861806	6862261	456	6862059	12.05	4.79185	3.26156	0.6627	456	*	456	6862059	Promoter (1-2kb)	6	6863334	6867970	4637	1	Dlx6	NM_010057.2	-1073	NM_010057.2;NR_015388.1;NR_002839.2	Dlx6;Dlx6os1;Dlx6os2	-1073;0;2889
chr6	34455747	34456050	304	34455854	12.97	4.99749	3.61477	0.6627	304	*	304	34455854	Distal Intergenic	6	34442617	34445436	2820	2	Gm13857	XR_377534.1	-10311	NA	NA	NA
chr6	42321416	42321781	366	42321611	12.97	4.99749	3.61477	0.6627	366	*	366	42321611	Promoter (1-2kb)	6	42315312	42323385	8074	2	Fam131b	XM_006506730.3	1604	NM_001113327.2;NM_001286584.1;NM_029528.5;XM_006506730.3	Fam131b;Fam131b;Fam131b;Fam131b	0;0;0;0
chr6	48488541	48488902	362	48488799	14.83	4.70046	3.16523	0.6627	362	*	362	48488799	Intron (XM_017321577.1/Sspo, intron 81 of 102)	6	48504339	48534831	30493	1	Zfp862-ps	NR_015597.1	-15437	XM_017321577.1;XM_006506069.3;XR_001785128.1;XM_017321580.1;XM_006506068.3;XM_017321574.1;XM_017321575.1;XM_017321578.1;XM_017321579.1;XM_017321576.1;NM_173428.3;XM_006506070.3;XM_006506071.1	Sspo;Sspo;Sspo;Sspo;Sspo;Sspo;Sspo;Sspo;Sspo;Sspo;Sspo;Sspo;Sspo	0;0;0;0;0;0;0;0;0;0;0;0;0
chr6	52182045	52182348	304	52182192	12.05	4.99749	3.37505	0.6627	304	*	304	52182192	Promoter (1-2kb)	6	52169062	52183610	14549	2	Hoxa3	XM_017321404.1	1262	XR_001785249.1;XM_017321403.1;XM_017321404.1;XM_017321402.1;NM_010452.3	5730596B20Rik;Hoxa3;Hoxa3;Hoxa3;Hoxa3	5109;-1398;0;0;0
chr6	52193659	52194053	395	52193853	12.97	4.99749	3.61477	0.6627	395	*	395	52193853	Promoter (1-2kb)	6	52189687	52191703	2017	2	Hoxa4	NM_008265.3	-1956	XM_017321402.1;NM_010452.3;NM_008265.3	Hoxa3;Hoxa3;Hoxa4	0;0;-1956
chr6	52194992	52195336	345	52195059	12.05	4.79185	3.26156	0.6627	345	*	345	52195059	Intron (XM_017321402.1/Hoxa3, intron 2 of 4)	6	52189687	52191703	2017	2	Hoxa4	NM_008265.3	-3289	XM_017321402.1;NM_010452.3	Hoxa3;Hoxa3	0;0
chr6	52212323	52213012	690	52212558	12.97	4.99749	3.61477	0.6627	690	*	690	52212558	Promoter (<=1kb)	6	52169062	52212395	43334	2	Hoxa3	XM_017321402.1	0	XM_017321402.1;NM_010452.3;NM_010455.2;NR_015611.2;NR_045199.1	Hoxa3;Hoxa3;Hoxa7;Hoxaas3;Mira	0;0;5561;0;2276
chr6	52226596	52227212	617	52226722	12.05	4.99749	3.37505	0.6627	617	*	617	52226722	Promoter (<=1kb)	6	52223097	52227370	4274	2	Hoxa9	NM_001277238.1	158	NM_001277238.1;NM_010456.3;NR_029912.1;NA;NA	Hoxa9;Hoxa9;Mir196b;Mir196b;Mir196b	0;0;2953;2903;2938
chr6	52237244	52237580	337	52237433	12.05	4.99749	3.37505	0.6627	337	*	337	52237433	Promoter (2-3kb)	6	52231197	52234939	3743	2	Hoxa10	NM_008263.3	-2305	NM_008263.3;NM_001122950.2	Hoxa10;Hoxa10	-2305;0
chr6	52272609	52272912	304	52272826	12.05	4.79185	3.26156	0.6627	304	*	304	52272826	Distal Intergenic	6	52262775	52267603	4829	1	Hottip	NR_110442.1	9834	NA	NA	NA
chr6	71763095	71763398	304	71763165	12.05	4.99749	3.37505	0.6627	304	*	304	71763165	Intron (NM_178608.4/Reep1, intron 3 of 6)	6	71707681	71810710	103030	1	Reep1	NM_178608.4	55414	NM_178608.4	Reep1	0
chr6	72220895	72221328	434	72221122	12.05	4.99749	3.37505	0.6627	434	*	434	72221122	Intron (XR_377494.3/Atoh8, intron 3 of 3)	6	72206177	72235577	29401	2	Atoh8	NM_153778.3	14249	XR_377494.3;NM_153778.3	Atoh8;Atoh8	0;0
chr6	83420966	83421471	506	83421198	14.83	4.70046	3.16523	0.6627	506	*	506	83421198	Intron (NM_183138.2/Tet3, intron 2 of 10)	6	83400996	83401102	107	2	Mir6374	NR_105793.1	-19864	NM_183138.2;XM_017321465.1;XM_006505777.3;XM_006505773.3;XM_006505775.3;XM_006505776.3	Tet3;Tet3;Tet3;Tet3;Tet3;Tet3	0;0;0;0;0;0
chr6	83424798	83425331	534	83424987	14.83	4.70046	3.16523	0.6627	534	*	534	83424987	Intron (NM_183138.2/Tet3, intron 2 of 10)	6	83362373	83441678	79306	2	Tet3	NM_183138.2	16347	NM_183138.2;XM_017321465.1;XM_006505777.3;XM_006505773.3;XM_006505775.3;XM_006505776.3	Tet3;Tet3;Tet3;Tet3;Tet3;Tet3	0;0;0;0;0;0
chr6	85189316	85189813	498	85189628	12.97	4.79185	3.49322	0.6627	498	*	498	85189628	Promoter (1-2kb)	6	85187931	85204463	16533	1	Emx1	NM_010131.2	1385	NM_010131.2	Emx1	0
chr6	85191938	85192263	326	85192054	12.97	4.99749	3.61477	0.6627	326	*	326	85192054	Intron (NM_010131.2/Emx1, intron 1 of 2)	6	85187931	85204463	16533	1	Emx1	NM_010131.2	4007	NM_010131.2	Emx1	0
chr6	87729431	87729773	343	87729523	14.83	4.70046	3.16523	0.6627	343	*	343	87729523	Promoter (1-2kb)	6	87730820	87751902	21083	1	Efcc1	XM_006506441.1	-1047	XM_006506441.1;XM_017321692.1;XM_006506440.3;XM_006506438.2;XM_017321691.1;NM_001159697.1	Efcc1;Efcc1;Efcc1;Efcc1;Efcc1;Efcc1	-1047;-1047;-1047;-1047;-1047;-1096
chr6	88217678	88217988	311	88217787	12.05	4.99749	3.37505	0.6627	311	*	311	88217787	Distal Intergenic	6	88222268	88223256	989	1	Dnajb8	NM_019964.1	-4280	NA	NA	NA
chr7	31044123	31044426	304	31044342	12.05	4.99749	3.37505	0.6627	304	*	304	31044342	Promoter (1-2kb)	7	31032723	31042331	9609	2	Fxyd5	NM_008761.4	-1792	NM_001111073.2;NM_001287213.1;NM_001287217.1;NM_008761.4;NM_022007.1;XR_881944.1	Fxyd5;Fxyd5;Fxyd5;Fxyd5;Fxyd7;Gm38984	-2284;-1792;-1792;-1792;0;0
chr7	35121636	35121939	304	35121901	12.97	4.79185	3.49322	0.6627	304	*	304	35121901	Promoter (2-3kb)	7	35119293	35121928	2636	1	Cebpa	NM_007678.3	2343	NM_001287514.1;NM_001287515.1;NM_001287521.1;NM_001287523.1;NM_007678.3	Cebpa;Cebpa;Cebpa;Cebpa;Cebpa	0;0;0;0;0
chr7	35133782	35134152	371	35133926	12.97	4.99749	3.61477	0.6627	371	*	371	35133926	Intron (XR_391255.3/Gm35724, intron 1 of 3)	7	35129244	35142427	13184	1	Gm35724	XR_391253.3	4538	XR_391252.3;XR_881956.2;XR_391255.3;XR_881957.2;XR_881958.2;XR_391253.3	Gm35665;Gm35665;Gm35724;Gm35724;Gm35724;Gm35724	8133;8133;0;0;0;0
chr7	35188571	35188874	304	35188641	12.97	4.99749	3.61477	0.6627	304	*	304	35188641	Promoter (2-3kb)	7	35186385	35201111	14727	1	Slc7a10	NM_017394.4	2186	XM_017322364.1;XM_017322367.1;XM_017322365.1;XM_017322366.1;XM_006540197.3;NM_017394.4	Slc7a10;Slc7a10;Slc7a10;Slc7a10;Slc7a10;Slc7a10	0;0;0;0;0;0
chr7	44311849	44312152	304	44311951	14.83	4.70046	3.16523	0.6627	304	*	304	44311951	Promoter (1-2kb)	7	44310264	44358353	48090	1	Shank1	NM_001034115.1	1585	XM_006540864.3;XM_006540867.3;XM_006540868.3;XM_006540865.3;XM_006540866.3;NM_001034115.1	Shank1;Shank1;Shank1;Shank1;Shank1;Shank1	0;0;0;0;0;0
chr7	44315525	44315828	304	44315561	12.97	4.99749	3.61477	0.6627	304	*	304	44315561	Intron (XM_006540864.3/Shank1, intron 4 of 24)	7	44310264	44358353	48090	1	Shank1	NM_001034115.1	5261	XM_006540864.3;XM_006540867.3;XM_006540868.3;XM_006540865.3;XM_006540866.3;NM_001034115.1	Shank1;Shank1;Shank1;Shank1;Shank1;Shank1	0;0;0;0;0;0
chr7	44331788	44332091	304	44331913	12.97	4.99749	3.61477	0.6627	304	*	304	44331913	Promoter (1-2kb)	7	44333541	44358062	24522	1	Shank1	XM_006540874.1	-1450	XM_006540864.3;XM_006540867.3;XM_006540868.3;XM_006540865.3;XM_006540866.3;NM_001034115.1;XM_006540874.1	Shank1;Shank1;Shank1;Shank1;Shank1;Shank1;Shank1	0;0;0;0;0;0;0
chr7	44333213	44333544	332	44333338	12.97	4.99749	3.61477	0.6627	332	*	332	44333338	Promoter (<=1kb)	7	44333541	44358062	24522	1	Shank1	XM_006540874.1	0	XM_006540864.3;XM_006540867.3;XM_006540868.3;XM_006540865.3;XM_006540866.3;NM_001034115.1;XM_006540874.1;XM_006540872.1;XM_006540869.2;XM_006540870.2	Shank1;Shank1;Shank1;Shank1;Shank1;Shank1;Shank1;Shank1;Shank1;Shank1	0;0;0;0;0;0;0;0;0;0
chr7	65157321	65157624	304	65157375	12.97	4.99749	3.61477	0.6627	304	*	304	65157375	Promoter (<=1kb)	7	64756091	65156564	400474	2	Fam189a1	XM_006541197.1	-757	XM_006541197.1;NM_183087.4	Fam189a1;Fam189a1	-757;-793
chr7	65856106	65856553	448	65856367	12.97	4.99749	3.61477	0.6627	448	*	448	65856367	Downstream (1-2kb)	7	65862136	66050386	188251	1	Pcsk6	NM_001291184.1	-5583	XM_011250970.1	Gm20684	5619
chr7	66298950	66299253	304	66299119	12.05	4.99749	3.37505	0.6627	304	*	304	66299119	Promoter (1-2kb)	7	66258745	66297923	39179	2	Lrrk1	XM_006540840.3	-1027	XM_006540840.3;XM_006540838.3;NM_146191.3;XM_006540839.3;XR_391340.3	Lrrk1;Lrrk1;Lrrk1;Lrrk1;Lrrk1	-1027;0;0;0;0
chr7	70329164	70329467	304	70329296	12.05	4.99749	3.37505	0.6627	304	*	304	70329296	Intron (NR_131145.1/Gm29683, intron 1 of 3)	7	70178868	70337822	158955	2	Gm29683	NR_131145.1	8355	NR_131145.1;NR_131144.1	Gm29683;Gm29683	0;0
chr7	73374214	73374624	411	73374484	12.97	4.99749	3.61477	0.6627	411	*	411	73374484	Promoter (<=1kb)	7	73375520	73419899	44380	1	Rgma	NM_177740.5	-896	NR_040324.1;NR_040325.1;NM_177740.5	A730056A06Rik;A730056A06Rik;Rgma	0;0;-896
chr7	73741615	73741919	305	73741715	14.83	4.70046	3.16523	0.6627	305	*	305	73741715	Promoter (1-2kb)	7	73740307	73776919	36613	1	Fam174b	NM_001162532.1	1308	NM_001162532.1	Fam174b	0
chr7	84411097	84411434	338	84411280	12.97	4.99749	3.61477	0.6627	338	*	338	84411280	Promoter (<=1kb)	7	84246274	84410188	163915	2	Arnt2	XM_006507244.3	-909	XM_006507239.3;XM_006507244.3;NM_007488.3;XR_869779.1	Arnt2;Arnt2;Arnt2;Gm39045	-910;-909;-1059;0
chr7	90225478	90225781	304	90225532	12.97	4.99749	3.61477	0.6627	304	*	304	90225532	Intron (XM_006508277.3/Ccdc83, intron 10 of 10)	7	90223500	90265299	41800	2	Ccdc83	XM_006508277.3	39518	XM_006508277.3;NM_183293.1	Ccdc83;Ccdc83	0;0
chr7	98803754	98804057	304	98803913	14.83	4.70046	3.16523	0.6627	304	*	304	98803913	Distal Intergenic	7	98815415	98815486	72	1	n-TPtgg8	rna45184	-11358	NA	NA	NA
chr7	99188863	99189272	410	99188938	12.05	4.99749	3.37505	0.6627	410	*	410	99188938	Distal Intergenic	7	99153663	99182713	29051	2	Dgat2	NM_026384.3	-6150	NA	NA	NA
chr7	101453607	101453922	316	101453682	12.97	4.79185	3.49322	0.6627	316	*	316	101453682	Promoter (2-3kb)	7	101456067	101512819	56753	1	Pde2a	XM_006507528.3	-2145	NM_001008548.4;NM_001143848.2;XM_006507525.3;XM_006507527.3;NM_001243758.1;XM_006507524.3;XM_006507526.3;XM_017322073.1;NM_001143849.2;NM_001243757.1;XM_011241718.2;XM_006507528.3;XM_017322074.1	Pde2a;Pde2a;Pde2a;Pde2a;Pde2a;Pde2a;Pde2a;Pde2a;Pde2a;Pde2a;Pde2a;Pde2a;Pde2a	0;0;0;0;0;0;0;0;0;0;0;-2145;-2145
chr7	112234876	112235239	364	112234979	12.97	4.99749	3.61477	0.6627	364	*	364	112234979	Intron (NM_001193305.1/Mical2, intron 1 of 25)	7	112225841	112355194	129354	1	Mical2	XR_001785575.1	9035	NM_001193305.1;NM_177282.5;XM_006507954.1;XR_001785575.1	Mical2;Mical2;Mical2;Mical2	0;0;0;0
chr7	112585610	112585921	312	112585868	13.9	4.9455	3.42991	0.6627	312	*	312	112585868	Intron (NM_020606.5/Parva, intron 12 of 12)	7	112526633	112536312	9680	2	LOC102636183	XR_869876.2	-49298	NM_020606.5;XM_006508051.1;XM_006508050.1	Parva;Parva;Parva	0;0;0
chr7	116036948	116037289	342	116036991	12.97	4.99749	3.61477	0.6627	342	*	342	116036991	Promoter (<=1kb)	7	115474467	116037525	563059	2	Sox6	XM_006507498.3	236	NM_001025559.3;XM_006507498.3;XM_011241705.2;XM_017322069.1;XM_017322068.1;XM_017322070.1	Sox6;Sox6;Sox6;Sox6;Sox6;Sox6	0;0;0;0;0;0
chr7	122224524	122224898	375	122224643	12.05	4.99749	3.37505	0.6627	375	*	375	122224643	Distal Intergenic	7	122219496	122222539	3044	1	Chp2	NM_027363.1	5028	XM_011241899.1;NM_027363.1	Chp2;Chp2	15903;5028
chr7	130261650	130262113	464	130261836	12.97	4.99749	3.61477	0.6627	464	*	464	130261836	Promoter (<=1kb)	7	130162460	130262936	100477	2	Fgfr2	XM_017321975.1	823	NM_010207.2;NM_201601.2;XM_006507349.2;XM_006507352.2;XM_017321976.1;XM_017321977.1;XR_001785477.1;XR_001785478.1;XM_017321975.1;XM_011241673.2;XM_006507350.3;XM_006507354.3;XM_006507357.3;XM_006507359.3;XM_011241674.2;XM_011241675.2;XM_011241676.2;XM_011241677.2	Fgfr2;Fgfr2;Fgfr2;Fgfr2;Fgfr2;Fgfr2;Fgfr2;Fgfr2;Fgfr2;Fgfr2;Fgfr2;Fgfr2;Fgfr2;Fgfr2;Fgfr2;Fgfr2;Fgfr2;Fgfr2	0;0;0;0;0;0;0;0;0;0;0;0;0;0;0;0;0;0
chr7	130326411	130326726	316	130326692	12.97	4.99749	3.61477	0.6627	316	*	316	130326692	Exon (XR_378530.2/Gm33661, exon 4 of 4)	7	130334877	130337404	2528	1	Gm39097	XR_869985.1	-8151	XR_378530.2	Gm33661	0
chr7	132392625	132393054	430	132392802	12.97	4.99749	3.61477	0.6627	430	*	430	132392802	Distal Intergenic	7	132374326	132386584	12259	2	Gm34908	XR_870002.1	-6041	NA	NA	NA
chr7	132618123	132618426	304	132618332	12.05	4.99749	3.37505	0.6627	304	*	304	132618332	Intron (XM_006508298.3/Lhpp, intron 1 of 4)	7	132610693	132706420	95728	1	Lhpp	XM_006508297.1	7430	XM_006508298.3;NM_029609.1;XM_006508297.1	Lhpp;Lhpp;Lhpp	0;0;0
chr7	135208794	135209097	304	135208883	12.05	4.99749	3.37505	0.6627	304	*	304	135208883	Distal Intergenic	7	135191765	135196002	4238	2	1700120G07Rik	NR_046050.1	-12792	NA	NA	NA
chr7	137316244	137316547	304	137316396	12.97	4.99749	3.61477	0.6627	304	*	304	137316396	Promoter (1-2kb)	7	137193720	137314846	121127	2	Ebf3	XM_006507330.3	-1398	NM_001113414.1;NM_001113415.1;NM_010096.3;XM_006507331.1;XM_006507332.1;XM_006507333.1;XM_006507334.1;XM_006507335.1;XM_006507336.1;XM_011241672.1;XM_006507330.3;XM_006507329.3;XM_006507337.3	Ebf3;Ebf3;Ebf3;Ebf3;Ebf3;Ebf3;Ebf3;Ebf3;Ebf3;Ebf3;Ebf3;Ebf3;Ebf3	0;0;0;0;0;0;0;0;0;0;0;0;0
chr7	137332787	137333102	316	137333006	12.97	4.99749	3.61477	0.6627	316	*	316	137333006	Distal Intergenic	7	137193720	137322777	129058	2	Ebf3	XM_006507329.3	-10010	NA	NA	NA
chr7	138943098	138943401	304	138943204	12.97	4.99749	3.61477	0.6627	304	*	304	138943204	Promoter (2-3kb)	7	138940730	139083976	143247	1	Jakmip3	NM_028708.2	2368	NM_028708.2	Jakmip3	0
chr7	139191233	139191563	331	139191413	12.97	4.99749	3.61477	0.6627	331	*	331	139191413	Promoter (2-3kb)	7	139103789	139188556	84768	2	Stk32c	XM_006536216.3	-2677	NM_021302.3;NM_001162540.1;XM_006536216.3	Stk32c;Stk32c;Stk32c	0;0;0
chr7	139341840	139342167	328	139341923	12.05	4.99749	3.37505	0.6627	328	*	328	139341923	Distal Intergenic	7	139358080	139360900	2821	2	Gm32571	XR_389966.2	18733	NA	NA	NA
chr7	140060799	140061102	304	140060961	12.05	4.99749	3.37505	0.6627	304	*	304	140060961	Distal Intergenic	7	140046156	140049969	3814	2	Msx3	XM_006536161.3	-10830	NA	NA	NA
chr7	142337166	142337469	304	142337397	14.83	4.70046	3.16523	0.6627	304	*	304	142337397	Intron (XM_011242012.1/Ifitm10, intron 3 of 3)	7	142305810	142306552	743	2	Gm5054	Gm5054	-30614	XM_011242012.1;XM_011242011.2;XM_011242010.2;XM_011242008.2;XM_011242002.2;NM_177265.4	Ifitm10;Ifitm10;Ifitm10;Ifitm10;Ifitm10;Ifitm10	0;0;0;0;0;0
chr7	142489262	142489619	358	142489442	16.68	4.70182	2.94657	0.6627	358	*	358	142489442	5' UTR	7	142481346	142494604	13259	1	Lsp1	XM_006508496.2	7916	NM_001136071.2;NM_001271509.1;NM_001271510.1;NM_001271508.1;NM_019391.3;NM_001271523.1;XM_006508494.2;XM_006508495.2;XM_006508496.2;NR_033261.1	Lsp1;Lsp1;Lsp1;Lsp1;Lsp1;Lsp1;Lsp1;Lsp1;Lsp1;Prr33	0;0;0;0;0;0;0;0;0;17152
chr7	143372583	143372890	308	143372735	12.97	4.99749	3.61477	0.6627	308	*	308	143372735	Intron (XM_006508492.2/Kcnq1, intron 15 of 15)	7	143322772	143330650	7879	2	4933417O13Rik	NR_045842.1	-41933	XM_006508492.2;XM_006508489.3;XM_011241982.2;XM_006508490.3;XM_006508488.3;NM_008434.2;XM_017321998.1	Kcnq1;Kcnq1;Kcnq1;Kcnq1;Kcnq1;Kcnq1;Kcnq1	0;0;0;0;0;0;0
chr7	143423782	143424276	495	143424078	12.97	4.99749	3.61477	0.6627	495	*	495	143424078	Intron (XM_006508492.2/Kcnq1, intron 15 of 15)	7	143458339	143461050	2712	2	Cdkn1c	NM_001161624.1	36774	XM_006508492.2;XM_006508489.3;XM_011241982.2;XM_006508490.3;XM_006508488.3;NM_008434.2;XM_017321998.1	Kcnq1;Kcnq1;Kcnq1;Kcnq1;Kcnq1;Kcnq1;Kcnq1	0;0;0;0;0;0;0
chr7	144232965	144233268	304	144233094	12.97	4.99749	3.61477	0.6627	304	*	304	144233094	Intron (XM_006508520.3/Shank2, intron 15 of 26)	7	144238698	144424494	185797	1	Shank2	XM_006508535.3	-5430	XM_006508520.3;XM_006508521.3;XM_017322093.1;XM_006508519.3;XM_006508522.3;XM_006508524.3;XM_006508525.3;XM_006508526.3;XM_006508529.3;XM_017322091.1;XM_017322092.1;XM_006508523.2;XM_006508527.2;XM_006508528.3;XM_006508530.3;XM_006508531.3;XM_006508532.3;XM_006508534.3;XM_006508533.1;NM_001113373.2	Shank2;Shank2;Shank2;Shank2;Shank2;Shank2;Shank2;Shank2;Shank2;Shank2;Shank2;Shank2;Shank2;Shank2;Shank2;Shank2;Shank2;Shank2;Shank2;Shank2	0;0;0;0;0;0;0;0;0;0;0;0;0;0;0;0;0;0;0;0
chr7	144563141	144563444	304	144563198	12.97	4.79185	3.49322	0.6627	304	*	304	144563198	Distal Intergenic	7	144476755	144553729	76975	2	Ppfia1	NM_001195086.1	-9412	NA	NA	NA
chr7	144607205	144607508	304	144607450	12.05	4.79185	3.26156	0.6627	304	*	304	144607450	Intron (XM_011241976.2/Ano1, intron 16 of 20)	7	144578323	144582436	4114	2	Fadd	NM_010175.5	-24769	XM_011241976.2;XM_011241974.2;XM_011241975.2;XM_011241973.2;XM_006508464.2;NM_001242349.1;NM_178642.5;XM_006508459.3;XM_017321913.1;XM_006508458.3;XM_006508463.3	Ano1;Ano1;Ano1;Ano1;Ano1;Ano1;Ano1;Ano1;Ano1;Ano1;Ano1	0;0;0;0;0;0;0;0;0;0;0
chr7	144698875	144699269	395	144698974	12.05	4.99749	3.37505	0.6627	395	*	395	144698974	Promoter (2-3kb)	7	144588549	144696696	108148	2	Ano1	XM_006508464.2	-2179	XM_006508464.2;NM_001242349.1;NM_178642.5;XM_006508459.3;XM_017321913.1;XM_006508458.3;XM_006508463.3	Ano1;Ano1;Ano1;Ano1;Ano1;Ano1;Ano1	0;0;0;0;0;0;0
chr8	8323083	8323386	304	8323332	12.05	4.99749	3.37505	0.6627	304	*	304	8323332	Distal Intergenic	8	8436606	8443003	6398	2	Gm31135	XR_870126.1	119617	NA	NA	NA
chr8	13056803	13057106	304	13057091	12.97	4.99749	3.61477	0.6627	304	*	304	13057091	Distal Intergenic	8	13060581	13073282	12702	1	Proz	XM_006508859.3	-3475	NM_001242368.1;NM_007972.4	F10;F10	19495;19495
chr8	15009205	15009508	304	15009376	12.97	4.99749	3.61477	0.6627	304	*	304	15009376	Promoter (1-2kb)	8	15011005	15033333	22329	1	Kbtbd11	XM_006508916.2	-1497	XM_006508916.2;NM_029116.2;XM_006508915.1;XR_870083.1;XR_870084.1	Kbtbd11;Kbtbd11;Kbtbd11;Kbtbd11;Kbtbd11	-1497;-1517;-1798;-1798;-1798
chr8	22976262	22976566	305	22976505	12.05	4.99749	3.37505	0.6627	305	*	305	22976505	Promoter (1-2kb)	8	22974836	23150501	175666	1	Ank1	XM_006509000.2	1426	NM_001110783.3;NM_001277280.2;XM_006508990.2;XM_006509000.2	Ank1;Ank1;Ank1;Ank1	0;0;0;0
chr8	23403172	23403790	619	23403328	12.97	4.99749	3.61477	0.6627	619	*	619	23403328	Promoter (<=1kb)	8	23387121	23404313	17193	2	Gm30370	XR_378804.2	523	XR_378804.2	Gm30370	0
chr8	25516870	25517173	304	25517047	12.05	4.91519	3.32949	0.6627	304	*	304	25517047	Promoter (1-2kb)	8	25518742	25564333	45592	1	Fgfr1	XM_011242122.1	-1569	XM_006509010.2;XM_011242122.1;XM_011242123.1;XM_011242120.1;XM_011242121.1;NM_001079908.2;NM_001079909.2;NM_010206.3;XM_006509012.1;XM_006509013.1	Fgfr1;Fgfr1;Fgfr1;Fgfr1;Fgfr1;Fgfr1;Fgfr1;Fgfr1;Fgfr1;Fgfr1	0;-1569;-1569;-1569;-1569;-1586;-1586;-1586;-2544;-2544
chr8	27088193	27088496	304	27088371	12.97	4.79185	3.49322	0.6627	304	*	304	27088371	Promoter (2-3kb)	8	27085841	27123436	37596	1	Adgra2	NM_054044.2	2352	XR_001778488.1;XM_006509224.3;XM_006509222.3;XM_006509223.3;NM_054044.2;XR_870287.1;XR_870286.1;XR_870285.2	Adgra2;Adgra2;Adgra2;Adgra2;Adgra2;Gm39151;Gm39151;Gm39151	0;0;0;0;0;0;0;0
chr8	31085009	31085387	379	31085215	12.97	4.79185	3.49322	0.6627	379	*	379	31085215	Distal Intergenic	8	31089662	31097047	7386	1	Dusp26	NM_025869.3	-4275	NA	NA	NA
chr8	40929274	40929577	304	40929370	12.05	4.99749	3.37505	0.6627	304	*	304	40929370	Intron (NM_026840.3/Pdgfrl, intron 1 of 5)	8	40926233	40990782	64550	1	Pdgfrl	NM_026840.3	3041	NM_026840.3	Pdgfrl	0
chr8	68733409	68733878	470	68733596	12.05	4.99749	3.37505	0.6627	470	*	470	68733596	Promoter (1-2kb)	8	68356781	68735017	378237	2	Csgalnact1	XM_006509626.1	1139	XM_006509626.1;NM_001252623.1;NM_172753.5;XM_006509624.3;XM_006509625.3;XM_006509627.3;XM_006509628.3;XM_011242290.2	Csgalnact1;Csgalnact1;Csgalnact1;Csgalnact1;Csgalnact1;Csgalnact1;Csgalnact1;Csgalnact1	0;0;0;0;0;0;0;0
chr8	70486548	70487066	519	70486767	13.9	4.53751	3.20558	0.6627	519	*	519	70486767	Promoter (<=1kb)	8	70483867	70487358	3492	2	Tmem59l	NM_182991.2	292	XR_870493.1;XM_011242322.2;NM_182991.2	LOC105243207;Tmem59l;Tmem59l	-1529;0;0
chr8	88648620	88648997	378	88648709	12.05	4.99749	3.37505	0.6627	378	*	378	88648709	Promoter (1-2kb)	8	88647347	88688474	41128	1	Nod2	NM_145857.2	1273	XM_011248390.1;XM_006531029.3;NM_145857.2;XM_006531028.2	Nod2;Nod2;Nod2;Nod2	0;0;0;-2650
chr8	89999237	89999540	304	89999330	12.05	4.99749	3.37505	0.6627	304	*	304	89999330	Distal Intergenic	8	90247110	90298193	51084	2	Tox3	XM_011248379.2	298653	NA	NA	NA
chr8	92310250	92310553	304	92310443	12.97	4.79185	3.49322	0.6627	304	*	304	92310443	Distal Intergenic	8	92326031	92356120	30090	2	Crnde	NR_033641.3	45567	NA	NA	NA
chr8	104539905	104540208	304	104540066	12.05	4.99749	3.37505	0.6627	304	*	304	104540066	Promoter (<=1kb)	8	104540807	104550343	9537	1	Car7	NM_053070.3	-599	XM_017312542.1;NM_001301164.1;NM_053070.3;XM_006530617.3;NM_001301165.1;XM_006530618.3	Car7;Car7;Car7;Car7;Car7;Car7	0;0;-599;-932;-1101;-1216
chr8	106273752	106274089	338	106274018	12.97	4.79185	3.49322	0.6627	338	*	338	106274018	Intron (XM_011248463.2/Smpd3, intron 2 of 8)	8	106252548	106281554	29007	2	Smpd3	XM_011248463.2	7465	XM_011248463.2;XM_011248462.1;XM_006531241.3;NM_021491.3	Smpd3;Smpd3;Smpd3;Smpd3	0;0;0;0
chr8	119867994	119868366	373	119868088	14.83	4.70046	3.16523	0.6627	373	*	373	119868088	Intron (XR_001778433.1/Klhl36, intron 2 of 4)	8	119862305	119876989	14685	1	Klhl36	NM_146219.1	5689	XR_001778433.1;NM_146219.1	Klhl36;Klhl36	0;0
chr8	120378238	120378541	304	120378329	12.97	4.79185	3.49322	0.6627	304	*	304	120378329	Intron (XM_006531147.3/Gse1, intron 2 of 15)	8	120342211	120345258	3048	2	Gm39264	XR_879258.1	-32980	XM_006531147.3;XM_006531146.3;XM_006531145.3	Gse1;Gse1;Gse1	0;0;0
chr8	121051292	121051595	304	121051334	12.97	4.99749	3.61477	0.6627	304	*	304	121051334	Distal Intergenic	8	121035751	121037957	2207	2	LOC108167585	XR_001778763.1	-13335	NA	NA	NA
chr8	121120397	121120706	310	121120695	12.97	4.79185	3.49322	0.6627	310	*	310	121120695	Distal Intergenic	8	121116171	121118895	2725	1	Foxc2	NM_013519.2	4226	NM_013519.2	Foxc2	4226
chr8	121160289	121160728	440	121160541	12.97	4.79185	3.49322	0.6627	440	*	440	121160541	Distal Intergenic	8	121166916	121168363	1448	2	Gm33633	XR_388119.2	7635	NA	NA	NA
chr9	13310149	13310452	304	13310286	12.97	4.73293	3.45864	0.6627	304	*	304	13310286	Intron (NM_001013813.3/Maml2, intron 1 of 4)	9	13297958	13709533	411576	1	Maml2	NM_001013813.3	12191	NM_001013813.3	Maml2	0
chr9	24771195	24771551	357	24771396	12.05	4.79185	3.26156	0.6627	357	*	357	24771396	Promoter (2-3kb)	9	24720812	24774303	53492	2	Tbx20	NM_194263.2	2752	NM_194263.2;NM_001205085.1;NM_020496.3	Tbx20;Tbx20;Tbx20	0;0;0
chr9	32536407	32536749	343	32536499	12.97	4.99749	3.61477	0.6627	343	*	343	32536499	Intron (NM_008026.5/Fli1, intron 1 of 8)	9	32422204	32541452	119249	2	Fli1	NM_008026.5	4703	NM_008026.5;XM_006510009.2;XM_006510008.2	Fli1;Fli1;Fli1	0;0;0
chr9	40453830	40454133	304	40454016	14.83	4.75991	3.19591	0.6627	304	*	304	40454016	Promoter (1-2kb)	9	40297907	40455764	157858	2	Gramd1b	NM_172768.1	1631	XM_017313324.1;XM_017313323.1;XM_006510237.3;XM_006510236.3;XM_017313322.1;XM_006510235.3;XM_017313319.1;XM_017313321.1;XM_006510244.3;XM_017313320.1;XM_017313325.1;NM_172768.1	Gramd1b;Gramd1b;Gramd1b;Gramd1b;Gramd1b;Gramd1b;Gramd1b;Gramd1b;Gramd1b;Gramd1b;Gramd1b;Gramd1b	0;0;0;0;0;0;0;0;0;0;0;0
chr9	40874344	40874647	304	40874566	12.97	4.99749	3.61477	0.6627	304	*	304	40874566	Promoter (<=1kb)	9	40874400	40878962	4563	1	Bsx	XM_006510306.1	0	NM_178245.3;XM_006510306.1	Bsx;Bsx	0;0
chr9	53986860	53987213	354	53987034	12.97	4.99749	3.61477	0.6627	354	*	354	53987034	Distal Intergenic	9	53911457	53975351	63895	2	Elmod1	XM_006511207.3	-11509	NA	NA	NA
chr9	57986744	57987135	392	57987004	12.97	4.99749	3.61477	0.6627	392	*	392	57987004	Distal Intergenic	9	57998029	58027022	28994	1	Cyp11a1	XM_017313122.1	-10894	NA	NA	NA
chr9	58035859	58036188	330	58036078	12.05	4.99749	3.37505	0.6627	330	*	330	58036078	Intron (NM_001243265.1/Gm16130, intron 4 of 4)	9	58032274	58048997	16724	1	Gm16130	NM_001243265.1	3585	XM_006511259.2;XM_006511258.2;XM_017313448.1;XM_006511257.3;XM_006511254.3;XM_006511252.1;XM_017313444.1;XM_017313445.1;XM_017313446.1;XM_017313447.1;NM_001311085.1;NM_029212.3;NM_001166282.1;NM_001243265.1	Ccdc33;Ccdc33;Ccdc33;Ccdc33;Ccdc33;Ccdc33;Ccdc33;Ccdc33;Ccdc33;Ccdc33;Ccdc33;Ccdc33;Ccdc33;Gm16130	0;0;0;0;0;0;0;0;0;0;0;0;0;0
chr9	58156705	58157062	358	58156900	12.97	4.99749	3.61477	0.6627	358	*	358	58156900	Promoter (1-2kb)	9	58156264	58158554	2291	2	Islr	NM_001195431.1	1492	XM_011242750.2;XM_006511204.3;NM_001195431.1;NM_012043.4;XM_006510941.3;XM_017313262.1;NM_001162475.1;NM_009291.2;XM_006510945.3;XM_006510943.3;XM_006510944.3;NM_001162476.1;XM_006510946.3;NM_001162479.1	Islr;Islr;Islr;Islr;Stra6;Stra6;Stra6;Stra6;Stra6;Stra6;Stra6;Stra6;Stra6;Stra6	0;0;0;0;0;0;0;0;0;0;0;0;0;0
chr9	58199980	58200290	311	58200187	12.05	4.99749	3.37505	0.6627	311	*	311	58200187	Promoter (1-2kb)	9	58196297	58201715	5419	2	Islr2	NM_001161535.1	1425	NR_033522.1;NM_001161535.1;NM_001161537.1;NM_001161540.1;XM_006511231.3;XM_006511232.3;XM_006511234.3;NM_001161536.1;NM_177193.5;NM_001161539.1;XM_006511229.3;NM_001161538.1;XM_006511233.2;XM_006511230.2;NM_001161541.1	1600029O15Rik;Islr2;Islr2;Islr2;Islr2;Islr2;Islr2;Islr2;Islr2;Islr2;Islr2;Islr2;Islr2;Islr2;Islr2	-2607;0;0;0;0;0;0;0;0;0;0;0;0;0;0
chr9	58479718	58480021	304	58479928	12.05	4.99749	3.37505	0.6627	304	*	304	58479928	Distal Intergenic	9	58466352	58473615	7264	2	Gm32768	XR_870789.2	-6103	NA	NA	NA
chr9	61840055	61840422	368	61840340	12.97	4.99749	3.61477	0.6627	368	*	368	61840340	Distal Intergenic	9	61815604	61827185	11582	2	Gm34828	XR_379522.3	-12870	NA	NA	NA
chr9	63139684	63140196	513	63139968	12.97	4.99749	3.61477	0.6627	513	*	513	63139968	Exon (NM_172446.3/Skor1, exon 7 of 9)	9	63138164	63146980	8817	2	Skor1	NM_172446.3	6784	NM_172446.3;NM_001163755.1;NM_001163757.1;NM_001163758.1;XM_006510909.3;XM_006510910.3	Skor1;Skor1;Skor1;Skor1;Skor1;Skor1	0;0;0;0;0;0
chr9	65513060	65513363	304	65513153	12.05	4.99749	3.37505	0.6627	304	*	304	65513153	Promoter (1-2kb)	9	65488464	65514736	26273	2	Ankdd1a	XM_011242845.1	1373	XM_011242845.1;XR_870872.1;XM_006511594.3;XM_006511595.3;XR_001779211.1;XM_006511596.2;XR_001779212.1;XR_001779213.1;XM_017313713.1;XM_017313714.1;XM_006511599.3	Ankdd1a;Ankdd1a;Ankdd1a;Ankdd1a;Ankdd1a;Ankdd1a;Ankdd1a;Ankdd1a;Ankdd1a;Ankdd1a;Ankdd1a	0;0;0;0;0;0;0;0;0;0;0
chr9	66651198	66651501	304	66651280	12.05	4.99749	3.37505	0.6627	304	*	304	66651280	Distal Intergenic	9	66514639	66593115	78477	2	Usp3	NM_144937.4	-58083	NA	NA	NA
chr9	88329210	88329822	613	88329762	16.68	4.70182	2.94657	0.6627	613	*	613	88329762	Promoter (1-2kb)	9	88327609	88372089	44481	1	Nt5e	NM_011851.4	1601	NM_011851.4	Nt5e	0
chr9	88331547	88331881	335	88331598	12.97	4.99749	3.61477	0.6627	335	*	335	88331598	Intron (NM_011851.4/Nt5e, intron 1 of 8)	9	88327609	88372089	44481	1	Nt5e	NM_011851.4	3938	NM_011851.4	Nt5e	0
chr9	98484018	98484321	304	98484175	12.97	4.99749	3.61477	0.6627	304	*	304	98484175	Distal Intergenic	9	98490537	98509771	19235	1	Rbp2	NM_009034.4	-6216	NA	NA	NA
chr9	98701198	98701501	304	98701340	12.05	4.99749	3.37505	0.6627	304	*	304	98701340	Distal Intergenic	9	98749745	98751290	1546	1	Gm39411	XR_871052.1	-48244	NA	NA	NA
chr9	99873439	99873765	327	99873731	12.05	4.79185	3.26156	0.6627	327	*	327	99873731	Promoter (2-3kb)	9	99874106	99876170	2065	2	Sox14	NM_011440.1	2405	NM_011440.1	Sox14	2405
chr9	115334359	115334662	304	115334533	12.97	4.99749	3.61477	0.6627	304	*	304	115334533	Promoter (1-2kb)	9	115336161	115341924	5764	1	4930428G15Rik	NR_040730.1	-1499	NR_040730.1	4930428G15Rik	-1499
chr9	115592097	115592400	304	115592248	12.97	4.99749	3.61477	0.6627	304	*	304	115592248	Distal Intergenic	9	115630571	115658857	28287	2	Gm39448	XR_871318.1	66457	NA	NA	NA
chr9	115804194	115804650	457	115804425	12.05	4.99749	3.37505	0.6627	457	*	457	115804425	Distal Intergenic	9	115884671	115970985	86315	1	Gadl1	XM_017313628.1	-80021	NA	NA	NA
chr9	118597415	118597718	304	118597675	12.05	4.99749	3.37505	0.6627	304	*	304	118597675	Distal Intergenic	9	118606709	118901003	294295	1	Itga9	NM_133721.2	-8991	NA	NA	NA
chr9	118964913	118965222	310	118965135	12.05	4.99749	3.37505	0.6627	310	*	310	118965135	Intron (NM_133710.3/Ctdspl, intron 1 of 7)	9	118929872	119044119	114248	1	Ctdspl	XM_006512263.1	35041	NM_133710.3;XM_006512262.2;XM_006512263.1	Ctdspl;Ctdspl;Ctdspl	0;0;0
chr9	119582020	119582380	361	119582206	12.97	4.99749	3.61477	0.6627	361	*	361	119582206	Promoter (2-3kb)	9	119483404	119579030	95627	2	Scn5a	XM_006511997.1	-2990	XM_006511997.1	Scn5a	-2990
chr11	96326719	96327339	621	96327058	24.09	5.06283	2.50925	0.72656	621	*	621	96327058	Promoter (<=1kb)	11	96326697	96347930	21234	1	Hoxb3	XM_006532289.3	22	XM_006532290.3;NM_001079869.1;XM_006532289.3;XM_006532288.1;XM_006532283.3;XM_006532291.2	Hoxb3;Hoxb3;Hoxb3;Hoxb3;Hoxb3;Hoxb3	0;0;0;0;0;0
chr1	115972059	115972362	304	115972355	14.83	5.15968	3.40494	0.81312	304	*	304	115972355	Intron (XM_006529775.3/Cntnap5a, intron 3 of 17)	1	115685137	116580674	895538	1	Cntnap5a	NM_001077425.1	286922	XM_006529775.3;XM_006529773.3;XM_006529774.3;NM_001077425.1	Cntnap5a;Cntnap5a;Cntnap5a;Cntnap5a	0;0;0;0
chr1	120547431	120547750	320	120547664	14.83	5.15968	3.40494	0.81312	320	*	320	120547664	Distal Intergenic	1	120569428	120572277	2850	2	Gm41939	XR_878467.1	24527	NA	NA	NA
chr13	59883195	59883554	360	59883396	14.83	5.15968	3.40494	0.81312	360	*	360	59883396	Downstream (2-3kb)	13	59885642	59915925	30284	2	Gm19866	XR_873549.1	32371	XR_873549.1	Gm19866	32371
chr5	53431951	53432307	357	53432182	14.83	5.15968	3.40494	0.81312	357	*	357	53432182	Distal Intergenic	5	53466115	53657361	191247	1	Rbpj	XM_006503797.3	-33808	NA	NA	NA
chr8	91796372	91796675	304	91796450	14.83	5.15968	3.40494	0.81312	304	*	304	91796450	Promoter (1-2kb)	8	91795574	91797743	2170	2	Gm39222	XR_879088.2	1068	XR_387907.2;XR_879088.2;NM_001253822.1;NM_008393.3	Gm36380;Gm39222;Irx3;Irx3	-2582;0;4979;4979
chr6	47653034	47653337	304	47653061	26.87	5.19226	2.53386	0.84505	304	*	304	47653061	Promoter (<=1kb)	6	47652126	47656124	3999	1	Gm40369	XM_017321860.1	908	XM_017321860.1;XR_869041.2;NR_002841.1	Gm40369;Gm40371;Rn4.5s	0;-1188;1757
chr10	80492275	80492587	313	80492464	16.68	5.20462	3.17975	0.85562	313	*	313	80492464	Promoter (2-3kb)	10	80494906	80517266	22361	1	Onecut3	NM_139226.3	-2319	NM_139226.3	Onecut3	-2319
chr5	67098986	67099289	304	67099230	16.68	5.20462	3.17975	0.85562	304	*	304	67099230	Promoter (<=1kb)	5	67094397	67099126	4730	2	Phox2b	NM_008888.3	0	XR_376999.2;XR_377000.2;XR_868465.1;XR_868464.1;NM_008888.3	Gm33167;Gm33167;Gm33167;Gm33167;Phox2b	0;0;0;0;0
chr12	87058657	87059039	383	87058890	13.9	5.21379	3.58024	0.86407	383	*	383	87058890	Promoter (2-3kb)	12	87061521	87091824	30304	1	Tmem63c	XM_006515727.3	-2482	XM_017315036.1;XM_006515720.2;XR_001780445.1;XM_017315035.1;XM_006515716.3;XM_006515718.3;XM_011244081.2;XM_011244083.2;XM_011244084.2;XM_011244085.2;XM_011244086.2;XM_017315033.1;XM_017315034.1;XM_006515724.2;XM_006515725.2;NM_172583.2;XM_006515717.3;XM_011244082.2;XM_006515727.3	Tmem63c;Tmem63c;Tmem63c;Tmem63c;Tmem63c;Tmem63c;Tmem63c;Tmem63c;Tmem63c;Tmem63c;Tmem63c;Tmem63c;Tmem63c;Tmem63c;Tmem63c;Tmem63c;Tmem63c;Tmem63c;Tmem63c	0;0;0;0;0;0;0;0;0;0;0;0;0;0;0;0;0;0;-2482
chr15	102972413	102972738	326	102972677	17.61	5.2663	3.10101	0.91108	326	*	326	102972677	Promoter (<=1kb)	15	102973350	102973434	85	1	Mir196a-2	NR_029722.1	-612	NM_010462.5;NR_029722.1;NA;NA	Hoxc10;Mir196a-2;Mir196a-2;Mir196a-2	0;0;0;0
chr15	102973182	102973771	590	102973488	17.61	5.2663	3.10101	0.91108	590	*	590	102973488	Promoter (<=1kb)	15	102973350	102973434	85	1	Mir196a-2	NR_029722.1	0	NM_010462.5;NR_029722.1;NA;NA	Hoxc10;Mir196a-2;Mir196a-2;Mir196a-2	0;0;0;0
chr6	52241808	52242377	570	52242214	17.61	5.2663	3.10101	0.91108	570	*	570	52242214	Promoter (<=1kb)	6	52231197	52240854	9658	2	Hoxa10	NM_001122950.2	-954	NM_001122950.2;NM_010450.3;NR_015348.1	Hoxa10;Hoxa11;Hoxa11os	0;0;0
chr7	142678356	142678692	337	142678514	17.61	5.2663	3.10101	0.91108	337	*	337	142678514	Promoter (1-2kb)	7	142678656	142679726	1071	2	Ins2	NM_001185083.2	1034	NM_001185083.2;NM_001185084.2;NM_008387.5	Ins2;Ins2;Ins2	0;0;0
chr17	57074694	57075200	507	57074736	19.46	5.28566	2.92276	0.92939	507	*	507	57074736	Promoter (1-2kb)	17	57066051	57076696	10646	2	Dennd1c	XM_011246601.1	1496	XM_011246601.1;XM_017317635.1;XM_006524899.2;XM_006524898.1;XM_006524900.1;XM_006524901.1;NM_153551.1;XM_006524902.3;XM_017317636.1	Dennd1c;Dennd1c;Dennd1c;Dennd1c;Dennd1c;Dennd1c;Dennd1c;Dennd1c;Dennd1c	0;0;0;0;0;0;0;0;0
chr5	120426628	120427179	552	120426919	19.46	5.28566	2.92276	0.92939	552	*	552	120426919	Intron (XR_878744.1/Gm27199, intron 1 of 1)	5	120423794	120431680	7887	2	Gm31976	XR_878743.1	4501	XR_878744.1;XR_878743.1;XR_878742.1	Gm27199;Gm31976;Gm31976	0;0;4501
chr1	178532311	178532785	475	178532588	15.75	5.31046	3.35056	0.94109	475	*	475	178532588	Intron (XM_011238822.2/Kif26b, intron 3 of 15)	1	178529125	178932857	403733	1	Kif26b	NM_001161665.1	3186	XM_011238822.2;NM_001161665.1	Kif26b;Kif26b	0;0
chr11	3988874	3989265	392	3989115	15.75	5.31046	3.35056	0.94109	392	*	392	3989115	Promoter (<=1kb)	11	3989933	3999328	9396	1	Gal3st1	NM_001177691.1	-668	NM_001177703.1;NM_016922.3;NM_001177691.1;XM_006514757.3;XR_001780153.1	Gal3st1;Gal3st1;Gal3st1;Gal3st1;LOC108167878	0;0;-668;-1642;3709
chr11	69339195	69339546	352	69339378	15.75	5.31046	3.35056	0.94109	352	*	352	69339378	Promoter (1-2kb)	11	69340769	69342647	1879	1	Chd3os	NR_027827.1	-1223	NR_027827.1	Chd3os	-1223
chr11	114766635	114766941	307	114766709	15.75	5.31046	3.35056	0.94109	307	*	307	114766709	Promoter (1-2kb)	11	114765389	114790575	25187	1	Kif19a	NM_001102615.1	1246	XM_006533507.3;NM_001102615.1	Kif19a;Kif19a	0;0
chr17	72563500	72563816	317	72563664	15.75	5.31046	3.35056	0.94109	317	*	317	72563664	Intron (NM_007439.2/Alk, intron 1 of 28)	17	71868988	72604307	735320	2	Alk	NM_007439.2	40491	NM_007439.2;XR_001782029.1;XR_385265.3	Alk;Alk;Alk	0;0;0
chr18	38194374	38194833	460	38194673	15.75	5.31046	3.35056	0.94109	460	*	460	38194673	Intron (XM_006526323.3/Pcdh1, intron 3 of 4)	18	38189454	38203875	14422	2	Pcdh1	XM_006526323.3	9042	XM_006526323.3;XM_006526322.3;XM_006526320.3;XM_006526321.3;XM_006526324.3;NM_029357.3;XM_017318005.1	Pcdh1;Pcdh1;Pcdh1;Pcdh1;Pcdh1;Pcdh1;Pcdh1	0;0;0;0;0;14929;16921
chr19	42207438	42207842	405	42207667	15.75	5.31046	3.35056	0.94109	405	*	405	42207667	Distal Intergenic	19	42197971	42202252	4282	2	Sfrp5	NM_018780.3	-5186	NA	NA	NA
chr19	54177717	54178031	315	54177936	15.75	5.31046	3.35056	0.94109	315	*	315	54177936	Distal Intergenic	19	54154877	54175117	20241	1	Gm41865	XR_877925.1	22840	XR_877925.1	Gm41865	22840
chr2	33573831	33574235	405	33574021	15.75	5.31046	3.35056	0.94109	405	*	405	33574021	Intron (XM_006497747.3/Lmx1b, intron 1 of 6)	2	33560965	33584330	23366	2	Lmx1b	XM_006497747.3	10095	XM_006497747.3;XM_006497746.3;NM_010725.2	Lmx1b;Lmx1b;Lmx1b	0;0;0
chr2	155776658	155776961	304	155776909	15.75	5.31046	3.35056	0.94109	304	*	304	155776909	Promoter (1-2kb)	2	155775342	155818366	43025	1	Mmp24	NM_010808.4	1316	NM_010808.4	Mmp24	0
chr6	6870213	6870563	351	6870310	15.75	5.31046	3.35056	0.94109	351	*	351	6870310	Promoter (<=1kb)	6	6820546	6869533	48988	2	Dlx6os1	NR_015388.1	-680	NM_010057.2;NR_015388.1	Dlx6;Dlx6os1	6879;0
chr6	52167305	52167973	669	52167563	15.75	5.31046	3.35056	0.94109	669	*	669	52167563	Promoter (<=1kb)	6	52166112	52166790	679	2	LOC108169142	XR_001785251.1	-515	NM_010451.2;XM_011241225.2;XM_017321403.1;XM_017321404.1;XM_017321402.1;NM_010452.3;NR_131182.1;XR_001785251.1	Hoxa2;Hoxa3;Hoxa3;Hoxa3;Hoxa3;Hoxa3;Hoxaas2;LOC108169142	-2474;7902;12674;0;0;0;0;0
chr6	125557488	125557842	355	125557652	15.75	5.31046	3.35056	0.94109	355	*	355	125557652	Intron (XM_006505917.2/Vwf, intron 3 of 51)	6	125552948	125686679	133732	1	Vwf	NM_011708.4	4540	XM_006505917.2;NM_011708.4	Vwf;Vwf	0;0
chr7	49912676	49912989	314	49912817	15.75	5.31046	3.35056	0.94109	314	*	314	49912817	Promoter (<=1kb)	7	49913569	49963864	50296	1	Slc6a5	XM_006540548.2	-580	XM_006540546.3;XM_006540549.3;NM_001146013.1;XM_006540547.1;XM_006540545.3;NM_148931.3;XM_006540548.2	Slc6a5;Slc6a5;Slc6a5;Slc6a5;Slc6a5;Slc6a5;Slc6a5	0;0;0;0;0;0;0
chr7	113827504	113827807	304	113827589	15.75	5.31046	3.35056	0.94109	304	*	304	113827589	Intron (NM_145584.2/Spon1, intron 2 of 15)	7	113765998	114043375	277378	1	Spon1	NM_145584.2	61506	NM_145584.2	Spon1	0
chr7	142664665	142665167	503	142664912	15.75	5.31046	3.35056	0.94109	503	*	503	142664912	Promoter (1-2kb)	7	142650768	142666816	16049	2	Igf2	NM_001315488.1	1649	XM_006508487.1;NM_001315488.1;NR_002855.2	Igf2;Igf2;Igf2os	-2395;0;0
chr8	84781840	84782177	338	84781947	15.75	5.31046	3.35056	0.94109	338	*	338	84781947	Promoter (1-2kb)	8	84704717	84780806	76090	2	Nfix	XM_006530758.3	-1034	NM_001081982.2;NM_010906.3;XM_006530759.3;XM_006530755.3;XM_006530760.3;XM_006530756.3;XM_011248326.2;XM_006530757.3;XM_006530758.3;XM_006530761.3	Nfix;Nfix;Nfix;Nfix;Nfix;Nfix;Nfix;Nfix;Nfix;Nfix	0;0;0;0;0;0;0;0;0;0
chr8	125298621	125298924	304	125298742	15.75	5.31046	3.35056	0.94109	304	*	304	125298742	Distal Intergenic	8	125385478	125388842	3365	1	Gm30713	XR_879356.1	-86554	NA	NA	NA
chr9	97200963	97201363	401	97201177	15.75	5.31046	3.35056	0.94109	401	*	401	97201177	Distal Intergenic	9	97179158	97180021	864	1	Rpl7a-ps10	Rpl7a-ps10	21805	NA	NA	NA
chr6	83699771	83700167	397	83699922	21.31	5.34426	2.78908	0.97412	397	*	397	83699922	Intron (NR_002871.1/Vax2os, intron 2 of 5)	6	83702127	83710806	8680	2	Vax2os	NR_075094.1	10639	NR_002871.1;NR_002873.2;NR_075094.1;NR_075095.1	Vax2os;Vax2os;Vax2os;Vax2os	0;0;0;0
chr1	59588862	59589224	363	59588986	13.9	5.35536	3.66046	0.98371	363	*	363	59588986	Intron (NM_001013771.2/Gm973, intron 12 of 19)	1	59582482	59596208	13727	2	Gm39648	XR_865454.1	6984	XR_865454.1;XR_865455.1;NM_001013771.2;XM_017321324.1;XM_017321326.1;XM_017321327.1;XM_017321333.1;XM_017321334.1;XM_017321344.1;XM_006496100.2;XM_017321335.1;XM_017321342.1;XM_017321345.1;XM_017321337.1;XM_017321340.1;XM_017321347.1;XM_017321351.1;XM_017321352.1;XM_017321355.1;XM_006496108.1;XM_017321350.1;XM_006496107.1;XM_006496109.3	Gm39648;Gm39648;Gm973;Gm973;Gm973;Gm973;Gm973;Gm973;Gm973;Gm973;Gm973;Gm973;Gm973;Gm973;Gm973;Gm973;Gm973;Gm973;Gm973;Gm973;Gm973;Gm973;Gm973	0;0;0;0;0;0;0;0;0;0;0;0;0;0;0;0;0;0;0;0;0;0;0
chr2	33576115	33576472	358	33576351	13.9	5.35536	3.66046	0.98371	358	*	358	33576351	Intron (XM_006497747.3/Lmx1b, intron 1 of 6)	2	33560965	33584330	23366	2	Lmx1b	XM_006497747.3	7858	XM_006497747.3;XM_006497746.3;NM_010725.2	Lmx1b;Lmx1b;Lmx1b	0;0;0
chr1	120436522	120436945	424	120436764	15.75	5.37504	3.38304	1.0003	424	*	424	120436764	Promoter (<=1kb)	1	120427074	120435740	8667	2	LOC108167722	XR_001779375.1	-782	XR_001779375.1	LOC108167722	-782
chr6	52246609	52246957	349	52246828	15.75	5.37504	3.38304	1.0003	349	*	349	52246828	Promoter (<=1kb)	6	52242105	52245810	3706	2	Hoxa11	NM_010450.3	-799	NM_010450.3;NR_015348.1	Hoxa11;Hoxa11os	0;0
chr11	96324223	96324526	304	96324443	14.83	5.37602	3.52005	1.00108	304	*	304	96324443	Promoter (1-2kb)	11	96323126	96347930	24805	1	Hoxb3	NM_001079869.1	1097	XM_006532290.3;NM_001079869.1;XM_006532289.3;NM_010459.7	Hoxb3;Hoxb3;Hoxb3;Hoxb4	0;0;0;0
chr15	102959584	102960147	564	102959848	14.83	5.37602	3.52005	1.00108	564	*	564	102959848	Distal Intergenic	15	102954526	102956701	2176	1	Hoxc11	NM_001024842.1	5058	NM_001024842.1	Hoxc11	5058
chr1	91454191	91454494	304	91454239	13.9	5.40372	3.688	1.00222	304	*	304	91454239	Intron (XM_006529249.3/Per2, intron 1 of 22)	1	91415982	91459328	43347	2	Per2	NM_011066.3	4834	XR_387265.3;XM_006529249.3;NM_011066.3	Gm35591;Per2;Per2	8073;0;0
chr2	74742552	74743075	524	74742846	13.9	5.40372	3.688	1.00222	524	*	524	74742846	Intron (NM_010468.2/Hoxd3, intron 1 of 2)	2	74752684	74753742	1059	1	LOC102634401	NR_110447.1	-9609	NM_010468.2	Hoxd3	0
chr2	168279526	168279829	304	168279701	13.9	5.40372	3.688	1.00222	304	*	304	168279701	Promoter (1-2kb)	2	168260110	168281151	21042	2	Kcng1	XM_006499538.3	1322	XM_006499538.3;XM_006499539.3	Kcng1;Kcng1	0;0
chr4	154133684	154134110	427	154133846	13.9	5.40372	3.688	1.00222	427	*	427	154133846	Intron (NM_011642.3/Trp73, intron 1 of 13)	4	154056249	154140208	83960	2	Trp73	NM_011642.3	6098	NM_011642.3	Trp73	0
chr5	29482963	29483281	319	29483194	13.9	5.40372	3.688	1.00222	319	*	319	29483194	Distal Intergenic	5	29473823	29478470	4648	2	Mnx1	NM_019944.2	-4493	NA	NA	NA
chr5	120274760	120275148	389	120274902	13.9	5.40372	3.688	1.00222	389	*	389	120274902	Distal Intergenic	5	120222030	120235233	13204	2	Gm31836	XR_387670.2	-39527	NA	NA	NA
chr6	29391128	29391454	327	29391235	13.9	5.40372	3.688	1.00222	327	*	327	29391235	Promoter (2-3kb)	6	29388824	29388895	72	1	n-TPagg6	rna35028	2304	rna35028	n-TPagg6	2304
chr7	131495128	131495465	338	131495277	13.9	5.40372	3.688	1.00222	338	*	338	131495277	Distal Intergenic	7	131461728	131472218	10491	1	Gm39099	XR_001778297.1	33400	NA	NA	NA
chr9	45139722	45140099	378	45139893	13.9	5.40372	3.688	1.00222	378	*	378	45139893	Promoter (<=1kb)	9	45139042	45154061	15020	1	Scn4b	NM_001013390.2	680	NM_001013390.2	Scn4b	0
chr9	110830179	110830482	304	110830359	13.9	5.40372	3.688	1.00222	304	*	304	110830359	Intron (NM_199471.1/Prss43, intron 5 of 5)	9	110826690	110831507	4818	1	Prss43	NM_199471.1	3489	NM_199471.1	Prss43	0
chr1	119454354	119454684	331	119454472	14.83	5.42072	3.54402	1.01901	331	*	331	119454472	Promoter (<=1kb)	1	119453884	119454517	634	1	LOC108167708	XR_001779350.1	470	XR_001779350.1	LOC108167708	0
chr1	78202211	78202558	348	78202289	13.9	5.46828	3.72488	1.02489	348	*	348	78202289	Promoter (1-2kb)	1	78201164	78203051	1888	1	Gm33152	XR_865563.2	1047	XR_373564.3;XR_001779852.1;XR_865562.2;XR_865563.2	Gm33152;Gm33152;Gm33152;Gm33152	0;0;0;0
chr1	132599155	132599482	328	132599378	13.9	5.46828	3.72488	1.02489	328	*	328	132599378	Intron (XM_011248025.2/Nfasc, intron 12 of 21)	1	132564690	132617005	52316	2	Nfasc	XM_011248025.2	17523	XM_011248025.2;XM_011248026.1;XM_017320903.1;NM_001160316.1;XM_011248023.1;NM_001160318.1;XM_011248020.2;XM_011248024.2;XM_011248019.1;XM_011248021.1;NM_001160317.1;NM_182716.4;XM_017320911.1;XM_017320912.1;XM_011248016.1;XM_017320894.1;XM_017320897.1;XM_017320900.1;XM_017320902.1;XM_006529635.3;XM_006529653.3;XM_011248013.2;XM_011248015.1;XM_017320887.1;XM_006529634.2;XM_006529639.3;XM_006529644…	Nfasc;Nfasc;Nfasc;Nfasc;Nfasc;Nfasc;Nfasc;Nfasc;Nfasc;Nfasc;Nfasc;Nfasc;Nfasc;Nfasc;Nfasc;Nfasc;Nfasc;Nfasc;Nfasc;Nfasc;Nfasc;Nfasc;Nfasc;Nfasc;Nfasc;Nfasc;Nfasc;Nfasc;Nfasc;Nfasc;Nfasc;Nfasc;Nfasc;Nfasc;Nfasc;Nfasc;Nfasc;Nfasc;Nfasc;Nfasc	0;0;0;0;0;0;0;0;0;0;0;0;0;0;0;0;0;0;0;0;0;0;0;0;0;0;0;0;0;0;0;0;0;0;0;0;0;0;0;142309
chr11	52534797	52535146	350	52534894	13.9	5.45269	3.71596	1.02489	350	*	350	52534894	Distal Intergenic	11	52579322	52663853	84532	1	Gm30366	XR_388636.2	-44176	NA	NA	NA
chr11	96295975	96296716	742	96296289	13.9	5.46828	3.72488	1.02489	742	*	742	96296289	Promoter (2-3kb)	11	96299171	96301569	2399	1	Hoxb6	NM_008269.1	-2455	NR_131758.1;XM_006532292.3;NM_008269.1	Hoxb5os;Hoxb6;Hoxb6	0;0;0
chr11	97015782	97016175	394	97015938	13.9	5.46828	3.72488	1.02489	394	*	394	97015938	Promoter (1-2kb)	11	97017638	97024739	7102	1	Sp6	XM_006534531.3	-1463	NM_031183.2;XM_006534531.3	Sp6;Sp6	0;-1463
chr12	27344192	27344556	365	27344382	13.9	5.46828	3.72488	1.02489	365	*	365	27344382	Promoter (<=1kb)	12	27345139	27359073	13935	1	Gm30855	XR_381385.3	-583	XR_381385.3;NM_009234.6	Gm30855;Sox11	-583;-1474
chr13	54361986	54362289	304	54362081	13.9	5.46828	3.72488	1.02489	304	*	304	54362081	Intron (XM_017315376.1/Cplx2, intron 2 of 4)	13	54371349	54383917	12569	1	Cplx2	NM_009946.3	-9060	XM_017315376.1;XM_017315375.1	Cplx2;Cplx2	0;0
chr13	78197417	78197720	304	78197559	13.9	5.46828	3.72488	1.02489	304	*	304	78197559	Promoter (<=1kb)	13	78188971	78197908	8938	2	Nr2f1	XM_017315379.1	188	NR_045195.1;XM_017315379.1;XM_006517086.2;XM_017315378.1;XM_006517085.3;NM_010151.2	A830082K12Rik;Nr2f1;Nr2f1;Nr2f1;Nr2f1;Nr2f1	-297;0;0;0;0;0
chr13	99228209	99228512	304	99228267	13.9	5.46828	3.72488	1.02489	304	*	304	99228267	5' UTR	13	99184823	99247032	62210	1	Zfp366	NM_001004149.1	43386	NM_001004149.1	Zfp366	0
chr15	101334024	101334338	315	101334235	13.9	5.46828	3.72488	1.02489	315	*	315	101334235	Distal Intergenic	15	101358708	101405857	47150	1	Gm35853	XR_875674.1	-24370	NA	NA	NA
chr15	102944506	102945053	548	102944943	13.9	5.46828	3.72488	1.02489	548	*	548	102944943	Promoter (2-3kb)	15	102944062	102947946	3885	2	Hotair	NR_047528.1	2893	NR_047528.1	Hotair	0
chr16	30276626	30276936	311	30276813	13.9	5.46828	3.72488	1.02489	311	*	311	30276813	Intron (NM_028973.2/Lrrc15, intron 1 of 1)	16	30269302	30283254	13953	2	Lrrc15	NM_028973.2	6318	NM_028973.2	Lrrc15	0
chr18	11056021	11056333	313	11056226	13.9	5.46828	3.72488	1.02489	313	*	313	11056226	Promoter (1-2kb)	18	11054036	11085636	31601	1	Gata6	XM_017317834.1	1985	NM_010258.3;XM_017317834.1	Gata6;Gata6	0;0
chr18	38192297	38192619	323	38192467	13.9	5.46828	3.72488	1.02489	323	*	323	38192467	Intron (XM_006526323.3/Pcdh1, intron 3 of 4)	18	38189454	38203875	14422	2	Pcdh1	XM_006526323.3	11256	XM_006526323.3;XM_006526322.3;XM_006526320.3;XM_006526321.3;XM_006526324.3	Pcdh1;Pcdh1;Pcdh1;Pcdh1;Pcdh1	0;0;0;0;0
chr19	38822829	38823134	306	38822932	13.9	5.46828	3.72488	1.02489	306	*	306	38822932	Promoter (2-3kb)	19	38788121	38819950	31830	2	Noc3l	XR_386499.3	-2879	XR_386499.3	Noc3l	-2879
chr2	33623697	33624000	304	33623953	13.9	5.46828	3.72488	1.02489	304	*	304	33623953	Intron (XM_006497746.3/Lmx1b, intron 2 of 7)	2	33639682	33640471	790	1	Gm39790	XR_866136.2	-15682	XM_006497746.3;NM_010725.2	Lmx1b;Lmx1b	0;0
chr2	36099571	36099984	414	36099870	13.9	5.46828	3.72488	1.02489	414	*	414	36099870	Intron (XM_006497744.3/Lhx6, intron 4 of 9)	2	36081953	36104060	22108	2	Lhx6	NM_001083126.1	4076	XM_006497744.3;XM_017315869.1;NM_001083126.1;NM_001083127.1;NM_001083125.1;NM_008500.2;XR_374064.3	Lhx6;Lhx6;Lhx6;Lhx6;Lhx6;Lhx6;Lhx6	0;0;0;0;0;0;0
chr2	74717111	74717422	312	74717347	13.9	5.46828	3.72488	1.02489	312	*	312	74717347	Promoter (<=1kb)	2	74710044	74716130	6087	2	Hoxd3os1	NR_027899.1	-981	NM_010468.2;NR_027899.1	Hoxd3;Hoxd3os1	0;-981
chr2	118891390	118891697	308	118891469	13.9	5.46828	3.72488	1.02489	308	*	308	118891469	Promoter (<=1kb)	2	118890989	118894929	3941	1	Gm32798	XR_374914.2	401	XR_374917.2;XR_374916.2;XR_374915.3;XR_866661.1;XR_374914.2	Gm32798;Gm32798;Gm32798;Gm32798;Gm32798	0;0;0;0;0
chr2	148050462	148050767	306	148050542	13.9	5.46828	3.72488	1.02489	306	*	306	148050542	Distal Intergenic	2	148042877	148046969	4093	2	Foxa2	NM_010446.3	-3493	NA	NA	NA
chr4	120025847	120026157	311	120026010	13.9	5.46828	3.72488	1.02489	311	*	311	120026010	Intron (XR_867813.2/Hivep3, intron 3 of 8)	4	120032843	120138045	105203	1	Hivep3	XM_011240453.1	-6686	XR_868076.2;XR_868077.2;XR_868078.2;XR_868079.2;XR_868080.2;XR_867813.2;XM_006502815.2;XM_006502816.2;XM_006502817.2;XM_011240452.1;NM_010657.3	Gm38632;Gm38632;Gm38632;Gm38632;Gm38632;Hivep3;Hivep3;Hivep3;Hivep3;Hivep3;Hivep3	0;0;0;0;0;0;0;0;0;0;0
chr4	120347103	120347406	304	120347308	13.9	5.46828	3.72488	1.02489	304	*	304	120347308	Intron (XR_868086.1/Gm36574, intron 5 of 8)	4	120319104	120335130	16027	2	Gm36574	XR_001784421.1	-11973	XR_868086.1;XR_001784417.1;XR_001784416.1;XR_001784418.1;XR_001784419.1;XR_001784420.1;XR_868087.1	Gm36574;Gm36574;Gm36574;Gm36574;Gm36574;Gm36574;Gm36574	0;0;0;0;0;0;0
chr4	122940899	122941202	304	122941025	13.9	5.46828	3.72488	1.02489	304	*	304	122941025	Distal Intergenic	4	122925818	122926161	344	1	LOC102632907	LOC102632907	15081	NA	NA	NA
chr5	113789499	113789805	307	113789552	13.9	5.46828	3.72488	1.02489	307	*	307	113789552	Distal Intergenic	5	113793729	113796523	2795	2	Tmem119	XM_006530287.3	6718	NA	NA	NA
chr5	120434135	120434458	324	120434318	13.9	5.46828	3.72488	1.02489	324	*	324	120434318	Promoter (2-3kb)	5	120431886	120441457	9572	1	Lhx5	NM_008499.5	2249	XR_878744.1;XR_878743.1;XR_878742.1;NM_008499.5	Gm27199;Gm31976;Gm31976;Lhx5	0;0;-2455;0
chr6	52307849	52308533	685	52308278	13.9	5.46828	3.72488	1.02489	685	*	685	52308278	Exon (NR_038163.1/Evx1os, exon 4 of 4)	6	52313498	52318378	4881	1	Evx1	NM_007966.4	-4965	NR_038163.1	Evx1os	0
chr6	85180925	85181228	304	85181017	13.9	5.46828	3.72488	1.02489	304	*	304	85181017	Distal Intergenic	6	85187931	85204463	16533	1	Emx1	NM_010131.2	-6703	NA	NA	NA
chr6	88192025	88192417	393	88192222	13.9	5.46828	3.72488	1.02489	393	*	393	88192222	Promoter (1-2kb)	6	88193437	88207032	13596	1	Gata2	XM_006505539.3	-1020	XM_006505539.3;XR_001785312.1;XR_001785311.1;XR_001785302.1;XR_001785307.1;XR_001785309.1;XR_001785303.1;XR_001785304.1;XR_001785305.1;XR_001785308.1;XR_001785310.1;XR_001785313.1;XR_001785314.1;XR_001785315.1;XR_001785306.1;XR_869243.2	Gata2;Gm38708;Gm38708;Gm38708;Gm38708;Gm38708;Gm38708;Gm38708;Gm38708;Gm38708;Gm38708;Gm38708;Gm38708;Gm38708;Gm38708;Gm38708	-1020;0;0;0;0;0;0;0;0;0;0;0;0;0;0;5643
chr7	141699873	141700195	323	141700096	13.9	5.46828	3.72488	1.02489	323	*	323	141700096	Intron (NM_023566.3/Muc2, intron 23 of 46)	7	141690340	141754694	64355	1	Muc2	NM_023566.3	9533	NM_023566.3	Muc2	0
chr7	142286708	142287011	304	142286963	13.9	5.46828	3.72488	1.02489	304	*	304	142286963	3' UTR	7	142283463	142289754	6292	1	LOC108167358	XM_017312457.1	3245	XR_870059.2;XM_017312457.1	B130016D09Rik;LOC108167358	0;0
chr9	42910174	42910544	371	42910380	13.9	5.46828	3.72488	1.02489	371	*	371	42910380	Intron (NM_175481.5/Grik4, intron 1 of 20)	9	42520449	42898104	377656	2	Grik4	XM_011242383.2	-12070	NM_175481.5;XM_017313104.1;XM_006509941.3	Grik4;Grik4;Grik4	0;0;0
chr9	56835330	56835669	340	56835501	13.9	5.46828	3.72488	1.02489	340	*	340	56835501	Distal Intergenic	9	56848659	56851963	3305	2	Odf3l1	NM_198673.2	16294	NA	NA	NA
chr7	143102237	143102561	325	143102434	13.9	5.50227	3.74435	1.05795	325	*	325	143102434	Distal Intergenic	7	143106742	143427050	320309	1	Kcnq1	XM_006508492.2	-4181	NA	NA	NA
chr1	38216389	38216692	304	38216442	13.9	5.69344	3.85449	1.06466	304	*	304	38216442	Intron (XM_006495737.3/Aff3, intron 12 of 22)	1	38232302	38247651	15350	1	Gm16150	XR_001778890.1	-15610	XM_006495737.3;XM_011238447.2;XM_011238443.2;XM_011238444.2;XM_011238446.2;NM_001290814.1	Aff3;Aff3;Aff3;Aff3;Aff3;Aff3	0;0;0;0;0;0
chr1	62705378	62705740	363	62705524	13.9	5.69344	3.85449	1.06466	363	*	363	62705524	Promoter (2-3kb)	1	62703317	62818692	115376	1	Nrp2	NM_010939.2	2061	NM_001077406.1;NM_001077407.1;NM_001077403.1;NM_001077404.1;NM_001077405.1;NM_010939.2	Nrp2;Nrp2;Nrp2;Nrp2;Nrp2;Nrp2	0;0;0;0;0;0
chr1	74931551	74931854	304	74931737	13.9	5.69344	3.85449	1.06466	304	*	304	74931737	Promoter (<=1kb)	1	74902071	74931748	29678	2	Ccdc108	XM_006495994.3	0	XM_006495992.3;XM_006495994.3;XM_006495995.3;XM_006495990.1;XM_006495991.1;XM_006495993.1;XM_011238524.1;NM_001039495.1;XR_001784604.1;XR_001784603.1;XR_373253.1;XM_006495997.3;XR_865252.1	Ccdc108;Ccdc108;Ccdc108;Ccdc108;Ccdc108;Ccdc108;Ccdc108;Ccdc108;Ccdc108;Ccdc108;Ccdc108;Ccdc108;Ccdc108	0;0;0;0;0;0;0;0;0;0;0;0;0
chr1	75431844	75432147	304	75431974	13.9	5.69344	3.85449	1.06466	304	*	304	75431974	3' UTR	1	75435911	75443175	7265	1	Gmppa	XM_006496532.2	-3764	NM_007463.4;XM_011238643.1;XM_011238644.1;XM_011238648.2;XM_011238645.1;XM_011238646.1;XM_011238647.1;XM_017322354.1;XM_017322375.1;XM_006496401.2;XM_011238649.2;XM_006496400.2;NM_001085370.1;XM_006496403.3;XM_006496404.3;XM_006496402.2	Speg;Speg;Speg;Speg;Speg;Speg;Speg;Speg;Speg;Speg;Speg;Speg;Speg;Speg;Speg;Speg	0;0;0;0;0;0;0;0;0;0;0;0;0;0;0;0
chr1	120343445	120343803	359	120343696	16.68	5.59128	3.36367	1.06466	359	*	359	120343696	Promoter (2-3kb)	1	120340582	120343174	2593	1	C1ql2	NM_207233.1	2863	NM_207233.1	C1ql2	2863
chr1	132779783	132780163	381	132779878	13.9	5.69344	3.85449	1.06466	381	*	381	132779878	Distal Intergenic	1	132787236	132787842	607	1	Gm31101	XR_387399.1	-7073	NA	NA	NA
chr1	134132541	134132914	374	134132646	13.9	5.69344	3.85449	1.06466	374	*	374	134132646	Promoter (2-3kb)	1	134135440	134151541	16102	1	Chit1	XM_006529879.2	-2526	NM_001284524.1;NM_001284525.1;NM_027979.2;XM_006529879.2	Chit1;Chit1;Chit1;Chit1	0;0;0;-2526
chr1	163309368	163309694	327	163309562	13.9	5.69344	3.85449	1.06466	327	*	327	163309562	Intron (NM_011127.2/Prrx1, intron 1 of 3)	1	163245119	163313650	68532	2	Prrx1	NM_011127.2	3956	NM_011127.2;NM_175686.3;XM_006496703.3;NM_001025570.1	Prrx1;Prrx1;Prrx1;Prrx1	0;0;0;0
chr1	190974869	190975297	429	190975130	13.9	5.69344	3.85449	1.06466	429	*	429	190975130	Intron (NM_144879.2/Vash2, intron 2 of 7)	1	190947646	190978998	31353	2	Vash2	NM_144879.2	3701	NM_144879.2;NR_027352.1;XM_006497150.3;XM_011238913.2;XM_006497149.3	Vash2;Vash2;Vash2;Vash2;Vash2	0;0;0;0;0
chr10	21384945	21385248	304	21385013	13.9	5.69344	3.85449	1.06466	304	*	304	21385013	Intron (NM_178713.4/Aldh8a1, intron 4 of 6)	10	21377300	21396578	19279	1	Aldh8a1	NM_178713.4	7645	NM_178713.4	Aldh8a1	0
chr10	61298417	61298908	492	61298714	13.9	5.69344	3.85449	1.06466	492	*	492	61298714	Promoter (<=1kb)	10	61297836	61304263	6428	1	Prf1	NM_011073.3	581	XM_006513370.3;NM_011073.3	Prf1;Prf1	0;0
chr10	85032277	85032580	304	85032379	13.9	5.69344	3.85449	1.06466	304	*	304	85032379	Distal Intergenic	10	84987715	85003655	15941	2	Gm34633	XR_380646.2	-28622	NA	NA	NA
chr10	85441613	85441945	333	85441680	13.9	5.69344	3.85449	1.06466	333	*	333	85441680	Intron (XM_006514230.3/Btbd11, intron 1 of 14)	10	85386814	85660292	273479	1	Btbd11	NM_028709.2	54799	XM_006514230.3;NM_028709.2	Btbd11;Btbd11	0;0
chr10	116414288	116414591	304	116414446	13.9	5.69344	3.85449	1.06466	304	*	304	116414446	Distal Intergenic	10	116418121	116421235	3115	1	Kcnmb4os1	NR_028107.1	-3530	NA	NA	NA
chr11	12027293	12027631	339	12027460	13.9	5.69344	3.85449	1.06466	339	*	339	12027460	Promoter (<=1kb)	11	11930499	12027971	97473	2	Grb10	NM_001177629.1	340	NM_001177629.1;NM_010345.4;XM_006514529.1;XM_011243664.1	Grb10;Grb10;Grb10;Grb10	0;0;0;0
chr11	12039559	12039877	319	12039690	13.9	5.69344	3.85449	1.06466	319	*	319	12039690	Promoter (2-3kb)	11	11930508	12037422	106915	2	Grb10	XM_011243664.1	-2137	XR_381048.3;XR_872245.2;NM_010345.4;XM_006514529.1;XM_011243664.1	Gm30423;Gm30423;Grb10;Grb10;Grb10	0;0;0;0;0
chr11	32159781	32160215	435	32159960	13.9	5.69344	3.85449	1.06466	435	*	435	32159960	Promoter (<=1kb)	11	32161174	32167941	6768	1	Gm40823	XR_872354.1	-959	XR_872354.1;XR_872351.1;XR_872352.1;XR_872353.1	Gm40823;Gm40823;Gm40823;Gm40823	-959;-1082;-1082;-1082
chr11	53907962	53908284	323	53908002	13.9	5.69344	3.85449	1.06466	323	*	323	53908002	Distal Intergenic	11	53864542	53891801	27260	2	Slc22a5	XR_001779934.1	-16161	NA	NA	NA
chr11	64964689	64964992	304	64964932	14.83	5.60464	3.64322	1.06466	304	*	304	64964932	Distal Intergenic	11	64979030	65002070	23041	1	Elac2	XM_006534065.2	-14038	NA	NA	NA
chr11	67093923	67094233	311	67093983	13.9	5.69344	3.85449	1.06466	311	*	311	67093983	Intron (XM_006532412.1/Myh3, intron 26 of 40)	11	67099804	67099827	24	1	Mir6923	NA	-5571	XM_006532412.1;NM_001099635.1	Myh3;Myh3	0;0
chr11	71431695	71431998	304	71431948	13.9	5.69344	3.85449	1.06466	304	*	304	71431948	Intron (XR_388799.2/Gm16013, intron 1 of 1)	11	71428538	71436569	8032	2	Gm16013	XR_388799.2	4571	XR_388799.2	Gm16013	0
chr11	75797301	75797819	519	75797493	13.9	5.69344	3.85449	1.06466	519	*	519	75797493	Promoter (1-2kb)	11	75768270	75796060	27791	2	Doc2b	NM_007873.3	-1241	NM_007873.3;NR_136932.1;NR_136933.1	Doc2b;Gm12339;Gm12339	-1241;0;0
chr11	75825503	75825807	305	75825556	13.9	5.69344	3.85449	1.06466	305	*	305	75825556	Intron (NR_136932.1/Gm12339, intron 2 of 4)	11	75768270	75796060	27791	2	Doc2b	NM_007873.3	-29443	NR_136932.1;NR_136933.1	Gm12339;Gm12339	0;0
chr11	75923644	75923947	304	75923784	13.9	5.69344	3.85449	1.06466	304	*	304	75923784	Promoter (1-2kb)	11	75899725	75925891	26167	2	Rph3al	NM_001291159.1	1944	XM_006533639.3;XM_006533642.3;XM_006533638.3;XM_006533640.3;XM_006533637.1;XM_006533643.1;XR_388486.1;XM_011249100.1;NM_001291159.1;XM_011249102.1;XM_011249101.1	Rph3al;Rph3al;Rph3al;Rph3al;Rph3al;Rph3al;Rph3al;Rph3al;Rph3al;Rph3al;Rph3al	0;0;0;0;0;0;0;0;0;0;0
chr11	84526687	84527054	368	84526801	14.83	5.60464	3.64322	1.06466	368	*	368	84526801	Promoter (1-2kb)	11	84525660	84535831	10172	1	Lhx1os	NR_038057.1	1027	NM_008498.2;NR_038057.1	Lhx1;Lhx1os	-1153;0
chr11	95936692	95937028	337	95936793	13.9	5.69344	3.85449	1.06466	337	*	337	95936793	Distal Intergenic	11	95864685	95914920	50236	2	B4galnt2	XM_006532201.3	-21772	NA	NA	NA
chr11	96292994	96293302	309	96293220	13.9	5.69344	3.85449	1.06466	309	*	309	96293220	Promoter (<=1kb)	11	96292710	96301569	8860	1	Hoxb6	XM_006532292.3	284	NR_131758.1;XM_006532292.3;NM_010460.2	Hoxb5os;Hoxb6;Hoxb7	0;0;0
chr11	98445711	98446063	353	98445916	13.9	5.69344	3.85449	1.06466	353	*	353	98445916	Promoter (<=1kb)	11	98446834	98455373	8540	1	Grb7	NM_010346.2	-771	XR_880195.2;NM_010346.2;XM_006532233.1	Gm38975;Grb7;Grb7	13726;-771;-1422
chr11	98462173	98462620	448	98462419	13.9	5.69344	3.85449	1.06466	448	*	448	98462419	Promoter (2-3kb)	11	98449296	98459816	10521	2	Gm38975	XR_001780316.1	-2357	XR_880195.2;XR_001780316.1;XM_006533205.3;XM_006533206.3;XM_006533204.3;NM_011771.1	Gm38975;Gm38975;Ikzf3;Ikzf3;Ikzf3;Ikzf3	-2384;-2357;14840;16803;83754;83411
chr11	102361008	102361311	304	102361160	13.9	5.65487	3.83218	1.06466	304	*	304	102361160	Exon (NM_011403.2/Slc4a1, exon 3 of 20)	11	102348820	102365281	16462	2	Slc4a1	NM_011403.2	3970	NM_011403.2	Slc4a1	0
chr11	104656943	104657259	317	104657194	16.68	5.59128	3.36367	1.06466	317	*	317	104657194	Intron (NM_016780.2/Itgb3, intron 10 of 14)	11	104679037	104680684	1648	2	Gm11662	Gm11662	23425	NM_016780.2;XM_006532312.2	Itgb3;Itgb3	0;0
chr11	115360001	115360304	304	115360092	13.9	5.69344	3.85449	1.06466	304	*	304	115360092	Intron (XM_017314488.1/Hid1, intron 3 of 18)	11	115347709	115367719	20011	2	Hid1	NM_175454.2	7415	XM_017314488.1;XM_006533077.3;NM_175454.2	Hid1;Hid1;Hid1	0;0;0
chr11	116652105	116652413	309	116652343	13.9	5.69344	3.85449	1.06466	309	*	309	116652343	Promoter (1-2kb)	11	116653889	116668389	14501	1	Gm11744	XM_017314192.1	-1476	XM_011248674.2;NM_030206.4;XM_017314192.1;XR_001779849.1;XM_017314193.1	Cygb;Cygb;Gm11744;Gm11744;Gm11744	0;0;-1476;-1476;-1803
chr11	118565804	118566152	349	118565999	13.9	5.69344	3.85449	1.06466	349	*	349	118565999	Intron (NM_001285438.1/Rbfox3, intron 3 of 13)	11	118491870	118503713	11844	2	Rbfox3	XM_011249132.1	-62091	NM_001285438.1;XM_017314661.1;XM_006533725.3;XM_006533722.3;NM_001024931.2;NM_001039167.1;NM_001039168.1;NM_001285436.1;XM_006533727.3;XM_017314662.1;XM_006533726.3;NM_001285437.1;XM_017314663.1	Rbfox3;Rbfox3;Rbfox3;Rbfox3;Rbfox3;Rbfox3;Rbfox3;Rbfox3;Rbfox3;Rbfox3;Rbfox3;Rbfox3;Rbfox3	0;0;0;0;0;0;0;0;0;0;0;0;0
chr11	118617326	118617638	313	118617578	14.83	5.60464	3.64322	1.06466	313	*	313	118617578	Intron (NM_001285438.1/Rbfox3, intron 2 of 13)	11	118491870	118503713	11844	2	Rbfox3	XM_011249132.1	-113613	NM_001285438.1;XM_017314661.1;XM_006533725.3;XM_006533722.3;NM_001024931.2;NM_001039167.1;NM_001039168.1;NM_001285436.1;XM_006533727.3;XM_017314662.1;XM_006533726.3;NM_001285437.1;XM_017314663.1	Rbfox3;Rbfox3;Rbfox3;Rbfox3;Rbfox3;Rbfox3;Rbfox3;Rbfox3;Rbfox3;Rbfox3;Rbfox3;Rbfox3;Rbfox3	0;0;0;0;0;0;0;0;0;0;0;0;0
chr11	119061760	119062192	433	119062051	13.9	5.69344	3.85449	1.06466	433	*	433	119062051	Distal Intergenic	11	119038436	119040913	2478	2	Cbx8	NM_013926.1	-20847	NA	NA	NA
chr11	119064168	119064678	511	119064455	13.9	5.69344	3.85449	1.06466	511	*	511	119064455	Distal Intergenic	11	119077571	119086237	8667	2	Cbx4	NM_007625.2	21559	NA	NA	NA
chr11	119393815	119394191	377	119393952	13.9	5.60335	3.80245	1.06466	377	*	377	119393952	Intron (XM_006534633.3/Rnf213, intron 2 of 52)	11	119390524	119390545	22	1	Mir1932	NA	3291	XM_006534633.3;XM_006534630.3;XM_006534631.3;XM_006534632.3	Rnf213;Rnf213;Rnf213;Rnf213	0;0;0;0
chr12	54997903	54998206	304	54998035	14.83	5.60464	3.64322	1.06466	304	*	304	54998035	Intron (XM_006515670.3/Baz1a, intron 1 of 26)	12	54893551	54986354	92804	2	Baz1a	XM_006515671.3	-11549	XM_006515670.3	Baz1a	0
chr12	56528259	56528654	396	56528493	13.9	5.69344	3.85449	1.06466	396	*	396	56528493	Promoter (<=1kb)	12	56490428	56529420	38993	2	E030019B13Rik	NR_045082.1	766	NR_045082.1	E030019B13Rik	0
chr12	77513706	77514031	326	77513777	13.9	5.69344	3.85449	1.06466	326	*	326	77513777	Distal Intergenic	12	77553711	77639385	85675	1	Gm35240	XR_381705.3	-39680	NA	NA	NA
chr12	108280388	108280691	304	108280639	13.9	5.69344	3.85449	1.06466	304	*	304	108280639	Distal Intergenic	12	108203599	108275927	72329	2	Ccdc85c	XM_006516161.3	-4461	NA	NA	NA
chr12	112454389	112454692	304	112454501	13.9	5.69344	3.85449	1.06466	304	*	304	112454501	Distal Intergenic	12	112428284	112435338	7055	2	B020018J22Rik	NR_045950.1	-19051	NA	NA	NA
chr13	34220037	34220340	304	34220187	13.9	5.69344	3.85449	1.06466	304	*	304	34220187	Intron (NM_001033167.3/Slc22a23, intron 4 of 10)	13	34162964	34178172	15209	1	Psmg4	NM_001110515.2	57073	NM_001033167.3;XM_006516794.3;XM_006516793.3	Slc22a23;Slc22a23;Slc22a23	0;0;0
chr13	48690174	48690492	319	48690339	13.9	5.69344	3.85449	1.06466	319	*	319	48690339	Distal Intergenic	13	48708189	48734084	25896	1	Gm36784	XR_382338.2	-17697	NA	NA	NA
chr13	54842826	54843221	396	54843029	13.9	5.69344	3.85449	1.06466	396	*	396	54843029	Distal Intergenic	13	54858135	54874617	16483	2	Gm40959	XR_001780951.1	31396	NA	NA	NA
chr13	54998171	54998570	400	54998298	13.9	5.69344	3.85449	1.06466	400	*	400	54998298	Intron (NM_001311128.1/Unc5a, intron 6 of 14)	13	55005985	55020819	14835	2	Hk3	NM_001206390.1	22249	NM_001311128.1;XM_006517037.1;XM_006517038.1;XR_001780744.1;NM_153131.3	Unc5a;Unc5a;Unc5a;Unc5a;Unc5a	0;0;0;0;0
chr13	56172018	56172343	326	56172262	13.9	5.69344	3.85449	1.06466	326	*	326	56172262	Promoter (2-3kb)	13	56169318	56193544	24227	1	Gm31657	XR_382479.2	2700	XR_382472.1;XR_001780954.1;XR_382471.2;XR_382473.2;XR_382474.2;XR_382476.2;XR_873488.1;XR_382479.2;NM_001168615.1;NM_145976.4;XM_006517204.3;XM_006517205.3	Gm31657;Gm31657;Gm31657;Gm31657;Gm31657;Gm31657;Gm31657;Gm31657;Tifab;Tifab;Tifab;Tifab	0;0;0;0;0;0;0;0;6542;6542;6670;6670
chr13	56264518	56264821	304	56264628	13.9	5.69344	3.85449	1.06466	304	*	304	56264628	Distal Intergenic	13	56250492	56252163	1672	2	Neurog1	NM_010896.2	-12355	NA	NA	NA
chr13	60172958	60173300	343	60173210	13.9	5.69344	3.85449	1.06466	343	*	343	60173210	Downstream (1-2kb)	13	60174405	60177535	3131	2	Gas1	NM_008086.2	4235	NM_008086.2	Gas1	4235
chr14	70069760	70070150	391	70069969	13.9	5.69344	3.85449	1.06466	391	*	391	70069969	Distal Intergenic	14	70020505	70063624	43120	2	Gm33524	XR_874784.2	-6136	NA	NA	NA
chr14	76601071	76601449	379	76601245	14.83	5.60464	3.64322	1.06466	379	*	379	76601245	Distal Intergenic	14	76635421	76636921	1501	2	Fkbp1a-ps1	Fkbp1a-ps1	35472	NA	NA	NA
chr15	28072417	28072772	356	28072497	13.9	5.69344	3.85449	1.06466	356	*	356	28072497	Distal Intergenic	15	28053207	28066685	13479	2	Gm31458	XR_383891.2	-5732	NA	NA	NA
chr15	41952808	41953111	304	41953059	13.9	5.69344	3.85449	1.06466	304	*	304	41953059	Distal Intergenic	15	41865293	41869720	4428	2	Abra	NM_175456.4	-83088	NA	NA	NA
chr15	78112688	78112991	304	78112887	13.9	5.69344	3.85449	1.06466	304	*	304	78112887	Intron (XM_006520371.2/Cacng2, intron 2 of 4)	15	77993623	78119280	125658	2	Cacng2	NM_007583.2	6289	XM_006520371.2;NM_007583.2	Cacng2;Cacng2	0;0
chr15	78254090	78254527	438	78254250	13.9	5.69344	3.85449	1.06466	438	*	438	78254250	Intron (XM_006520565.2/Ncf4, intron 5 of 10)	15	78244811	78262580	17770	1	Ncf4	NM_008677.2	9279	XM_006520565.2;XM_006520566.2;XM_006520564.1;NM_008677.2	Ncf4;Ncf4;Ncf4;Ncf4	0;0;0;0
chr15	83006750	83007077	328	83006783	13.9	5.69344	3.85449	1.06466	328	*	328	83006783	Intron (NM_001271414.1/Nfam1, intron 4 of 5)	15	82996736	83023138	26403	2	Nfam1	NM_001271414.1	16061	NM_001271414.1;NM_028728.3;NM_001271413.1;NM_001271411.1;NM_001271412.1;XM_006521486.3	Nfam1;Nfam1;Nfam1;Nfam1;Nfam1;Nfam1	0;0;0;0;0;0
chr15	102988393	102988798	406	102988684	13.9	5.69344	3.85449	1.06466	406	*	406	102988684	Promoter (1-2kb)	15	102986689	102990306	3618	2	Gm29852	XR_384485.3	1508	XR_384485.3;NM_010466.2	Gm29852;Hoxc8	0;0
chr16	21692865	21693191	327	21692956	13.9	5.69344	3.85449	1.06466	327	*	327	21692956	Promoter (1-2kb)	16	21649045	21694665	45621	2	2510009E07Rik	NM_001001881.2	1474	NM_001001881.2	2510009E07Rik	0
chr16	35627236	35627542	307	35627344	13.9	5.69344	3.85449	1.06466	307	*	307	35627344	Intron (XM_011245847.2/Sema5b, intron 2 of 12)	16	35573270	35573611	342	2	LOC102638850	LOC102638850	-53625	XM_011245847.2;XM_011245845.2;XM_006521869.1;XM_011245844.1;XR_875743.2;NM_013661.2	Sema5b;Sema5b;Sema5b;Sema5b;Sema5b;Sema5b	0;0;0;0;0;0
chr16	36547209	36547512	304	36547398	13.9	5.69344	3.85449	1.06466	304	*	304	36547398	Intron (XM_006521731.3/Casr, intron 1 of 6)	16	36490585	36533130	42546	2	Casr	XM_006521732.2	-14079	XM_006521731.3;NM_013803.3;XM_006521730.2	Casr;Casr;Casr	0;0;0
chr16	38711533	38711836	304	38711736	13.9	5.69344	3.85449	1.06466	304	*	304	38711736	Promoter (1-2kb)	16	38598343	38713035	114693	2	Arhgap31	NM_020260.2	1199	NM_020260.2	Arhgap31	0
chr16	94095730	94096368	639	94096198	13.9	5.69344	3.85449	1.06466	639	*	639	94096198	Promoter (2-3kb)	16	94093683	94126037	32355	1	Sim2	XM_006522968.3	2047	XM_017316897.1;XM_006522966.3;NM_011377.2;XM_006522967.3;XM_006522968.3	Sim2;Sim2;Sim2;Sim2;Sim2	0;0;0;0;0
chr17	25680894	25681197	304	25680958	13.9	5.69344	3.85449	1.06466	304	*	304	25680958	Distal Intergenic	17	25717172	25719102	1931	1	Gng13	NM_022422.5	-35975	NA	NA	NA
chr17	29320246	29320570	325	29320370	13.9	5.69344	3.85449	1.06466	325	*	325	29320370	Promoter (1-2kb)	17	29318882	29328902	10021	1	Pi16	NM_023734.3	1364	XR_001782218.1;XR_001782217.1;XM_006525015.3;XM_006525014.1;NM_023734.3	LOC108168349;LOC108168349;Pi16;Pi16;Pi16	0;0;0;0;0
chr17	47835404	47835743	340	47835583	13.9	5.69344	3.85449	1.06466	340	*	340	47835583	Promoter (<=1kb)	17	47815328	47834691	19364	2	Mdfi	NM_001109973.2	-713	NM_001276390.1;NM_001276391.1;NM_010783.3;NM_001109973.2;XM_006523745.3;XM_006523744.3;XM_006523743.3	Mdfi;Mdfi;Mdfi;Mdfi;Mdfi;Mdfi;Mdfi	-2113;-2113;-2113;-713;-2096;-718;-2119
chr17	56155974	56156318	345	56156065	13.9	5.69344	3.85449	1.06466	345	*	345	56156065	Distal Intergenic	17	56162491	56173955	11465	1	Tnfaip8l1	NM_025566.3	-6173	NA	NA	NA
chr17	85690324	85690662	339	85690521	13.9	5.69344	3.85449	1.06466	339	*	339	85690521	Promoter (1-2kb)	17	85688356	85727021	38666	1	CJ186046Rik	XR_001782258.1	1968	XR_877073.2;XR_877072.2;XR_001782256.1;XR_001782257.1;XR_001782255.1;XR_001782258.1;XM_011246335.2;XM_006523931.3;NM_011380.2	CJ186046Rik;CJ186046Rik;CJ186046Rik;CJ186046Rik;CJ186046Rik;CJ186046Rik;Six2;Six2;Six2	0;0;0;0;0;0;-2271;-2277;-2070
chr18	76854776	76855342	567	76855161	13.9	5.69344	3.85449	1.06466	567	*	567	76855161	Promoter (1-2kb)	18	76856405	76900342	43938	1	Skor2	NM_001109743.1	-1063	XM_006526436.3;NM_001109743.1	Skor2;Skor2	0;-1063
chr19	4998880	4999188	309	4998898	16.68	5.59128	3.36367	1.06466	309	*	309	4998898	Promoter (2-3kb)	19	4984353	5001929	17577	2	Npas4	XM_006531720.3	2741	XM_006531720.3;XM_006531721.3;XM_011248619.2	Npas4;Npas4;Npas4	0;0;0
chr19	45145957	45146303	347	45146091	13.9	5.69344	3.85449	1.06466	347	*	347	45146091	Promoter (<=1kb)	19	45144743	45146954	2212	2	Gm35923	XR_386750.3	651	XR_386750.3	Gm35923	0
chr2	17863528	17863899	372	17863706	13.9	5.69344	3.85449	1.06466	372	*	372	17863706	Distal Intergenic	2	17797328	17797674	347	2	Gm13323	Gm13323	-65854	NA	NA	NA
chr2	18679722	18680129	408	18679856	13.9	5.69344	3.85449	1.06466	408	*	408	18679856	Promoter (<=1kb)	2	18678974	18686629	7656	1	Bmi1	XM_006497312.3	748	NM_007552.4;XM_006497311.2;XM_006497312.3	Bmi1;Bmi1;Bmi1	0;0;0
chr2	33635836	33636243	408	33635974	14.83	5.60464	3.64322	1.06466	408	*	408	33635974	Intron (XM_006497746.3/Lmx1b, intron 2 of 7)	2	33639682	33640471	790	1	Gm39790	XR_866136.2	-3439	XM_006497746.3;NM_010725.2	Lmx1b;Lmx1b	0;0
chr2	36097608	36097969	362	36097890	13.9	5.69344	3.85449	1.06466	362	*	362	36097890	Intron (XM_006497744.3/Lhx6, intron 4 of 9)	2	36081953	36104060	22108	2	Lhx6	NM_001083126.1	6091	XM_006497744.3;XM_017315869.1;NM_001083126.1;NM_001083127.1;NM_001083125.1;NM_008500.2;XR_374064.3	Lhx6;Lhx6;Lhx6;Lhx6;Lhx6;Lhx6;Lhx6	0;0;0;0;0;0;0
chr2	74707327	74707734	408	74707609	13.9	5.69344	3.85449	1.06466	408	*	408	74707609	Promoter (1-2kb)	2	74702998	74705743	2746	2	Gm38462	XR_866452.1	-1584	XR_001783334.1;XR_866451.1;XR_866452.1;XR_866453.1;NR_027899.1;NM_001290731.1;NM_001290730.1;NM_008276.3	Gm38462;Gm38462;Gm38462;Gm38462;Hoxd3os1;Hoxd8;Hoxd8;Hoxd8	-2460;-1726;-1584;0;8396;0;0;0
chr2	74732261	74732603	343	74732420	13.9	5.69344	3.85449	1.06466	343	*	343	74732420	Intron (NM_010468.2/Hoxd3, intron 1 of 2)	2	74726114	74726135	22	1	Mir10b	NA	6147	NM_010468.2	Hoxd3	0
chr2	92589000	92589303	304	92589050	13.9	5.69344	3.85449	1.06466	304	*	304	92589050	Promoter (2-3kb)	2	92592206	92592226	21	1	Mir7221	NA	-2903	NA;NR_106080.1;NA	Mir7221;Mir7221;Mir7221	-2903;-2903;-2954
chr2	105520615	105520918	304	105520790	13.9	5.69344	3.85449	1.06466	304	*	304	105520790	Intron (XR_866618.1/LOC105244259, intron 1 of 2)	2	105554133	105554883	751	2	Rpl10-ps1	Rpl10-ps1	33965	XR_866618.1	LOC105244259	0
chr2	105664817	105665403	587	105665059	13.9	5.69344	3.85449	1.06466	587	*	587	105665059	Intron (NR_002867.2/Pax6os1, intron 1 of 3)	2	105657862	105661343	3482	2	Paupar	NR_117095.1	-3474	NR_002867.2	Pax6os1	0
chr2	119321391	119322003	613	119321532	13.9	5.69344	3.85449	1.06466	613	*	613	119321532	Exon (NR_030683.1/Gm14207, exon 4 of 4)	2	119325784	119335666	9883	1	Dll4	NM_019454.3	-3781	NR_030683.1	Gm14207	0
chr2	120243546	120243862	317	120243783	13.9	5.69344	3.85449	1.06466	317	*	317	120243783	Promoter (1-2kb)	2	120166412	120245335	78924	2	Pla2g4e	NM_177845.4	1473	NM_177845.4;XM_006499773.3;XM_006499771.3;XR_001783137.1	Pla2g4e;Pla2g4e;Pla2g4e;Pla2g4e	0;0;0;0
chr2	168263110	168263413	304	168263303	13.9	5.69344	3.85449	1.06466	304	*	304	168263303	Exon (XM_006499538.3/Kcng1, exon 3 of 3)	2	168261698	168269331	7634	2	Kcng1	NM_001081134.1	5918	XM_006499538.3;XM_006499539.3;NM_001081134.1	Kcng1;Kcng1;Kcng1	0;0;0
chr2	174855206	174855523	318	174855404	13.9	5.69344	3.85449	1.06466	318	*	318	174855404	Promoter (<=1kb)	2	174856250	174867176	10927	1	Gm14616	XR_867094.1	-727	XR_867094.1;XR_867095.1	Gm14616;Gm14616	-727;-727
chr2	181130646	181131065	420	181130844	13.9	5.69344	3.85449	1.06466	420	*	420	181130844	Intron (XM_006500565.1/Kcnq2, intron 1 of 15)	2	181075579	181135286	59708	2	Kcnq2	XM_006500565.1	4221	XM_006500565.1;XM_006500567.1;XM_006500568.1;XM_011239925.1;XM_017315735.1;XM_017315738.1;XM_017315740.1;XM_017315741.1;XM_017315742.1;XM_017315743.1;XM_017315744.1;XM_017315746.1;XM_017315747.1;XM_017315751.1;XM_017315753.1;XM_017315754.1;XM_017315763.1;XM_017315767.1;NM_001003824.2;NM_001003825.3;NM_001006668.2;NM_001006669.2;NM_001006674.2;NM_001302888.1;NM_010611.3;XM_017315768.1;XR_001781085…	Kcnq2;Kcnq2;Kcnq2;Kcnq2;Kcnq2;Kcnq2;Kcnq2;Kcnq2;Kcnq2;Kcnq2;Kcnq2;Kcnq2;Kcnq2;Kcnq2;Kcnq2;Kcnq2;Kcnq2;Kcnq2;Kcnq2;Kcnq2;Kcnq2;Kcnq2;Kcnq2;Kcnq2;Kcnq2;Kcnq2;Kcnq2;Kcnq2	0;0;0;0;0;0;0;0;0;0;0;0;0;0;0;0;0;0;0;0;0;0;0;0;0;0;0;0
chr3	66983695	66984011	317	66983928	14.83	5.60464	3.64322	1.06466	317	*	317	66983928	Promoter (1-2kb)	3	66985581	67290444	304864	1	Rsrc1	XM_017319692.1	-1570	XM_017319694.1;XM_017319692.1;XM_006501913.3;XM_006501911.3;XM_011240198.1;NM_025822.3;XM_017319693.1;XM_017319695.1;XM_006501215.3;NM_001302357.1;NM_001302359.1;NM_013665.1	Rsrc1;Rsrc1;Rsrc1;Rsrc1;Rsrc1;Rsrc1;Rsrc1;Rsrc1;Shox2;Shox2;Shox2;Shox2	0;-1570;-1581;-1628;-1649;-1661;-1822;-1826;0;0;0;0
chr3	87980945	87981380	436	87981125	14.83	5.60464	3.64322	1.06466	436	*	436	87981125	Distal Intergenic	3	87971093	87980451	9359	1	Nes	NM_016701.3	9852	NM_016701.3	Nes	0
chr3	88206372	88206748	377	88206610	13.9	5.65487	3.83218	1.06466	377	*	377	88206610	Promoter (<=1kb)	3	88206617	88229959	23343	1	Gm3764	XR_001783875.1	0	XR_001783872.1;XR_001783877.1;XR_001783875.1;XR_001783876.1;XR_001783879.1;XR_001783880.1;XR_001783909.1;XR_001783910.1;XR_001783906.1;XR_001783907.1;XR_001783908.1;XR_001783884.1;XR_001783887.1;XR_001783878.1;XR_001783873.1;XR_001783888.1;XR_001783889.1;XR_001783890.1;XR_001783874.1;XR_001783882.1;XR_001783895.1;XR_001783886.1;XR_001783881.1;XR_001783892.1;XR_001783897.1;XR_001783883.1;XR_001783…	AW047730;Gm3764;Gm3764;Gm3764;Gm3764;Gm3764;Gm3764;Gm3764;Gm3764;Gm3764;Gm3764;Gm3764;Gm3764;Gm3764;Gm3764;Gm3764;Gm3764;Gm3764;Gm3764;Gm3764;Gm3764;Gm3764;Gm3764;Gm3764;Gm3764;Gm3764;Gm3764;Gm3764;Gm3764;Gm3764;Gm3764;Gm3764;Gm3764	6167;0;0;0;0;0;0;0;0;0;0;0;0;0;0;0;0;0;0;0;0;0;0;0;0;0;0;0;0;0;0;0;0
chr3	89833255	89833558	304	89833470	13.9	5.69344	3.85449	1.06466	304	*	304	89833470	Promoter (1-2kb)	3	89831370	89858846	27477	1	She	NM_172530.3	1885	NM_172530.3	She	0
chr3	107892524	107892833	310	107892738	13.9	5.69344	3.85449	1.06466	310	*	310	107892738	3' UTR	3	107895854	107898685	2832	1	Gstm5	NM_010360.2	-3021	NR_015459.1;XM_006502465.3;XM_006502463.3;XM_006502464.3;NM_133867.2	4933431E20Rik;Eps8l3;Eps8l3;Eps8l3;Eps8l3	0;0;0;0;0
chr3	108416941	108417292	352	108417239	13.9	5.69344	3.85449	1.06466	352	*	352	108417239	Promoter (1-2kb)	3	108390848	108415920	25073	2	Celsr2	XM_006501692.2	-1021	NM_001004177.2;NM_017392.3;XM_006501691.3;XM_017319649.1;XM_006501692.2	Celsr2;Celsr2;Celsr2;Celsr2;Celsr2	-1447;-1447;-1428;-1428;-1021
chr3	134716335	134716648	314	134716472	13.9	5.69344	3.85449	1.06466	314	*	314	134716472	Distal Intergenic	3	134829007	134934581	105575	1	Tacr3	NM_021382.6	-112359	NA	NA	NA
chr3	146154733	146155152	420	146154880	13.9	5.69344	3.85449	1.06466	420	*	420	146154880	Intron (XR_375570.3/Mcoln2, intron 1 of 9)	3	146150174	146195512	45339	1	Mcoln2	NM_001005846.2	4559	XR_375570.3;XM_011240210.2;XM_011240209.2;XM_006501969.3;NM_026656.4;NM_001005846.2	Mcoln2;Mcoln2;Mcoln2;Mcoln2;Mcoln2;Mcoln2	0;0;0;0;0;0
chr3	149064746	149065126	381	149064947	13.9	5.69344	3.85449	1.06466	381	*	381	149064947	Distal Intergenic	3	149082268	149096302	14035	1	Gm30575	XR_001784039.1	-17142	NA	NA	NA
chr4	8923395	8923750	356	8923549	13.9	5.69344	3.85449	1.06466	356	*	356	8923549	Distal Intergenic	4	8901941	8910658	8718	2	LOC108168926	XR_001784228.1	-12737	NA	NA	NA
chr4	44560681	44560985	305	44560878	13.9	5.69344	3.85449	1.06466	305	*	305	44560878	Intron (XM_006537674.3/Pax5, intron 8 of 9)	4	44607536	44607558	23	2	Mir5120	NA	46573	XM_006537674.3;XM_006537673.3;NM_008782.2	Pax5;Pax5;Pax5	0;0;0
chr4	46299711	46300041	331	46299849	13.9	5.69344	3.85449	1.06466	331	*	331	46299849	Distal Intergenic	4	46322891	46327767	4877	1	Gm12447	Gm12447	-22850	NA	NA	NA
chr4	124590160	124590581	422	124590428	13.9	5.69344	3.85449	1.06466	422	*	422	124590428	Intron (XR_868123.2/Gm2164, intron 1 of 6)	4	124522925	124606489	83565	2	Gm2164	XR_868123.2	15908	XR_868123.2;XR_868119.2;XR_868122.2;XR_001784431.1;XR_868124.2;XR_001784425.1;XR_001784429.1;XR_001784424.1;XR_001784426.1;XR_001784428.1;XR_001784430.1;XR_376635.3;XR_868114.1;XR_868116.1;XR_868117.1;XR_001784427.1;XR_868115.2;XR_868113.1	Gm2164;Gm2164;Gm2164;Gm2164;Gm2164;Gm2164;Gm2164;Gm2164;Gm2164;Gm2164;Gm2164;Gm2164;Gm2164;Gm2164;Gm2164;Gm2164;Gm2164;Gm2164	0;0;0;0;0;0;0;0;0;0;0;0;0;0;0;0;0;0
chr4	131077038	131077377	340	131077222	13.9	5.69344	3.85449	1.06466	340	*	340	131077222	Promoter (2-3kb)	4	131075667	131080172	4506	2	Gm35482	XR_001784549.1	2795	XR_001784549.1;XR_001784550.1	Gm35482;Gm35482	0;0
chr4	137262612	137262966	355	137262733	13.9	5.69344	3.85449	1.06466	355	*	355	137262733	Distal Intergenic	4	137184081	137252761	68681	2	Gm31820	XR_881509.2	-9851	NA	NA	NA
chr4	140335944	140336247	304	140336200	13.9	5.69344	3.85449	1.06466	304	*	304	140336200	Distal Intergenic	4	140323445	140330523	7079	1	Gm33895	XR_390890.3	12499	NA	NA	NA
chr4	154038626	154039027	402	154038652	13.9	5.69344	3.85449	1.06466	402	*	402	154038652	Intron (XR_001784515.1/Gm31672, intron 3 of 5)	4	154026644	154042677	16034	2	Ccdc27	NM_001033455.2	3650	NM_001033455.2;XR_391011.3;XR_391012.3;XR_881618.2;XR_001784515.1;XR_001784513.1;XR_881617.2;XR_001784514.1	Ccdc27;Gm31672;Gm31672;Gm31672;Gm31672;Gm31672;Gm31672;Gm31672	0;0;0;0;0;0;0;0
chr4	154196851	154197424	574	154196920	13.9	5.69344	3.85449	1.06466	574	*	574	154196920	Intron (NM_001162977.1/Megf6, intron 3 of 36)	4	154216305	154221068	4764	1	LOC105247227	LOC105247227	-18881	NM_001162977.1;XM_006538826.2;XM_011250240.1	Megf6;Megf6;Megf6	0;0;0
chr5	35373913	35374223	311	35374056	13.9	5.69344	3.85449	1.06466	311	*	311	35374056	Distal Intergenic	5	35361553	35367677	6125	1	4930478P22Rik	NR_046060.1	12360	NA	NA	NA
chr5	37822106	37822540	435	37822242	13.9	5.69344	3.85449	1.06466	435	*	435	37822242	Promoter (1-2kb)	5	37820564	37822751	2188	1	Msx1os	NR_027920.1	1542	NM_010835.2;NR_027920.1	Msx1;Msx1os	0;0
chr5	111833365	111833668	304	111833457	13.9	5.69344	3.85449	1.06466	304	*	304	111833457	Distal Intergenic	5	111798537	111807299	8763	1	Gm36535	XR_389529.2	34828	NA	NA	NA
chr5	119054907	119055257	351	119055127	13.9	5.69344	3.85449	1.06466	351	*	351	119055127	Promoter (1-2kb)	5	119053626	119075293	21668	1	Gm30895	XR_878728.1	1281	XR_387648.2;XR_878727.1;XR_878728.1	Gm30895;Gm30895;Gm30895	0;0;0
chr5	128824993	128825612	620	128825264	13.9	5.69344	3.85449	1.06466	620	*	620	128825264	Intron (NM_001081388.2/Rimbp2, intron 3 of 21)	5	128817927	128821701	3775	1	Gm34057	XR_377095.2	7066	NM_001081388.2;NM_001310733.1;XM_006504294.3;XM_017320871.1;XM_006504293.2;XM_006504288.3;XM_006504289.3;XM_011240839.2;XM_006504297.3;XM_006504295.3;XM_006504296.2;XM_017320870.1;XR_377055.3	Rimbp2;Rimbp2;Rimbp2;Rimbp2;Rimbp2;Rimbp2;Rimbp2;Rimbp2;Rimbp2;Rimbp2;Rimbp2;Rimbp2;Rimbp2	0;0;0;0;0;0;0;0;0;0;0;0;0
chr5	129121800	129122172	373	129121991	13.9	5.69344	3.85449	1.06466	373	*	373	129121991	Intron (XM_006504307.1/Adgrd1, intron 4 of 24)	5	129113378	129117899	4522	2	LOC108169070	XR_001784977.1	-3901	XM_006504307.1;NM_001081342.1	Adgrd1;Adgrd1	0;0
chr5	139969074	139969419	346	139969310	13.9	5.69344	3.85449	1.06466	346	*	346	139969310	Intron (XM_006504701.3/Elfn1, intron 1 of 1)	5	139912591	139974725	62135	1	Elfn1	XM_006504702.3	56483	XM_006504701.3;XM_017320882.1;NM_175522.3;XM_006504704.3;XM_006504703.3;XM_006504702.3	Elfn1;Elfn1;Elfn1;Elfn1;Elfn1;Elfn1	0;0;0;0;0;0
chr5	147303573	147303894	322	147303707	13.9	5.69344	3.85449	1.06466	322	*	322	147303707	Intron (NM_007673.3/Cdx2, intron 1 of 2)	5	147300900	147307249	6350	2	Cdx2	NM_007673.3	3355	NM_007673.3	Cdx2	0
chr6	29696653	29696956	304	29696774	13.9	5.69344	3.85449	1.06466	304	*	304	29696774	Promoter (2-3kb)	6	29694214	29718558	24345	1	Tspan33	NM_146173.3	2439	NM_001301407.1;NM_146173.3	Tspan33;Tspan33	0;0
chr6	48440785	48441104	320	48440960	13.9	5.69344	3.85449	1.06466	320	*	320	48440960	Promoter (1-2kb)	6	48436613	48442933	6321	2	Zfp467	XM_006506545.3	1829	NM_001085417.1;XM_006506550.3;XM_006506548.3;XM_006506545.3;XM_011241450.2;NM_001085415.1;NM_001085416.1;NM_020589.2;XM_006506544.1;XM_006506546.3;XM_006506547.3;XM_017321723.1;XM_006506549.3	Zfp467;Zfp467;Zfp467;Zfp467;Zfp467;Zfp467;Zfp467;Zfp467;Zfp467;Zfp467;Zfp467;Zfp467;Zfp467	0;0;0;0;0;0;0;0;0;0;0;0;0
chr6	52156557	52156873	317	52156748	13.9	5.69344	3.85449	1.06466	317	*	317	52156748	Promoter (1-2kb)	6	52155367	52158317	2951	2	Hoxa1	NM_001311118.1	1444	NR_131181.1;NM_001311118.1;NM_010449.4;XM_006505607.2	Hotairm1;Hoxa1;Hoxa1;Hoxa1	-1651;0;0;0
chr6	52210153	52210748	596	52210626	13.9	5.69344	3.85449	1.06466	596	*	596	52210626	Promoter (1-2kb)	6	52206365	52208624	2260	2	Hoxa6	NM_010454.1	-1529	XM_017321402.1;NM_010452.3;NM_010454.1;NR_015611.2	Hoxa3;Hoxa3;Hoxa6;Hoxaas3	0;0;-1529;0
chr6	52235704	52236007	304	52235825	13.9	5.69344	3.85449	1.06466	304	*	304	52235825	Promoter (<=1kb)	6	52231197	52234939	3743	2	Hoxa10	NM_008263.3	-765	NM_008263.3;NM_001122950.2	Hoxa10;Hoxa10	-765;0
chr6	52254316	52254978	663	52254744	13.9	5.69344	3.85449	1.06466	663	*	663	52254744	Distal Intergenic	6	52258853	52260880	2028	2	Hoxa13	NM_008264.1	5902	NA	NA	NA
chr6	52275509	52275812	304	52275699	14.83	5.65193	3.6689	1.06466	304	*	304	52275699	Distal Intergenic	6	52262775	52267603	4829	1	Hottip	NR_110442.1	12734	NA	NA	NA
chr6	52308751	52309269	519	52309007	13.9	5.69344	3.85449	1.06466	519	*	519	52309007	Exon (NR_038163.1/Evx1os, exon 4 of 4)	6	52313498	52318378	4881	1	Evx1	NM_007966.4	-4229	NR_038163.1	Evx1os	0
chr6	83709252	83709555	304	83709454	14.83	5.60464	3.64322	1.06466	304	*	304	83709454	Promoter (1-2kb)	6	83702127	83710806	8680	2	Vax2os	NR_075094.1	1251	NM_011912.3;NR_002871.1;NR_002873.2;NR_075094.1;NR_075095.1	Vax2;Vax2os;Vax2os;Vax2os;Vax2os	-1709;0;0;0;0
chr7	70182512	70182818	307	70182708	13.9	5.69344	3.85449	1.06466	307	*	307	70182708	Intron (NR_131145.1/Gm29683, intron 3 of 3)	7	70202844	70207234	4391	1	Gm35271	XR_882203.1	-20026	NR_131145.1	Gm29683	0
chr7	70293903	70294206	304	70293993	13.9	5.69344	3.85449	1.06466	304	*	304	70293993	Intron (NR_131145.1/Gm29683, intron 1 of 3)	7	70178868	70337822	158955	2	Gm29683	NR_131145.1	43616	NR_131145.1;NR_131144.1	Gm29683;Gm29683	0;0
chr7	79542161	79542841	681	79542338	13.9	5.69344	3.85449	1.06466	681	*	681	79542338	Exon (XR_391642.1/Gm31740, exon 3 of 3)	7	79535737	79558537	22801	1	Gm35040	XR_001778187.1	6424	XR_391642.1;XR_001778187.1	Gm31740;Gm35040	0;0
chr7	109416195	109416498	304	109416335	13.9	5.69344	3.85449	1.06466	304	*	304	109416335	Intron (XM_011241654.2/Stk33, intron 1 of 10)	7	109438618	109444901	6284	1	1700095J03Rik	XR_001778257.1	-22120	XM_011241654.2;XM_006507228.3;XM_006507225.3;XM_011241649.2;XM_011241650.2;XM_017321939.1;XM_017321942.1;XM_006507224.1;XM_011241652.1;XM_017321941.1;XM_017321940.1;XM_006507226.3;NM_054103.1;XM_017321943.1;XM_006507229.3;XM_011241653.2;XM_017321944.1	Stk33;Stk33;Stk33;Stk33;Stk33;Stk33;Stk33;Stk33;Stk33;Stk33;Stk33;Stk33;Stk33;Stk33;Stk33;Stk33;Stk33	0;0;0;0;0;0;0;0;0;0;0;0;0;0;0;0;0
chr7	130263049	130263449	401	130263277	13.9	5.69344	3.85449	1.06466	401	*	401	130263277	Promoter (<=1kb)	7	130162460	130262936	100477	2	Fgfr2	XM_017321975.1	-113	NM_010207.2;NM_201601.2;XM_006507349.2;XM_006507352.2;XM_017321976.1;XM_017321977.1;XR_001785477.1;XR_001785478.1;XM_017321975.1;XM_011241673.2;XM_006507350.3;XM_006507354.3;XM_006507357.3;XM_006507359.3;XM_011241674.2;XM_011241675.2;XM_011241676.2;XM_011241677.2	Fgfr2;Fgfr2;Fgfr2;Fgfr2;Fgfr2;Fgfr2;Fgfr2;Fgfr2;Fgfr2;Fgfr2;Fgfr2;Fgfr2;Fgfr2;Fgfr2;Fgfr2;Fgfr2;Fgfr2;Fgfr2	0;0;0;0;0;0;0;0;0;0;0;0;0;0;0;0;0;0
chr7	131550372	131550856	485	131550497	13.9	5.69344	3.85449	1.06466	485	*	485	131550497	Promoter (1-2kb)	7	131548773	131558867	10095	1	Hmx2	XM_006507377.2	1599	XM_006507377.2	Hmx2	0
chr7	131657488	131657791	304	131657585	13.9	5.69344	3.85449	1.06466	304	*	304	131657585	Distal Intergenic	7	131674242	131674915	674	2	Gm4585	Gm4585	17124	NA	NA	NA
chr7	135397763	135398066	304	135397873	13.9	5.69344	3.85449	1.06466	304	*	304	135397873	Promoter (<=1kb)	7	135395649	135398261	2613	2	Gm36062	XR_001778302.1	195	XR_001778302.1;XR_001778303.1;XR_378561.3;XR_378562.3;XR_378563.3	Gm36062;Gm36062;Gm36062;Gm36062;Gm36062	0;0;0;0;0
chr7	137282067	137282377	311	137282303	14.83	5.60464	3.64322	1.06466	311	*	311	137282303	Intron (NM_001113414.1/Ebf3, intron 6 of 15)	7	137193671	137314445	120775	2	Ebf3	NM_001113414.1	32068	NM_001113414.1;NM_001113415.1;NM_010096.3;XM_006507331.1;XM_006507332.1;XM_006507333.1;XM_006507334.1;XM_006507335.1;XM_006507336.1;XM_011241672.1;XM_006507330.3;XM_006507329.3;XM_006507337.3	Ebf3;Ebf3;Ebf3;Ebf3;Ebf3;Ebf3;Ebf3;Ebf3;Ebf3;Ebf3;Ebf3;Ebf3;Ebf3	0;0;0;0;0;0;0;0;0;0;0;0;0
chr7	143378446	143378749	304	143378609	14.83	5.60464	3.64322	1.06466	304	*	304	143378609	Intron (XM_006508492.2/Kcnq1, intron 15 of 15)	7	143322772	143330650	7879	2	4933417O13Rik	NR_045842.1	-47796	XM_006508492.2;XM_006508489.3;XM_011241982.2;XM_006508490.3;XM_006508488.3;NM_008434.2;XM_017321998.1	Kcnq1;Kcnq1;Kcnq1;Kcnq1;Kcnq1;Kcnq1;Kcnq1	0;0;0;0;0;0;0
chr8	27009731	27010034	304	27009931	13.9	5.69344	3.85449	1.06466	304	*	304	27009931	Promoter (2-3kb)	8	27007567	27012821	5255	1	Gm32389	XR_378845.3	2164	XR_378845.3	Gm32389	0
chr8	84786710	84787013	304	84786813	13.9	5.69344	3.85449	1.06466	304	*	304	84786813	Intron (NM_001081982.2/Nfix, intron 1 of 9)	8	84704717	84780806	76090	2	Nfix	XM_006530758.3	-5904	NM_001081982.2;NM_010906.3;XM_006530761.3	Nfix;Nfix;Nfix	0;0;0
chr8	110117107	110117440	334	110117217	13.9	5.69344	3.85449	1.06466	334	*	334	110117217	Promoter (<=1kb)	8	110117374	110132468	15095	1	Gm35543	XR_001778653.1	0	XR_388014.2;XR_001778653.1;XR_388013.1	Gm35543;Gm35543;Gm35543	0;0;0
chr9	56758869	56759192	324	56759054	13.9	5.69344	3.85449	1.06466	324	*	324	56759054	Intron (XM_006511088.3/Lingo1, intron 2 of 6)	9	56618460	56796956	178497	2	Lingo1	XM_006511088.3	37764	XM_006511088.3;XM_006511089.3;XM_006511090.3;XM_017313333.1;XM_017313334.1;XM_017313335.1;XM_017313336.1	Lingo1;Lingo1;Lingo1;Lingo1;Lingo1;Lingo1;Lingo1	0;0;0;0;0;0;0
chr9	56783594	56783917	324	56783624	13.9	5.69344	3.85449	1.06466	324	*	324	56783624	Intron (XM_006511088.3/Lingo1, intron 1 of 6)	9	56618460	56796956	178497	2	Lingo1	XM_006511088.3	13039	XM_006511088.3;XM_006511089.3;XM_006511090.3;XM_017313333.1;XM_017313334.1;XM_017313335.1;XM_017313336.1	Lingo1;Lingo1;Lingo1;Lingo1;Lingo1;Lingo1;Lingo1	0;0;0;0;0;0;0
chr9	62750930	62751233	304	62751030	13.9	5.69344	3.85449	1.06466	304	*	304	62751030	Intron (NM_176922.5/Itga11, intron 10 of 29)	9	62789888	62790492	605	1	Gm7653	Gm7653	-38655	NM_176922.5	Itga11	0
chr9	69757870	69758174	305	69757955	13.9	5.69344	3.85449	1.06466	305	*	305	69757955	Promoter (2-3kb)	9	69757710	69760940	3231	2	Foxb1	NM_022378.3	2766	NR_040765.1;NM_022378.3	B230323A14Rik;Foxb1	0;0
chr9	79987308	79987611	304	79987480	13.9	5.69344	3.85449	1.06466	304	*	304	79987480	Distal Intergenic	9	79815562	79977882	162321	2	Filip1	NM_001081243.1	-9426	NA	NA	NA
chr9	98508033	98508336	304	98508278	13.9	5.69344	3.85449	1.06466	304	*	304	98508278	Intron (NM_009034.4/Rbp2, intron 3 of 3)	9	98490537	98509771	19235	1	Rbp2	NM_009034.4	17496	NM_009034.4	Rbp2	0
chr9	110741056	110741472	417	110741218	13.9	5.69344	3.85449	1.06466	417	*	417	110741218	Promoter (<=1kb)	9	110738525	110741802	3278	2	Gm35775	XR_379891.3	330	XR_379891.3;NM_001083936.1;NM_001083935.1;NM_011199.2;XM_006511985.2;XM_017313214.1;XM_017313215.1;XM_006511988.3;XM_006511987.2;XM_011242942.1	Gm35775;Pth1r;Pth1r;Pth1r;Pth1r;Pth1r;Pth1r;Pth1r;Pth1r;Pth1r	0;0;0;0;0;0;0;0;0;0
chr9	121502219	121502532	314	121502399	13.9	5.69344	3.85449	1.06466	314	*	314	121502399	Distal Intergenic	9	121489824	121495694	5871	2	Cck	NM_031161.4	-6525	NA	NA	NA
chr9	122428434	122428737	304	122428552	13.9	5.69344	3.85449	1.06466	304	*	304	122428552	Distal Intergenic	9	122435882	122437528	1647	2	Gm35454	XR_380025.3	8791	NA	NA	NA
chr9	102360227	102360734	508	102360527	14.83	5.74817	3.72135	1.11738	508	*	508	102360527	Distal Intergenic	9	101922128	102354693	432566	2	Ephb1	NM_173447.3	-5534	NA	NA	NA
chr1	120633286	120633595	310	120633330	15.75	5.76342	3.58088	1.13155	310	*	310	120633330	Intron (XR_001779381.1/2610027F03Rik, intron 3 of 9)	1	120621601	120690404	68804	1	2610027F03Rik	XR_387324.2	11685	XR_001779381.1;XR_387323.2;XR_387328.2;XR_387329.2;XR_387331.2;XR_878468.1;XR_878474.1;XR_001779383.1;XR_001779384.1;XR_878477.2;XR_387324.2	2610027F03Rik;2610027F03Rik;2610027F03Rik;2610027F03Rik;2610027F03Rik;2610027F03Rik;2610027F03Rik;2610027F03Rik;2610027F03Rik;2610027F03Rik;2610027F03Rik	0;0;0;0;0;0;0;0;0;0;0
chr15	102969870	102970243	374	102970116	14.83	5.79714	3.74814	1.1646	374	*	374	102970116	Intron (NM_010462.5/Hoxc10, intron 1 of 1)	15	102966796	102971898	5103	1	Hoxc10	NM_010462.5	3074	NM_010462.5	Hoxc10	0
chr2	74744349	74744809	461	74744512	15.75	5.80884	3.6043	1.16759	461	*	461	74744512	Exon (NM_010468.2/Hoxd3, exon 2 of 3)	2	74752684	74753742	1059	1	LOC102634401	NR_110447.1	-7875	NM_010468.2	Hoxd3	0
chr7	81123146	81123559	414	81123347	15.75	5.80884	3.6043	1.16759	414	*	414	81123347	Intron (XM_011250875.1/Slc28a1, intron 7 of 12)	7	81114799	81170416	55618	1	Slc28a1	NM_001004184.3	8347	XM_011250875.1;XR_391350.1;XM_006540976.3;XM_006540977.3;XM_006540978.3;XM_006540979.3;NM_001004184.3	Slc28a1;Slc28a1;Slc28a1;Slc28a1;Slc28a1;Slc28a1;Slc28a1	0;0;0;0;0;0;0
chr4	115943058	115943370	313	115943171	20.39	5.83711	3.05514	1.19404	313	*	313	115943171	Promoter (2-3kb)	4	115915119	115940600	25482	2	Dmbx1	XM_017319958.1	-2458	XM_017319958.1	Dmbx1	-2458
chr11	80928987	80929327	341	80929278	18.53	5.85335	3.25545	1.20516	341	*	341	80929278	Intron (NM_007384.3/Asic2, intron 3 of 9)	11	80862080	80867814	5735	1	Spaca3	XM_011249294.2	66907	NM_007384.3;NM_001034013.2;XM_006531996.3	Asic2;Asic2;Asic2	0;0;0
chr4	125284505	125284821	317	125284697	18.53	5.85335	3.25545	1.20516	317	*	317	125284697	Intron (XR_001784436.1/Gm32611, intron 4 of 4)	4	125290536	125301544	11009	1	LOC108168977	XR_001784437.1	-5715	XR_001784436.1;XM_017320504.1	Gm32611;Gm32611	0;0
chr5	120289968	120290361	394	120290150	18.53	5.85335	3.25545	1.20516	394	*	394	120290150	Distal Intergenic	5	120222030	120235233	13204	2	Gm31836	XR_387670.2	-54735	NA	NA	NA
chr13	98368090	98368553	464	98368240	16.68	5.94583	3.53589	1.28431	464	*	464	98368240	Distal Intergenic	13	98354245	98356705	2461	1	Foxd1	NM_008242.2	13845	NA	NA	NA
chr15	103015837	103016166	330	103016057	16.68	5.94583	3.53589	1.28431	330	*	330	103016057	Promoter (<=1kb)	15	103014969	103014990	22	1	Mir615	NA	868	XM_006520461.2;XM_006520463.2;NM_175730.5;NR_030526.1;NA;NA	Hoxc4;Hoxc4;Hoxc5;Mir615;Mir615;Mir615	0;0;0;927;911;868
chr17	8431809	8432146	338	8431931	16.68	5.94583	3.53589	1.28431	338	*	338	8431931	Promoter (<=1kb)	17	8432660	8434528	1869	1	T	XM_011246205.2	-514	XM_011246199.1;XM_011246201.1;XM_011246202.1;XM_011246205.2;XR_385171.2;XM_011246206.2;NM_009309.2;XM_011246203.1	T;T;T;T;T;T;T;T	0;0;0;-514;0;-525;0;0
chr17	45541489	45541948	460	45541586	16.68	5.94583	3.53589	1.28431	460	*	460	45541586	3' UTR	17	45541956	45547989	6034	2	Tmem151b	XM_006523970.3	6041	NM_013688.2;NM_001013749.2;XM_006523970.3	Tcte1;Tmem151b;Tmem151b	0;0;6041
chr2	9886413	9886759	347	9886567	16.68	5.94583	3.53589	1.28431	347	*	347	9886567	Promoter (2-3kb)	2	9883041	9889540	6500	2	9230102O04Rik	NR_040511.1	2781	NR_024257.1;NR_040511.1	4930412O13Rik;9230102O04Rik	0;0
chr6	52209261	52209564	304	52209404	16.68	5.94583	3.53589	1.28431	304	*	304	52209404	Promoter (<=1kb)	6	52206365	52208624	2260	2	Hoxa6	NM_010454.1	-637	XM_017321402.1;NM_010452.3;NM_010454.1;NR_015611.2	Hoxa3;Hoxa3;Hoxa6;Hoxaas3	0;0;-637;0
chr6	52249949	52250270	322	52250175	16.68	5.94583	3.53589	1.28431	322	*	322	52250175	Distal Intergenic	6	52242105	52245810	3706	2	Hoxa11	NM_010450.3	-4139	NR_015348.1	Hoxa11os	0
chr7	70353492	70353841	350	70353606	16.68	5.94583	3.53589	1.28431	350	*	350	70353606	Promoter (2-3kb)	7	70341416	70351235	9820	2	Gm39030	XR_882206.1	-2257	XR_882206.1;XM_006540577.3;XM_006540578.1;NM_009697.3;NM_183261.3	Gm39030;Nr2f2;Nr2f2;Nr2f2;Nr2f2	0;0;0;0;0
chr9	56773639	56773975	337	56773678	16.68	5.94583	3.53589	1.28431	337	*	337	56773678	Intron (XM_006511088.3/Lingo1, intron 2 of 6)	9	56618460	56796956	178497	2	Lingo1	XM_006511088.3	22981	XM_006511088.3;XM_006511089.3;XM_006511090.3;XM_017313333.1;XM_017313334.1;XM_017313335.1;XM_017313336.1	Lingo1;Lingo1;Lingo1;Lingo1;Lingo1;Lingo1;Lingo1	0;0;0;0;0;0;0
chr1	119415248	119415551	304	119415443	14.83	5.99889	3.85929	1.33484	304	*	304	119415443	3' UTR	1	119415465	119422248	6784	2	Inhbb	NM_008381.3	6697	NM_008381.3	Inhbb	0
chr17	14690925	14691271	347	14690995	16.68	6.01556	3.57016	1.3485	347	*	347	14690995	Promoter (2-3kb)	17	14665500	14694262	28763	2	Thbs2	NM_011581.3	2991	NM_011581.3	Thbs2	0
chr1	120599371	120600159	789	120599468	18.53	6.02561	3.33095	1.35684	789	*	789	120599468	Promoter (2-3kb)	1	120602487	120607991	5505	1	En1	NM_010133.2	-2328	NM_010133.2	En1	0
chr11	96179149	96179452	304	96179268	14.83	6.10347	3.91737	1.40618	304	*	304	96179268	Distal Intergenic	11	96194361	96196599	2239	1	Hoxb13	NM_008267.3	-14909	NA	NA	NA
chr11	114436990	114437298	309	114437048	14.83	6.10347	3.91737	1.40618	309	*	309	114437048	Intron (NR_027643.2/4932435O22Rik, intron 1 of 2)	11	114426906	114434189	7284	1	Gm31399	XR_389138.3	10084	NR_027643.2;XR_389142.2;XR_880305.1;XR_389141.2;XR_389136.3;XR_389139.3;XR_389140.3;XR_880304.2;XR_389138.3	4932435O22Rik;Gm31399;Gm31399;Gm31399;Gm31399;Gm31399;Gm31399;Gm31399;Gm31399	0;13238;13236;12989;12981;12981;12981;12981;10084
chr15	37231040	37231477	438	37231297	14.83	6.10347	3.91737	1.40618	438	*	438	37231297	Promoter (1-2kb)	15	37232821	37329561	96741	1	Grhl2	XM_017316623.1	-1344	XM_017316623.1;XM_017316622.1;XM_017316621.1;XM_006520063.3;XM_006520065.3;NM_026496.4;XR_875173.1	Grhl2;Grhl2;Grhl2;Grhl2;Grhl2;Grhl2;LOC105245924	-1344;-1344;-1344;-1344;-1553;-1559;1682
chr17	85440421	85440724	304	85440490	14.83	6.10347	3.91737	1.40618	304	*	304	85440490	Intron (XR_385373.2/Camkmt, intron 9 of 9)	17	85613608	85625228	11621	1	Six3	XM_017317367.1	-172884	XR_385373.2;XM_006524992.2;NM_028576.2	Camkmt;Camkmt;Camkmt	0;0;0
chr18	77430595	77430898	304	77430695	14.83	6.10347	3.91737	1.40618	304	*	304	77430695	Intron (XM_006526434.1/Loxhd1, intron 39 of 40)	18	77507693	77514607	6915	2	Gm41783	XR_877580.1	83709	XM_006526434.1;NM_172834.2	Loxhd1;Loxhd1	0;0
chr2	74731727	74732134	408	74731895	14.83	6.10347	3.91737	1.40618	408	*	408	74731895	Intron (NM_010468.2/Hoxd3, intron 1 of 2)	2	74726114	74726135	22	1	Mir10b	NA	5613	NM_010468.2;NM_010469.2	Hoxd3;Hoxd4	0;0
chr2	122279790	122280187	398	122280027	14.83	6.10347	3.91737	1.40618	398	*	398	122280027	3' UTR	2	122280437	122298165	17729	2	Duox2	NM_177610.2	17978	XM_006499110.2;NM_177610.2	Duox2;Duox2	0;17978
chr4	124543298	124543617	320	124543356	14.83	6.10347	3.91737	1.40618	320	*	320	124543356	Intron (XR_868120.2/Gm2164, intron 3 of 6)	4	124522925	124562978	40054	2	Gm2164	XR_868120.2	19361	XR_868120.2;XR_868121.2;XR_868123.2;XR_868119.2;XR_868122.2;XR_001784431.1;XR_868124.2;XR_001784425.1;XR_001784429.1;XR_001784424.1;XR_001784426.1;XR_001784428.1;XR_001784430.1;XR_376635.3;XR_868114.1;XR_868116.1;XR_868117.1;XR_001784427.1;XR_868115.2	Gm2164;Gm2164;Gm2164;Gm2164;Gm2164;Gm2164;Gm2164;Gm2164;Gm2164;Gm2164;Gm2164;Gm2164;Gm2164;Gm2164;Gm2164;Gm2164;Gm2164;Gm2164;Gm2164	0;0;0;0;0;0;0;0;0;0;0;0;0;0;0;0;0;0;0
chr4	124606222	124606608	387	124606381	14.83	6.10347	3.91737	1.40618	387	*	387	124606381	Promoter (<=1kb)	4	124522925	124606489	83565	2	Gm2164	XR_868123.2	0	XR_868123.2;XR_868119.2;XR_868122.2;XR_001784431.1;XR_868124.2;XR_001784425.1;XR_001784429.1;XR_001784424.1;XR_001784426.1;XR_001784428.1;XR_001784430.1;XR_376635.3;XR_868114.1;XR_868116.1;XR_868117.1;XR_001784427.1;XR_868115.2;XR_868113.1	Gm2164;Gm2164;Gm2164;Gm2164;Gm2164;Gm2164;Gm2164;Gm2164;Gm2164;Gm2164;Gm2164;Gm2164;Gm2164;Gm2164;Gm2164;Gm2164;Gm2164;Gm2164	0;0;0;0;0;0;0;0;0;0;0;0;0;0;0;0;0;0
chr4	136919402	136919707	306	136919455	14.83	6.10347	3.91737	1.40618	306	*	306	136919455	Distal Intergenic	4	136895916	136898844	2929	2	C1qa	NM_007572.2	-20558	NA	NA	NA
chr5	32117034	32117365	332	32117253	14.83	6.10347	3.91737	1.40618	332	*	332	32117253	Promoter (2-3kb)	5	32119822	32123393	3572	1	Gm36665	XR_376848.2	-2457	XR_376848.2	Gm36665	-2457
chr5	139551049	139551384	336	139551289	14.83	6.10347	3.91737	1.40618	336	*	336	139551289	Distal Intergenic	5	139544543	139548179	3637	1	Uncx	XM_006504668.3	6506	NM_013702.3;XM_006504668.3	Uncx;Uncx	7151;6506
chr9	103009553	103009890	338	103009770	14.83	6.10347	3.91737	1.40618	338	*	338	103009770	Promoter (1-2kb)	9	103008489	103087849	79361	1	Slco2a1	NM_033314.3	1064	XM_006511731.3;NM_033314.3	Slco2a1;Slco2a1	0;0
chr1	89242866	89243190	325	89242953	14.83	6.17367	3.95654	1.43959	325	*	325	89242953	Distal Intergenic	1	89256143	89257000	858	2	Gm5259	Gm5259	13810	NA	NA	NA
chr10	80187269	80187596	328	80187433	14.83	6.17367	3.95654	1.43959	328	*	328	80187433	Intron (NM_007909.3/Efna2, intron 2 of 3)	10	80179482	80190010	10529	1	Efna2	NM_007909.3	7787	NM_007909.3	Efna2	0
chr10	94493748	94494201	454	94493926	14.83	6.17367	3.95654	1.43959	454	*	454	94493926	Intron (XM_006513751.3/Tmcc3, intron 2 of 4)	10	94512851	94514779	1929	2	Gm40743	XR_871960.1	20578	XM_006513751.3;XM_011243475.2	Tmcc3;Tmcc3	0;0
chr11	115373289	115373607	319	115373432	14.83	6.17367	3.95654	1.43959	319	*	319	115373432	Distal Intergenic	11	115347705	115367751	20047	2	Hid1	XM_006533077.3	-5538	NA	NA	NA
chr12	86596000	86596303	304	86596103	14.83	6.17367	3.95654	1.43959	304	*	304	86596103	Distal Intergenic	12	86678700	86695681	16982	1	Vash1	NM_177354.4	-82397	NA	NA	NA
chr13	23935705	23936029	325	23935915	14.83	6.17367	3.95654	1.43959	325	*	325	23935915	Promoter (1-2kb)	13	23934462	23934913	452	1	Hist1h2aa	NM_175658.2	1243	XR_382128.2;NM_175658.2;NM_175663.2	Gm33516;Hist1h2aa;Hist1h2ba	0;1243;-1549
chr13	94920121	94920424	304	94920380	14.83	6.15672	3.94707	1.43959	304	*	304	94920380	Distal Intergenic	13	94877529	94885125	7597	1	Otp	XM_006517568.3	42592	NA	NA	NA
chr15	82225636	82225974	339	82225756	14.83	6.17367	3.95654	1.43959	339	*	339	82225756	Promoter (1-2kb)	15	82221742	82224380	2639	2	Tnfrsf13c	XM_006521428.3	-1256	XM_006521428.3;NM_028075.2	Tnfrsf13c;Tnfrsf13c	-1256;-1300
chr15	98169592	98169944	353	98169799	14.83	6.17367	3.95654	1.43959	353	*	353	98169799	Promoter (1-2kb)	15	98167806	98170134	2329	1	Ccdc184	NM_177716.3	1786	NM_177716.3	Ccdc184	0
chr17	25952295	25952598	304	25952466	14.83	6.17367	3.95654	1.43959	304	*	304	25952466	Promoter (<=1kb)	17	25946379	25952562	6184	2	A930017K11Rik	XR_105886.5	0	XR_385482.2;XR_385483.2;XR_105886.5	A930017K11Rik;A930017K11Rik;A930017K11Rik	-532;-531;0
chr19	27213300	27213671	372	27213484	14.83	6.17367	3.95654	1.43959	372	*	372	27213484	Promoter (2-3kb)	19	27216489	27254227	37739	1	Vldlr	XM_006526917.1	-2818	XR_877791.1;XM_006526917.1;XM_017318138.1	Gm35438;Vldlr;Vldlr	0;-2818;-2818
chr19	44741886	44742301	416	44742043	14.83	6.17367	3.95654	1.43959	416	*	416	44742043	Promoter (1-2kb)	19	44740179	44742943	2765	1	Gm35610	XR_386746.2	1707	XR_386742.2;XR_386743.2;XR_386744.2;XR_386745.2;XR_386746.2	Gm35610;Gm35610;Gm35610;Gm35610;Gm35610	0;0;0;0;0
chr2	21137911	21138246	336	21138040	14.83	6.17367	3.95654	1.43959	336	*	336	21138040	Distal Intergenic	2	21205357	21214687	9331	1	Thnsl1	XM_006497433.2	-67111	NA	NA	NA
chr2	25651263	25651566	304	25651456	14.83	6.17367	3.95654	1.43959	304	*	304	25651456	Promoter (1-2kb)	2	25653118	25656217	3100	1	Lcn8	NM_033145.1	-1552	XM_006498514.1;NM_033145.1	Gm33749;Lcn8	7119;-1552
chr2	36095078	36095418	341	36095152	14.83	6.17367	3.95654	1.43959	341	*	341	36095152	Intron (XM_006497744.3/Lhx6, intron 4 of 9)	2	36081953	36104060	22108	2	Lhx6	NM_001083126.1	8642	XM_006497744.3;XM_017315869.1;NM_001083126.1;NM_001083127.1;NM_001083125.1;NM_008500.2;XR_374064.3	Lhx6;Lhx6;Lhx6;Lhx6;Lhx6;Lhx6;Lhx6	0;0;0;0;0;0;0
chr2	72249910	72250222	313	72250063	14.83	6.17367	3.95654	1.43959	313	*	313	72250063	Intron (NM_001204165.1/Rapgef4, intron 29 of 30)	2	72285637	72442610	156974	1	Zak	NM_023057.5	-35415	NM_001204165.1;NM_019688.2;NM_001204166.1;XM_017319138.1;XM_017319139.1;XM_006499938.3;XM_011239711.2	Rapgef4;Rapgef4;Rapgef4;Rapgef4;Rapgef4;Rapgef4;Rapgef4	0;0;0;0;0;0;0
chr2	165590181	165590484	304	165590344	14.83	6.17367	3.95654	1.43959	304	*	304	165590344	Distal Intergenic	2	165595028	165771727	176700	1	Eya2	NM_001271963.1	-4544	NA	NA	NA
chr2	171833478	171833781	304	171833638	14.83	6.17367	3.95654	1.43959	304	*	304	171833638	Exon (XR_375338.2/Gm35580, exon 4 of 4)	2	171832864	171840137	7274	2	Gm35580	XR_375338.2	6356	XR_375338.2;XR_375339.2	Gm35580;Gm35580	0;0
chr7	143179556	143179911	356	143179830	14.83	6.17367	3.95654	1.43959	356	*	356	143179830	Intron (XM_006508492.2/Kcnq1, intron 2 of 15)	7	143109199	143427050	317852	1	Kcnq1	XM_017321998.1	70357	XM_006508492.2;XM_006508489.3;XM_011241982.2;XM_006508491.3;XM_006508490.3;XM_006508488.3;NM_008434.2;XM_017321998.1	Kcnq1;Kcnq1;Kcnq1;Kcnq1;Kcnq1;Kcnq1;Kcnq1;Kcnq1	0;0;0;0;0;0;0;0
chr8	89543756	89544082	327	89544021	14.83	6.17367	3.95654	1.43959	327	*	327	89544021	Distal Intergenic	8	89427227	89462515	35289	1	Gm35593	XR_879072.1	116529	NA	NA	NA
chr9	88273927	88274230	304	88274091	14.83	6.17367	3.95654	1.43959	304	*	304	88274091	Distal Intergenic	9	88278908	88281367	2460	2	Gm5066	Gm5066	7137	NA	NA	NA
chr11	116758363	116758782	420	116758507	35.21	6.19871	2.41672	1.46294	420	*	420	116758507	Distal Intergenic	11	116752167	116757883	5717	1	BC018473	NR_003364.1	6196	NR_003364.1	BC018473	6196
chr11	96338276	96338926	651	96338447	17.61	6.22423	3.53997	1.48532	651	*	651	96338447	Promoter (<=1kb)	11	96339804	96347930	8127	1	Hoxb3	XM_011248757.2	-878	XM_006532290.3;NM_001079869.1;XM_006532289.3;XM_006532288.1;XM_006532283.3;XM_006532291.2;XM_006532284.3;XM_006532285.3;XM_011248757.2;XM_006532286.3	Hoxb3;Hoxb3;Hoxb3;Hoxb3;Hoxb3;Hoxb3;Hoxb3;Hoxb3;Hoxb3;Hoxb3	0;0;0;0;0;0;0;0;0;-1956
chr15	103062511	103062814	304	103062714	17.61	6.22423	3.53997	1.48532	304	*	304	103062714	Promoter (<=1kb)	15	103026807	103063780	36974	2	Gm30528	XR_384508.3	966	XR_384508.3;XR_384510.3	Gm30528;Gm30528	0;0
chr1	75424319	75424698	380	75424430	14.83	6.41842	4.09421	1.51726	380	*	380	75424430	Intron (NM_007463.4/Speg, intron 31 of 40)	1	75435911	75443175	7265	1	Gmppa	XM_006496532.2	-11213	NM_007463.4;XM_011238643.1;XM_011238644.1;XM_011238648.2;XM_011238645.1;XM_011238646.1;XM_011238647.1;XM_017322354.1;XM_017322375.1;XM_006496401.2;XM_011238649.2;XM_006496400.2;NM_001085370.1;XM_006496403.3;XM_006496404.3;XM_006496402.2	Speg;Speg;Speg;Speg;Speg;Speg;Speg;Speg;Speg;Speg;Speg;Speg;Speg;Speg;Speg;Speg	0;0;0;0;0;0;0;0;0;0;0;0;0;0;0;0
chr1	78211016	78211398	383	78211130	14.83	6.41842	4.09421	1.51726	383	*	383	78211130	Distal Intergenic	1	78214964	78218978	4015	2	Gm2102	XM_006496587.3	7580	NA	NA	NA
chr1	89967768	89968071	304	89967920	14.83	6.41842	4.09421	1.51726	304	*	304	89967920	Promoter (1-2kb)	1	89962520	89966561	4042	2	Gm41915	XR_878372.2	-1207	XM_006529296.2;NM_139152.1;XM_011247953.2;XM_011247952.1;XR_878372.2	Asb18;Asb18;Asb18;Asb18;Gm41915	0;0;0;0;-1207
chr1	119225301	119225671	371	119225561	14.83	6.41842	4.09421	1.51726	371	*	371	119225561	Distal Intergenic	1	119241971	119242765	795	2	Gm3508	Gm3508	17094	NA	NA	NA
chr1	119323036	119323810	775	119323363	16.68	6.38606	3.75455	1.51726	775	*	775	119323363	Distal Intergenic	1	119305724	119320644	14921	1	Gm33388	XR_878449.1	17312	XR_387310.2;XR_878450.1;XR_878449.1	Gm33388;Gm33388;Gm33388	17705;17705;17312
chr1	134206886	134207189	304	134207027	14.83	6.41842	4.09421	1.51726	304	*	304	134207027	Intron (NM_001291928.1/Adora1, intron 1 of 1)	1	134193448	134201232	7785	1	Mybph	NM_016749.2	13438	NM_001291928.1;NM_001008533.3;NM_001039510.2;NM_001282945.1;NM_001291930.1;XM_006529079.2	Adora1;Adora1;Adora1;Adora1;Adora1;Adora1	0;0;0;0;0;0
chr1	155236081	155236423	343	155236181	15.75	6.29088	3.85654	1.51726	343	*	343	155236181	Promoter (1-2kb)	1	155212471	155234491	22021	2	BC034090	XM_006530035.3	-1590	XM_006530033.1;XM_006530035.3;XM_148974.11;XM_006530030.3;XM_006530031.3;XR_387502.3;XM_006530032.3;XR_878642.2;XR_878643.2	BC034090;BC034090;BC034090;BC034090;BC034090;BC034090;BC034090;BC034090;BC034090	-2807;-1590;0;0;0;0;0;0;0
chr1	184881395	184881698	304	184881612	14.83	6.41842	4.09421	1.51726	304	*	304	184881612	Promoter (1-2kb)	1	184871926	184883036	11111	2	C130074G19Rik	NM_178692.3	1338	NM_178692.3;XR_001779590.1;XR_001779591.1;XR_001779592.1	C130074G19Rik;Gm34602;Gm34602;Gm34602	0;0;0;0
chr10	11964427	11964754	328	11964648	14.83	6.41842	4.09421	1.51726	328	*	328	11964648	Distal Intergenic	10	12058648	12088407	29760	1	Gm40601	XR_871460.1	-93894	NA	NA	NA
chr10	42588837	42589140	304	42588935	14.83	6.41842	4.09421	1.51726	304	*	304	42588935	Distal Intergenic	10	42583776	42587001	3226	1	Gm38491	XR_871603.2	5061	XR_871602.2;XR_380274.3;XR_871604.2;XR_871603.2	Gm38491;Gm38491;Gm38491;Gm38491	5079;5079;5061;5061
chr10	43202343	43202694	352	43202579	14.83	6.41842	4.09421	1.51726	352	*	352	43202579	Distal Intergenic	10	43221156	43440602	219447	1	Pdss2	XM_006512854.3	-18462	NA	NA	NA
chr10	61981088	61981520	433	61981257	14.83	6.41842	4.09421	1.51726	433	*	433	61981257	Promoter (1-2kb)	10	61840123	61979210	139088	2	Col13a1	XM_011243325.2	-1878	NM_001304757.1;NM_007731.3;XM_006513170.2;XM_006513171.3;XM_011243339.1;XM_011243342.1;XM_011243332.2;XM_011243333.1;XM_011243322.1;XM_011243323.1;XM_011243324.1;XM_011243326.2;XM_011243327.1;XM_011243328.1;XM_011243329.1;XM_011243331.1;XM_011243335.1;XM_011243336.1;XM_011243337.1;XM_011243341.1;XM_011243325.2;XM_011243330.1	Col13a1;Col13a1;Col13a1;Col13a1;Col13a1;Col13a1;Col13a1;Col13a1;Col13a1;Col13a1;Col13a1;Col13a1;Col13a1;Col13a1;Col13a1;Col13a1;Col13a1;Col13a1;Col13a1;Col13a1;Col13a1;Col13a1	0;0;0;0;0;0;0;0;0;0;0;0;0;0;0;0;0;0;0;0;0;0
chr10	95420438	95420803	366	95420652	14.83	6.41842	4.09421	1.51726	366	*	366	95420652	Intron (NR_045338.1/5730420D15Rik, intron 2 of 4)	10	95417375	95428640	11266	1	5730420D15Rik	NR_045339.1	3063	NR_045338.1;NR_045339.1	5730420D15Rik;5730420D15Rik	0;0
chr11	32901954	32902298	345	32902215	15.75	6.29088	3.85654	1.51726	345	*	345	32902215	Distal Intergenic	11	32880273	32880965	693	2	Gm12110	Gm12110	-20989	NA	NA	NA
chr11	52711178	52711533	356	52711286	14.83	6.41842	4.09421	1.51726	356	*	356	52711286	Distal Intergenic	11	52705779	52707045	1267	1	Gm39823	XR_879841.1	5399	NA	NA	NA
chr11	61033051	61033388	338	61033210	14.83	6.41842	4.09421	1.51726	338	*	338	61033210	Intron (NM_001267593.1/Kcnj12, intron 1 of 1)	11	61022934	61073269	50336	1	Kcnj12	XM_006532318.3	10117	NM_001267593.1;XM_006532318.3	Kcnj12;Kcnj12	0;0
chr11	69555565	69555868	304	69555761	14.83	6.41842	4.09421	1.51726	304	*	304	69555761	3' UTR	11	69554092	69560237	6146	2	Efnb3	NM_007911.5	4369	NM_007911.5;XM_006532160.3	Efnb3;Efnb3	0;0
chr11	71984142	71984578	437	71984319	14.83	6.41842	4.09421	1.51726	437	*	437	71984319	Distal Intergenic	11	71963584	71970519	6936	2	LOC108167867	XR_001780134.1	-13623	NA	NA	NA
chr11	98550002	98550441	440	98550272	14.83	6.41842	4.09421	1.51726	440	*	440	98550272	Promoter (<=1kb)	11	98551097	98558665	7569	1	Zpbp2	NM_001166494.1	-656	NM_001166494.1;NM_001166495.1;NM_027061.2;NM_199419.3	Zpbp2;Zpbp2;Zpbp2;Zpbp2	-656;-656;-656;-656
chr11	98652295	98652647	353	98652500	15.75	6.29088	3.85654	1.51726	353	*	353	98652500	Exon (XM_006534455.3/Gsdma2, exon 7 of 11)	11	98646759	98657957	11199	1	Gsdma2	NM_029727.2	5536	XM_006534455.3;XM_006534456.3;NM_029727.2	Gsdma2;Gsdma2;Gsdma2	0;0;0
chr11	100751180	100751483	304	100751249	14.83	6.26523	4.00784	1.51726	304	*	304	100751249	Intron (NM_001081194.2/Kcnh4, intron 7 of 16)	11	100740378	100759778	19401	2	Kcnh4	NM_001081194.2	8295	NM_001081194.2;XM_006533646.3	Kcnh4;Kcnh4	0;0
chr11	111019853	111020156	304	111019980	14.83	6.41842	4.09421	1.51726	304	*	304	111019980	Promoter (<=1kb)	11	111019585	111027968	8384	1	Kcnj16	NM_001252210.2	268	NM_001252207.1;NM_010604.3;NM_001252209.2;NM_001252210.2	Kcnj16;Kcnj16;Kcnj16;Kcnj16	0;0;0;0
chr11	113823940	113824243	304	113824036	14.83	6.41842	4.09421	1.51726	304	*	304	113824036	Intron (XM_006533254.3/Sdk2, intron 30 of 41)	11	113785851	113787695	1845	1	Gm39468	XR_880301.2	38089	XM_006533254.3;XM_006533255.3;XM_006533253.3;NM_172800.2	Sdk2;Sdk2;Sdk2;Sdk2	0;0;0;0
chr11	114505797	114506100	304	114505970	14.83	6.41842	4.09421	1.51726	304	*	304	114505970	Distal Intergenic	11	114489206	114504225	15020	1	Gm39472	XR_880307.1	16591	XR_880307.1	Gm39472	16591
chr11	117194742	117195055	314	117194907	14.83	6.41842	4.09421	1.51726	314	*	314	117194907	Distal Intergenic	11	117199661	117362325	162665	1	Sept9	NM_001113486.1	-4606	NA	NA	NA
chr11	119079875	119080199	325	119080017	14.83	6.41842	4.09421	1.51726	325	*	325	119080017	3' UTR	11	119077571	119086237	8667	2	Cbx4	NM_007625.2	6038	NM_007625.2	Cbx4	0
chr12	17628152	17628547	396	17628345	14.83	6.41842	4.09421	1.51726	396	*	396	17628345	Distal Intergenic	12	17663656	17674615	10960	2	Gm29864	XR_381313.2	46068	NA	NA	NA
chr12	84656571	84656900	330	84656742	14.83	6.41842	4.09421	1.51726	330	*	330	84656742	Distal Intergenic	12	84642896	84651455	8560	1	Vrtn	NM_001033776.2	13675	NA	NA	NA
chr12	109054760	109055170	411	109055013	14.83	6.41842	4.09421	1.51726	411	*	411	109055013	Promoter (<=1kb)	12	109032181	109054339	22159	2	Begain	XM_011244128.2	-421	XM_011244130.2;XM_006516040.3;XM_006516042.1;XM_006516041.3;XM_006516043.3;XM_006516044.2;XM_011244128.2;XM_006516039.2;NM_001163175.1	Begain;Begain;Begain;Begain;Begain;Begain;Begain;Begain;Begain	-1727;-1202;-1184;-1012;-1006;-424;-421;0;0
chr12	110198715	110199018	304	110198853	14.83	6.41842	4.09421	1.51726	304	*	304	110198853	Distal Intergenic	12	110203651	110210776	7126	1	Gm40575	XR_873010.1	-4633	NA	NA	NA
chr12	111484371	111484745	375	111484544	14.83	6.41842	4.09421	1.51726	375	*	375	111484544	Promoter (1-2kb)	12	111484609	111485823	1215	2	Gm266	NM_001033248.3	1078	NM_001033248.3	Gm266	0
chr13	31803327	31803646	320	31803523	14.83	6.41842	4.09421	1.51726	320	*	320	31803523	Promoter (2-3kb)	13	31806646	31810635	3990	1	Foxc1	NM_008592.2	-3000	NM_008592.2	Foxc1	-3000
chr13	37829603	37829906	304	37829794	14.83	6.41842	4.09421	1.51726	304	*	304	37829794	Promoter (2-3kb)	13	37827393	37935545	108153	1	Rreb1	NM_001039188.1	2210	XM_006516757.3;XM_006516754.3;NM_026830.2;XM_006516749.1;XM_006516758.1;XM_006516759.1;XM_006516750.2;XM_011244341.2;NM_001177868.1;NR_033615.1;XM_006516756.2;XM_006516751.2;NM_001039188.1	Rreb1;Rreb1;Rreb1;Rreb1;Rreb1;Rreb1;Rreb1;Rreb1;Rreb1;Rreb1;Rreb1;Rreb1;Rreb1	0;0;0;0;0;0;0;0;0;0;0;0;0
chr13	48678812	48679115	304	48679044	14.83	6.41842	4.09421	1.51726	304	*	304	48679044	Distal Intergenic	13	48663036	48666507	3472	1	Barx1	NM_007526.4	15776	NA	NA	NA
chr13	49321054	49321480	427	49321180	15.75	6.29088	3.85654	1.51726	427	*	427	49321180	Promoter (<=1kb)	13	49263127	49320469	57343	2	Fgd3	XM_006516929.3	-585	XM_006516930.3;XM_006516929.3	Fgd3;Fgd3	-2951;-585
chr13	55005946	55006249	304	55006088	14.83	6.41842	4.09421	1.51726	304	*	304	55006088	3' UTR	13	55005985	55020819	14835	2	Hk3	NM_001206390.1	14570	NM_001206390.1;NM_001206391.1;NM_001033245.4;NM_001206392.1;XM_006517193.3;NM_001311128.1;XM_006517037.1;XM_006517038.1;XR_001780744.1;NM_153131.3	Hk3;Hk3;Hk3;Hk3;Hk3;Unc5a;Unc5a;Unc5a;Unc5a;Unc5a	0;0;0;0;0;0;0;0;0;0
chr14	22193820	22194123	304	22194007	14.83	6.41842	4.09421	1.51726	304	*	304	22194007	Intron (XM_006519679.3/1700112E06Rik, intron 2 of 3)	14	22031238	22060757	29520	1	Gm41107	XR_874399.2	162582	XM_006519679.3;XM_006519680.3;XM_006519676.3;NM_028275.1	1700112E06Rik;1700112E06Rik;1700112E06Rik;1700112E06Rik	0;0;0;0
chr14	69857737	69858227	491	69858130	14.83	6.41842	4.09421	1.51726	491	*	491	69858130	Intron (NM_028560.4/Pebp4, intron 3 of 6)	14	69840407	70059918	219512	1	Pebp4	NM_028560.4	17330	NM_028560.4	Pebp4	0
chr15	74740239	74740632	394	74740535	14.83	6.41842	4.09421	1.51726	394	*	394	74740535	Downstream (2-3kb)	15	74734881	74737248	2368	1	Gm33124	XR_384182.1	5358	XR_384182.1;NM_001081961.1	Gm33124;Slurp2	5358;6055
chr15	78665811	78666355	545	78666104	14.83	6.41842	4.09421	1.51726	545	*	545	78666104	Downstream (<1kb)	15	78674687	78676124	1438	1	1700041B01Rik	XR_001781712.1	-8332	XM_017316526.1;XM_017316528.1;XM_006520678.3;XM_017316525.1	Elfn2;Elfn2;Elfn2;Elfn2	0;0;0;0
chr15	78680082	78680385	304	78680170	14.83	6.41842	4.09421	1.51726	304	*	304	78680170	Intron (XM_017316526.1/Elfn2, intron 2 of 2)	15	78674687	78676124	1438	1	1700041B01Rik	XR_001781712.1	5395	XM_017316526.1;XM_017316528.1;XM_006520678.3;XM_017316525.1;NM_183141.2	Elfn2;Elfn2;Elfn2;Elfn2;Elfn2	0;0;0;0;0
chr15	84329951	84330273	323	84330072	14.83	6.41842	4.09421	1.51726	323	*	323	84330072	Exon (XM_011245706.2/Parvg, exon 6 of 14)	15	84326119	84342978	16860	1	Parvg	NM_001162500.1	3832	XM_011245706.2;XM_006521241.3;NM_022321.4;NM_001162500.1	Parvg;Parvg;Parvg;Parvg	0;0;0;0
chr15	84395269	84395657	389	84395476	14.83	6.41842	4.09421	1.51726	389	*	389	84395476	Intron (XM_006521443.3/1810041L15Rik, intron 4 of 4)	15	84430181	84441748	11568	1	LOC108168252	XM_017316830.1	-34524	XM_006521443.3;XM_006521445.3;XM_006521442.2;XM_006521441.3;NM_001163145.1;XM_006521444.3;XM_006521440.3	1810041L15Rik;1810041L15Rik;1810041L15Rik;1810041L15Rik;1810041L15Rik;1810041L15Rik;1810041L15Rik	0;0;0;0;0;0;0
chr15	85738758	85739114	357	85738992	14.83	6.41842	4.09421	1.51726	357	*	357	85738992	Promoter (2-3kb)	15	85736193	85806851	70659	1	Ppara	XM_011245519.2	2565	XM_011245517.2;XM_006520624.3;XM_011245516.2;NM_001113418.1;NM_011144.6;XM_006520619.1;XM_011245519.2	Ppara;Ppara;Ppara;Ppara;Ppara;Ppara;Ppara	0;0;0;0;0;0;0
chr15	88350107	88350410	304	88350323	14.83	6.41842	4.09421	1.51726	304	*	304	88350323	Intron (NR_045281.1/B230214G05Rik, intron 1 of 2)	15	88222674	88317175	94502	2	LOC105246011	XR_875554.1	-32932	NR_045281.1	B230214G05Rik	0
chr15	98896798	98897386	589	98897258	14.83	6.41842	4.09421	1.51726	589	*	589	98897258	Promoter (<=1kb)	15	98893027	98896741	3715	2	Dhh	XM_006520406.3	-57	XR_875235.2;NM_007857.5;XM_017316427.1;XM_006520406.3	Dhh;Dhh;Dhh;Dhh	0;0;-841;-57
chr15	102909037	102909346	310	102909127	14.83	6.41842	4.09421	1.51726	310	*	310	102909127	Distal Intergenic	15	102921131	102928814	7684	1	Hoxc13	NM_010464.2	-11785	NA	NA	NA
chr15	102976583	102977007	425	102976785	14.83	6.41842	4.09421	1.51726	425	*	425	102976785	Promoter (<=1kb)	15	102977032	102984444	7413	1	Hoxc9	NM_008272.3	-25	NM_008272.3	Hoxc9	-25
chr15	103135790	103136094	305	103135836	14.83	6.41842	4.09421	1.51726	305	*	305	103135836	Intron (NR_045743.1/D930007P13Rik, intron 3 of 6)	15	103123070	103146828	23759	2	D930007P13Rik	NR_045743.1	10734	NR_045743.1	D930007P13Rik	0
chr15	103174078	103174474	397	103174283	14.83	6.41842	4.09421	1.51726	397	*	397	103174283	Distal Intergenic	15	103153290	103169248	15959	2	Smug1	XM_011245731.2	-4830	NA	NA	NA
chr16	38701863	38702193	331	38702069	14.83	6.41842	4.09421	1.51726	331	*	331	38702069	Intron (NM_020260.2/Arhgap31, intron 1 of 11)	16	38598343	38713035	114693	2	Arhgap31	NM_020260.2	10842	NM_020260.2	Arhgap31	0
chr16	49523914	49524337	424	49524107	14.83	6.41842	4.09421	1.51726	424	*	424	49524107	Distal Intergenic	16	49562934	49568000	5067	2	Gm35938	XM_011246073.1	43663	NA	NA	NA
chr16	96754848	96755293	446	96754977	14.83	6.41842	4.09421	1.51726	446	*	446	96754977	Intron (XR_385103.3/Gm32509, intron 2 of 2)	16	96720217	96768130	47914	1	Gm32509	XR_385103.3	34631	XM_006522886.2;NM_031174.4;XM_011246093.1;XR_385103.3	Dscam;Dscam;Dscam;Gm32509	0;0;0;0
chr17	25687134	25687549	416	25687302	14.83	6.41842	4.09421	1.51726	416	*	416	25687302	Distal Intergenic	17	25717172	25719102	1931	1	Gng13	NM_022422.5	-29623	NA	NA	NA
chr17	25954049	25954442	394	25954351	14.83	6.41842	4.09421	1.51726	394	*	394	25954351	Promoter (1-2kb)	17	25946379	25952562	6184	2	A930017K11Rik	XR_105886.5	-1487	XR_385482.2;XR_385483.2;XR_105886.5	A930017K11Rik;A930017K11Rik;A930017K11Rik	-2286;-2285;0
chr17	46473745	46474048	304	46473907	14.83	6.41842	4.09421	1.51726	304	*	304	46473907	Intron (NM_001162864.1/Ttbk1, intron 9 of 14)	17	46457413	46487670	30258	2	Ttbk1	XM_006523445.2	13622	NM_001162864.1;XM_006523445.2	Ttbk1;Ttbk1	0;0
chr18	61653711	61654014	304	61653839	14.83	6.41842	4.09421	1.51726	304	*	304	61653839	Intron (NR_045402.1/Carmn, intron 2 of 4)	18	61649196	61649258	63	2	Mir143	NR_029601.1	-4453	NR_045402.1	Carmn	0
chr18	61795671	61796007	337	61795796	14.83	6.41842	4.09421	1.51726	337	*	337	61795796	Intron (Gm35919/Gm35919, intron 1 of 1)	18	61794853	61799862	5010	2	Gm35919	Gm35919	3855	Gm35919	Gm35919	0
chr18	64337126	64337717	592	64337445	14.83	6.41842	4.09421	1.51726	592	*	592	64337445	Promoter (2-3kb)	18	64340364	64398488	58125	1	Onecut2	NM_194268.2	-2647	NM_194268.2	Onecut2	-2647
chr19	45156509	45157012	504	45156782	14.83	6.41842	4.09421	1.51726	504	*	504	45156782	3' UTR	19	45150715	45156943	6229	1	Tlx1	NM_021901.3	5794	XM_006526915.3;NM_021901.3	Tlx1;Tlx1	0;0
chr19	45738809	45739153	345	45738893	14.83	6.41842	4.09421	1.51726	345	*	345	45738893	Intron (XM_011247142.1/Fgf8, intron 3 of 4)	19	45736798	45742505	5708	2	Fgf8	XM_011247142.1	3352	XM_011247142.1;XM_011247143.1;NM_001166361.1;NM_001166362.1;NM_001166363.1;NM_010205.2;XM_006526668.3	Fgf8;Fgf8;Fgf8;Fgf8;Fgf8;Fgf8;Fgf8	0;0;0;0;0;0;0
chr2	27673960	27674591	632	27674225	14.83	6.41842	4.09421	1.51726	632	*	632	27674225	Promoter (1-2kb)	2	27676445	27762959	86515	1	Rxra	XM_006497805.1	-1854	XM_006497805.1;NM_011305.3	Rxra;Rxra	-1854;-2610
chr2	28914480	28914801	322	28914672	14.83	6.41842	4.09421	1.51726	322	*	322	28914672	Promoter (1-2kb)	2	28907680	28916421	8742	2	Barhl1	NM_019446.4	1620	NM_019446.4;NM_001164186.1;XM_006498185.3;XM_006498184.3;XM_006498182.3;XM_006498183.2;XM_011239138.2	Barhl1;Barhl1;Barhl1;Barhl1;Barhl1;Barhl1;Barhl1	0;0;-2052;-1688;0;0;0
chr2	31324944	31325548	605	31325413	14.83	6.41842	4.09421	1.51726	605	*	605	31325413	Intron (XM_006498505.3/Hmcn2, intron 1 of 96)	2	31314571	31460738	146168	1	Hmcn2	XM_006498504.1	10373	XM_006498505.3;XM_006498503.3;XM_006498501.3;XM_006498502.3;XM_006498504.1	Hmcn2;Hmcn2;Hmcn2;Hmcn2;Hmcn2	0;0;0;0;0
chr2	33627512	33627957	446	33627711	14.83	6.41842	4.09421	1.51726	446	*	446	33627711	Intron (XM_006497746.3/Lmx1b, intron 2 of 7)	2	33639682	33640471	790	1	Gm39790	XR_866136.2	-11725	XM_006497746.3;NM_010725.2	Lmx1b;Lmx1b	0;0
chr2	37778240	37778543	304	37778432	14.83	6.41842	4.09421	1.51726	304	*	304	37778432	Promoter (1-2kb)	2	37776249	37799103	22855	1	Crb2	NM_001163566.1	1991	XR_374093.1;XR_866013.1;XR_866014.1;NM_001163566.1	Crb2;Crb2;Crb2;Crb2	0;0;0;0
chr2	38359305	38359710	406	38359500	14.83	6.41842	4.09421	1.51726	406	*	406	38359500	Intron (NM_001290646.1/Lhx2, intron 3 of 4)	2	38351898	38369736	17839	1	Lhx2	XM_006497736.3	7407	NM_001290646.1;XM_006497734.1;XM_006497735.2;XM_006497738.3;XM_006497733.1;NM_010710.4;XM_006497739.1;XM_006497736.3	Lhx2;Lhx2;Lhx2;Lhx2;Lhx2;Lhx2;Lhx2;Lhx2	0;0;0;0;0;0;0;0
chr2	45111184	45111487	304	45111304	14.83	6.41842	4.09421	1.51726	304	*	304	45111304	Promoter (<=1kb)	2	45111138	45114087	2950	1	Zeb2os	NR_110572.1	46	NM_001289521.1;NM_015753.4;XM_006498042.2;XM_011239102.2;XM_006498043.2;XM_017318063.1;XM_017318065.1;XM_017318061.1;NR_110572.1;NR_110571.1	Zeb2;Zeb2;Zeb2;Zeb2;Zeb2;Zeb2;Zeb2;Zeb2;Zeb2os;Zeb2os	-907;0;-726;-644;-614;0;0;0;0;-773
chr2	74671152	74671455	304	74671330	15.75	6.29088	3.85654	1.51726	304	*	304	74671330	Promoter (2-3kb)	2	74668310	74671599	3290	1	Hoxd13	NM_008275.3	2842	NM_008275.3	Hoxd13	0
chr2	74699281	74699628	348	74699495	14.83	6.41842	4.09421	1.51726	348	*	348	74699495	Promoter (1-2kb)	2	74697763	74700208	2446	1	Hoxd9	NM_013555.4	1518	NM_013555.4	Hoxd9	0
chr2	92054256	92054836	581	92054448	14.83	6.41842	4.09421	1.51726	581	*	581	92054448	Distal Intergenic	2	92041856	92043469	1614	1	Gm31473	XR_866533.2	12400	NA	NA	NA
chr2	93127044	93127452	409	93127097	14.83	6.41842	4.09421	1.51726	409	*	409	93127097	Distal Intergenic	2	93144194	93152892	8699	1	Gm32627	XR_374796.2	-16742	NA	NA	NA
chr2	93355481	93355784	304	93355694	14.83	6.41842	4.09421	1.51726	304	*	304	93355694	Promoter (1-2kb)	2	93352387	93353922	1536	2	Gm32745	XR_001783413.1	-1559	XR_001783411.1;XR_866561.1;XR_001783410.1;XR_001783412.1;XR_001783413.1	Gm32745;Gm32745;Gm32745;Gm32745;Gm32745	-1559;-1559;-1559;-1559;-1559
chr2	93547320	93547647	328	93547416	14.83	6.41842	4.09421	1.51726	328	*	328	93547416	Distal Intergenic	2	93524855	93527669	2815	2	Gm33010	XR_374802.2	-19651	NA	NA	NA
chr2	101882004	101882364	361	101882141	14.83	6.41842	4.09421	1.51726	361	*	361	101882141	Promoter (<=1kb)	2	101714266	101883074	168809	2	Prr5l	XM_006500238.3	710	XM_006500238.3;XM_017319279.1	Prr5l;Prr5l	0;0
chr2	116068272	116068987	716	116068790	21.31	6.40804	3.18752	1.51726	716	*	716	116068790	Promoter (<=1kb)	2	116067613	116099272	31660	1	LOC108168785	XR_001783440.1	659	XR_001783438.1;XR_001783439.1;XR_001783442.1;XR_001783441.1;XR_001783440.1;XM_006498864.3;XM_017316114.1;XM_006498871.3;XM_017316117.1;XM_017316104.1;XM_017316107.1;XM_017316109.1;XM_011239336.2;XM_011239337.2;XM_017316101.1;XM_017316108.1	LOC108168785;LOC108168785;LOC108168785;LOC108168785;LOC108168785;Meis2;Meis2;Meis2;Meis2;Meis2;Meis2;Meis2;Meis2;Meis2;Meis2;Meis2	0;0;0;0;0;-2425;-2425;-1654;-896;-723;-723;-720;-719;-719;-719;-719
chr2	118793116	118793741	626	118793549	14.83	6.41842	4.09421	1.51726	626	*	626	118793549	3' UTR	2	118788128	118795173	7046	1	Disp2	XM_017316979.1	4988	XM_006499107.2;NM_170593.3;XM_017316979.1	Disp2;Disp2;Disp2	0;0;0
chr2	126603991	126604294	304	126604168	14.83	6.41842	4.09421	1.51726	304	*	304	126604168	Exon (NM_008230.6/Hdc, exon 5 of 12)	2	126593659	126618678	25020	2	Hdc	NM_008230.6	14384	NM_008230.6;XM_006498784.3	Hdc;Hdc	0;0
chr2	152757261	152757691	431	152757505	14.83	6.32052	4.03894	1.51726	431	*	431	152757505	Promoter (<=1kb)	2	152749975	152757814	7840	2	Gm32057	XR_866864.1	123	NM_001289739.1;XM_017319347.1;NM_053091.2;XR_866864.1;XR_375135.2	Bcl2l1;Cox4i2;Cox4i2;Gm32057;Gm32057	73026;0;0;0;0
chr2	163925738	163926068	331	163925848	14.83	6.41842	4.09421	1.51726	331	*	331	163925848	Intron (XR_375201.3/Gm35886, intron 1 of 2)	2	163919067	163943070	24004	1	Gm35886	XR_375201.3	6671	XR_375201.3	Gm35886	0
chr2	179180946	179181310	365	179181172	14.83	6.41842	4.09421	1.51726	365	*	365	179181172	Distal Intergenic	2	179039987	179048939	8953	1	Gm35948	XR_375423.2	140959	NA	NA	NA
chr3	88035473	88035776	304	88035627	15.75	6.29088	3.85654	1.51726	304	*	304	88035627	Exon (XR_867416.2/LOC105244487, exon 3 of 3)	3	88030790	88036210	5421	1	LOC105244487	XR_867416.2	4683	XR_867417.2;XR_867415.1;XR_867416.2	LOC105244487;LOC105244487;LOC105244487	4690;4683;0
chr3	115714146	115714465	320	115714374	14.83	6.41842	4.09421	1.51726	320	*	320	115714374	Promoter (<=1kb)	3	115710433	115715055	4623	2	S1pr1	NM_007901.5	590	NM_007901.5	S1pr1	0
chr3	153772308	153772719	412	153772463	14.83	6.41842	4.09421	1.51726	412	*	412	153772463	Distal Intergenic	3	153789305	153792087	2783	2	5730460C07Rik	NR_045801.1	19368	NA	NA	NA
chr4	41634189	41634534	346	41634317	14.83	6.41842	4.09421	1.51726	346	*	346	41634317	Intron (XR_390339.3/Dnaic1, intron 17 of 18)	4	41638144	41640302	2159	2	Enho	NM_027147.1	5768	XR_390339.3;XR_390340.3;NM_175138.4	Dnaic1;Dnaic1;Dnaic1	0;0;0
chr4	58913022	58913338	317	58913233	14.83	6.41842	4.09421	1.51726	317	*	317	58913233	Promoter (<=1kb)	4	58800030	58913110	113081	2	AI314180	XM_006537848.3	0	XM_006537847.3;XM_006537849.3;NM_172381.2;XM_006537850.3;XM_006537848.3	AI314180;AI314180;AI314180;AI314180;AI314180	-618;-1058;-297;-202;0
chr4	62571129	62571502	374	62571278	14.83	6.41842	4.09421	1.51726	374	*	374	62571278	Intron (XM_006538057.3/Rgs3, intron 2 of 24)	4	62581878	62647855	65978	1	Rgs3	XM_011250065.2	-10376	XM_006538057.3;XM_017320307.1;NM_019492.3	Rgs3;Rgs3;Rgs3	0;0;0
chr4	124135429	124135785	357	124135582	14.83	6.41842	4.09421	1.51726	357	*	357	124135582	Distal Intergenic	4	124053958	124070115	16158	1	Gm40241	XR_868103.2	81471	NA	NA	NA
chr4	125302377	125302708	332	125302452	14.83	6.41842	4.09421	1.51726	332	*	332	125302452	Distal Intergenic	4	125312310	125313514	1205	2	Gm32696	XR_376655.1	10806	XR_001784437.1;XR_001784438.1	LOC108168977;LOC108168977	11841;11841
chr4	125484708	125485026	319	125484797	14.83	6.41842	4.09421	1.51726	319	*	319	125484797	Distal Intergenic	4	125490206	125714173	223968	1	Grik3	XM_006502772.2	-5180	NA	NA	NA
chr4	127259034	127259337	304	127259181	14.83	6.41842	4.09421	1.51726	304	*	304	127259181	Intron (XR_376661.3/Gm33269, intron 1 of 4)	4	127248669	127313366	64698	1	Gm33269	XR_376661.3	10365	XR_376661.3	Gm33269	0
chr4	138669925	138670584	660	138670473	14.83	6.41842	4.09421	1.51726	660	*	660	138670473	Distal Intergenic	4	138677510	138701561	24052	1	Gm32770	XR_390865.2	-6926	NA	NA	NA
chr4	154055272	154055717	446	154055451	14.83	6.41842	4.09421	1.51726	446	*	446	154055451	Intron (XR_001784514.1/Gm31672, intron 7 of 8)	4	154056253	154067664	11412	2	Trp73	XM_006538723.2	11947	XR_001784514.1;NM_001126330.1;NM_001126331.1;NM_011642.3;XM_006538723.2;XM_006538722.3;XM_006538721.2;XM_006538720.2	Gm31672;Trp73;Trp73;Trp73;Trp73;Trp73;Trp73;Trp73	0;41456;41456;0;11947;26280;40636;0
chr4	154643459	154643762	304	154643657	14.83	6.41842	4.09421	1.51726	304	*	304	154643657	Exon (XR_881633.1/Gm13111, exon 2 of 2)	4	154637508	154661932	24425	1	Gm13111	XR_881627.1	5951	XR_881633.1;XR_881629.2;XR_391021.2;XR_391022.2;XR_391023.2;XR_391024.2;XR_391025.2;XR_391026.2;XR_391027.2;XR_881626.1;XR_881628.1;XR_881630.1;XR_881631.1;XR_881632.1;XR_881627.1;XR_001784517.1	Gm13111;Gm13111;Gm13111;Gm13111;Gm13111;Gm13111;Gm13111;Gm13111;Gm13111;Gm13111;Gm13111;Gm13111;Gm13111;Gm13111;Gm13111;LOC108168988	0;0;0;0;0;0;0;0;0;0;0;0;0;0;0;13177
chr4	155389802	155390177	376	155389887	15.75	6.29088	3.85654	1.51726	376	*	376	155389887	Intron (NM_008072.2/Gabrd, intron 1 of 8)	4	155398047	155466823	68777	1	Cfap74	XM_006539046.3	-7870	NM_008072.2;XM_006538546.3	Gabrd;Gabrd	0;0
chr5	33546174	33546613	440	33546249	14.83	6.41842	4.09421	1.51726	440	*	440	33546249	Distal Intergenic	5	33600351	33627683	27333	2	Fam53a	XM_017321122.1	81070	NA	NA	NA
chr5	35496604	35496907	304	35496766	14.83	6.41842	4.09421	1.51726	304	*	304	35496766	Distal Intergenic	5	35502218	35525626	23409	2	Cpz	NM_153107.2	28719	NA	NA	NA
chr5	38695004	38695394	391	38695223	14.83	6.41842	4.09421	1.51726	391	*	391	38695223	Intron (XR_868382.2/Gm40291, intron 1 of 2)	5	38684923	38706674	21752	1	Gm40291	XR_868382.2	10081	XR_868382.2	Gm40291	0
chr5	53043553	53043856	304	53043773	14.83	6.41842	4.09421	1.51726	304	*	304	53043773	Distal Intergenic	5	53047742	53049187	1446	2	Gm17182	XR_868421.1	5331	NA	NA	NA
chr5	75073281	75073597	317	75073412	14.83	6.41842	4.09421	1.51726	317	*	317	75073412	Promoter (2-3kb)	5	75075601	75077893	2293	1	Gsx2	NM_133256.2	-2004	NM_133256.2	Gsx2	-2004
chr5	99741517	99741955	439	99741692	14.83	6.41842	4.09421	1.51726	439	*	439	99741692	Intron (NR_131054.1/Gm38413, intron 5 of 11)	5	99730854	99753973	23120	2	Gm38413	NR_131054.1	12018	NR_131054.1	Gm38413	0
chr5	101541163	101541545	383	101541411	14.83	6.41842	4.09421	1.51726	383	*	383	101541411	Distal Intergenic	5	101586427	101599253	12827	2	Gm29982	XR_389427.1	57708	NA	NA	NA
chr5	105653886	105654189	304	105653933	15.75	6.29088	3.85654	1.51726	304	*	304	105653933	Promoter (2-3kb)	5	105651306	105662431	11126	1	Gm32276	XR_389458.3	2580	XR_389457.3;XR_389459.3;XR_389460.3;XR_389458.3	Gm32276;Gm32276;Gm32276;Gm32276	0;0;0;0
chr5	107686850	107687365	516	107687070	14.83	6.41842	4.09421	1.51726	516	*	516	107687070	Distal Intergenic	5	107698212	107703480	5269	2	4930428O21Rik	NR_045871.1	16115	NA	NA	NA
chr5	119799170	119799661	492	119799368	14.83	6.41842	4.09421	1.51726	492	*	492	119799368	Promoter (2-3kb)	5	119796642	119885220	88579	1	Tbx5	XM_006530282.3	2528	XM_006530283.2;XM_006530282.3	Tbx5;Tbx5	0;0
chr5	119809481	119809784	304	119809616	14.83	6.41842	4.09421	1.51726	304	*	304	119809616	Intron (XM_006530283.2/Tbx5, intron 1 of 8)	5	119796642	119885220	88579	1	Tbx5	XM_006530282.3	12839	XR_387667.2;XR_387668.2;XM_006530283.2;XM_006530282.3	Gm5563;Gm5563;Tbx5;Tbx5	0;0;0;0
chr5	120082058	120082507	450	120082293	14.83	6.41842	4.09421	1.51726	450	*	450	120082293	Distal Intergenic	5	120116513	120198971	82459	1	Rbm19	NM_028762.1	-34006	NA	NA	NA
chr5	120322562	120322884	323	120322736	14.83	6.41842	4.09421	1.51726	323	*	323	120322736	Distal Intergenic	5	120222030	120235233	13204	2	Gm31836	XR_387670.2	-87329	NA	NA	NA
chr5	120432769	120433107	339	120432978	14.83	6.41842	4.09421	1.51726	339	*	339	120432978	Promoter (<=1kb)	5	120431886	120441457	9572	1	Lhx5	NM_008499.5	883	XR_878744.1;XR_878743.1;XR_878742.1;NM_008499.5	Gm27199;Gm31976;Gm31976;Lhx5	0;0;-1089;0
chr5	147278370	147278704	335	147278546	14.83	6.41842	4.09421	1.51726	335	*	335	147278546	Distal Intergenic	5	147283257	147283275	19	2	Mir7k	NA	4571	NA	NA	NA
chr5	148463465	148463783	319	148463584	14.83	6.32052	4.03894	1.51726	319	*	319	148463584	Distal Intergenic	5	148327410	148399904	72495	2	Slc7a1	NM_007513.4	-63561	NA	NA	NA
chr6	39279767	39280079	313	39279962	14.83	6.41842	4.09421	1.51726	313	*	313	39279962	Intron (XR_001785221.1/Gm26008, intron 2 of 5)	6	39246153	39265611	19459	2	Gm34147	XR_377568.2	-14156	XR_001785221.1;XR_001785222.1;XR_001785223.1;XR_868997.2	Gm26008;Gm26008;Gm26008;Gm26008	0;0;0;0
chr6	52157418	52157815	398	52157637	14.83	6.41842	4.09421	1.51726	398	*	398	52157637	Promoter (<=1kb)	6	52155367	52158317	2951	2	Hoxa1	NM_001311118.1	502	NR_131181.1;NM_001311118.1;NM_010449.4;XM_006505607.2	Hotairm1;Hoxa1;Hoxa1;Hoxa1	-709;0;0;0
chr6	64735450	64735753	304	64735621	14.83	6.41842	4.09421	1.51726	304	*	304	64735621	Distal Intergenic	6	64729146	64731243	2098	1	Atoh1	NM_007500.4	6304	NA	NA	NA
chr7	16068948	16069280	333	16069140	14.83	6.41842	4.09421	1.51726	333	*	333	16069140	Promoter (1-2kb)	7	16070812	16096340	25529	1	Zfp541	XM_006540295.2	-1532	XM_006540296.3;XM_011250674.1;XM_011250677.1;XM_011250675.2;XM_011250676.2;XM_006540295.2;NM_001099277.1	Zfp541;Zfp541;Zfp541;Zfp541;Zfp541;Zfp541;Zfp541	0;0;0;0;0;-1532;-2662
chr7	49637892	49638493	602	49638348	14.83	6.41842	4.09421	1.51726	602	*	602	49638348	Promoter (1-2kb)	7	49631499	49636835	5337	2	Dbx1	NM_001005232.1	-1057	NM_001005232.1;XR_001778125.1	Dbx1;LOC108167427	-1057;-1364
chr7	98829646	98830043	398	98829949	14.83	6.41842	4.09421	1.51726	398	*	398	98829949	Downstream (<1kb)	7	98834916	98854743	19828	1	Wnt11	XM_006507587.3	-4873	XR_378356.2	Gm33770	6012
chr7	143189001	143189322	322	143189186	14.83	6.41842	4.09421	1.51726	322	*	322	143189186	Intron (XM_006508492.2/Kcnq1, intron 6 of 15)	7	143109199	143427050	317852	1	Kcnq1	XM_017321998.1	79802	XM_006508492.2;XM_006508489.3;XM_011241982.2;XM_006508491.3;XM_006508490.3;XM_006508488.3;NM_008434.2;XM_017321998.1	Kcnq1;Kcnq1;Kcnq1;Kcnq1;Kcnq1;Kcnq1;Kcnq1;Kcnq1	0;0;0;0;0;0;0;0
chr7	143934970	143935276	307	143935129	14.83	6.41842	4.09421	1.51726	307	*	307	143935129	Promoter (1-2kb)	7	143933171	143933191	21	1	Mir6404	NA	1799	NR_105830.1;NA	Mir6404;Mir6404	1855;1799
chr8	12381383	12381686	304	12381570	14.83	6.41842	4.09421	1.51726	304	*	304	12381570	Distal Intergenic	8	12385771	12436732	50962	1	Gm5607	NR_027975.2	-4085	NA	NA	NA
chr8	12388522	12388927	406	12388719	14.83	6.41842	4.09421	1.51726	406	*	406	12388719	Promoter (2-3kb)	8	12385771	12436732	50962	1	Gm5607	NR_027975.2	2751	NR_027975.2	Gm5607	0
chr8	70085079	70085409	331	70085319	14.83	6.41842	4.09421	1.51726	331	*	331	70085319	Promoter (1-2kb)	8	70083529	70090862	7334	1	Hapln4	NM_177900.4	1550	NM_177900.4	Hapln4	0
chr8	84750544	84750911	368	84750714	14.83	6.41842	4.09421	1.51726	368	*	368	84750714	Intron (NM_001081981.2/Nfix, intron 2 of 10)	8	84704717	84772775	68059	2	Nfix	XM_006530763.3	21864	NM_001081981.2;NM_001297601.1;NM_001081982.2;NM_010906.3;XM_006530763.3;XM_006530762.3;XM_006530759.3;XM_006530755.3;XM_006530760.3;XM_006530756.3;XM_011248326.2;XM_006530757.3;XM_006530758.3;XM_006530761.3	Nfix;Nfix;Nfix;Nfix;Nfix;Nfix;Nfix;Nfix;Nfix;Nfix;Nfix;Nfix;Nfix;Nfix	0;0;0;0;0;0;0;0;0;0;0;0;0;0
chr9	61451197	61451500	304	61451294	14.83	6.41842	4.09421	1.51726	304	*	304	61451294	Intron (XR_379516.1/Gm34322, intron 2 of 2)	9	61443894	61455934	12041	1	Gm34322	XR_379515.2	7303	XR_379516.1;XR_379515.2	Gm34322;Gm34322	0;0
chr9	69763854	69764179	326	69764102	14.83	6.41842	4.09421	1.51726	326	*	326	69764102	Promoter (2-3kb)	9	69761146	69830199	69054	1	B230323A14Rik	NR_040765.1	2708	NR_040765.1;NM_022378.3	B230323A14Rik;Foxb1	0;0
chr9	101794623	101795018	396	101794754	14.83	6.41842	4.09421	1.51726	396	*	396	101794754	Distal Intergenic	9	101984368	101997549	13182	1	Gm31326	XR_001779267.1	-189350	NA	NA	NA
chr9	110769021	110769565	545	110769276	14.83	6.41842	4.09421	1.51726	545	*	545	110769276	3' UTR	9	110763681	110769794	6114	1	Myl3	NM_010859.2	5340	NM_010859.2	Myl3	0
chrX	75967610	75967913	304	75967756	14.83	6.41842	4.09421	1.51726
chr15	82989818	82990193	376	82990000	18.53	6.43446	3.51308	1.52989	376	*	376	82990000	Promoter (1-2kb)	15	82808447	82988189	179743	2	Tcf20	XM_006520732.2	-1629	XR_384274.2;XM_006520732.2	AW121686;Tcf20	8923;0
chr11	98322732	98323055	324	98322922	19.46	6.46191	3.40989	1.55122	324	*	324	98322922	Downstream (2-3kb)	11	98325417	98329645	4229	2	Neurod2	NM_010895.3	6590	NM_010895.3	Neurod2	6590
chr13	21252786	21253089	304	21252862	19.46	6.46191	3.40989	1.55122	304	*	304	21252862	Promoter (1-2kb)	13	21233557	21254198	20642	2	Gm32525	XR_382114.2	1109	XR_382114.2;rna77443	Gm32525;n-TAcgc9	0;-1131
chr15	102957169	102957625	457	102957434	19.46	6.46191	3.40989	1.55122	457	*	457	102957434	Promoter (2-3kb)	15	102954526	102956701	2176	1	Hoxc11	NM_001024842.1	2643	NM_001024842.1	Hoxc11	2643
chr4	137162223	137162658	436	137162359	19.46	6.46191	3.40989	1.55122	436	*	436	137162359	Promoter (2-3kb)	4	137159082	137165066	5985	2	Gm13003	NR_040443.1	2408	NR_040443.1	Gm13003	0
chr11	12041681	12042087	407	12041738	16.68	6.48348	3.80367	1.56197	407	*	407	12041738	Exon (XR_381048.3/Gm30423, exon 2 of 3)	11	11930508	12037422	106915	2	Grb10	XM_011243664.1	-4259	XR_381048.3;XR_872245.2	Gm30423;Gm30423	0;0
chr11	96310717	96311021	305	96310894	16.68	6.48348	3.80367	1.56197	305	*	305	96310894	Intron (XM_006532290.3/Hoxb3, intron 1 of 3)	11	96307103	96347930	40828	1	Hoxb3	XM_006532290.3	3614	XM_006532290.3	Hoxb3	0
chr15	98779136	98779562	427	98779398	16.68	6.48348	3.80367	1.56197	427	*	427	98779398	Promoter (<=1kb)	15	98770712	98778212	7501	2	Wnt10b	XM_006520892.3	-924	XM_006520893.2;XM_006520891.3;XM_006520892.3;NM_011718.2	Wnt10b;Wnt10b;Wnt10b;Wnt10b	-1796;-1783;-924;-986
chr2	116070976	116071348	373	116071237	16.68	6.48348	3.80367	1.56197	373	*	373	116071237	Exon (XR_001783438.1/LOC108168785, exon 1 of 4)	2	116067613	116099272	31660	1	LOC108168785	XR_001783440.1	3363	XR_001783438.1;XR_001783439.1;XR_001783442.1;XR_001783441.1;XR_001783440.1	LOC108168785;LOC108168785;LOC108168785;LOC108168785;LOC108168785	0;0;0;0;0
chr5	107719505	107719846	342	107719567	16.68	6.48348	3.80367	1.56197	342	*	342	107719567	Intron (NM_010278.2/Gfi1, intron 5 of 5)	5	107716656	107724164	7509	2	Gfi1	XM_006534794.1	4318	NM_010278.2;NM_001267621.1;XM_006534794.1;XM_006534792.1;XM_006534793.3;XM_011249409.2;XM_006534791.2	Gfi1;Gfi1;Gfi1;Gfi1;Gfi1;Gfi1;Gfi1	0;0;0;0;0;0;0
chr9	91407126	91407524	399	91407380	16.68	6.48348	3.80367	1.56197	399	*	399	91407380	Promoter (2-3kb)	9	91404353	91563227	158875	1	Gm29478	XR_001779257.1	2773	XR_871002.1;XR_871000.1;XR_870997.1;XR_379701.3;XR_870996.2;XR_870998.2;XR_870999.2;XR_871001.2;XR_001779257.1	Gm29478;Gm29478;Gm29478;Gm29478;Gm29478;Gm29478;Gm29478;Gm29478;Gm29478	0;0;0;0;0;0;0;0;0
chr1	120595028	120595334	307	120595062	17.61	6.60524	3.72121	1.66924	307	*	307	120595062	Distal Intergenic	1	120602487	120607991	5505	1	En1	NM_010133.2	-7153	NA	NA	NA
chr13	98351993	98352298	306	98352244	17.61	6.60524	3.72121	1.66924	306	*	306	98352244	Promoter (1-2kb)	13	98354245	98356705	2461	1	Foxd1	NM_008242.2	-1947	NM_008242.2	Foxd1	-1947
chr14	122478180	122478501	322	122478274	17.61	6.60524	3.72121	1.66924	322	*	322	122478274	Promoter (2-3kb)	14	122475384	122480328	4945	1	Zic2	NM_009574.3	2796	NR_045046.1;XR_383798.3;NM_009574.3	2610035F20Rik;Gm33769;Zic2	-2981;5710;0
chr19	45153008	45153373	366	45153145	17.61	6.60524	3.72121	1.66924	366	*	366	45153145	Promoter (2-3kb)	19	45150715	45156943	6229	1	Tlx1	NM_021901.3	2293	XM_006526915.3;NM_021901.3	Tlx1;Tlx1	0;0
chr2	31639575	31639934	360	31639770	17.61	6.60524	3.72121	1.66924	360	*	360	31639770	Promoter (<=1kb)	2	31640037	31655795	15759	1	Prdm12	NM_001123362.1	-103	XM_006498161.3;NM_001123362.1	Prdm12;Prdm12	0;-103
chr4	125479076	125479420	345	125479259	17.61	6.60524	3.72121	1.66924	345	*	345	125479259	Distal Intergenic	4	125490206	125714173	223968	1	Grik3	XM_006502772.2	-10786	XR_001784441.1	Gm32756	0
chr7	49917151	49917454	304	49917368	17.61	6.60524	3.72121	1.66924	304	*	304	49917368	5' UTR	7	49913569	49963864	50296	1	Slc6a5	XM_006540548.2	3582	XM_006540546.3;XM_006540549.3;NM_001146013.1;XM_006540547.1;XM_006540545.3;NM_148931.3;XM_006540548.2	Slc6a5;Slc6a5;Slc6a5;Slc6a5;Slc6a5;Slc6a5;Slc6a5	0;0;0;0;0;0;0
chr8	120461753	120462120	368	120461876	17.61	6.60524	3.72121	1.66924	368	*	368	120461876	Intron (XM_006531147.3/Gse1, intron 2 of 15)	8	120488866	120581383	92518	1	Gse1	NM_198671.2	-26746	XM_006531147.3;XM_006531146.3;XM_006531145.3	Gse1;Gse1;Gse1	0;0;0
chr11	115330595	115331141	547	115330862	15.75	6.83042	4.14673	1.85418	547	*	547	115330862	Intron (NM_172801.2/Otop2, intron 7 of 7)	11	115334731	115346927	12197	1	Otop3	XM_006534116.1	-3590	NM_172801.2;XM_006533256.1	Otop2;Otop2	0;0
chr12	57537169	57537512	344	57537225	15.75	6.83042	4.14673	1.85418	344	*	344	57537225	Distal Intergenic	12	57540631	57546121	5491	2	Foxa1	NM_008259.3	8609	NA	NA	NA
chr12	111457624	111457951	328	111457794	15.75	6.83042	4.14673	1.85418	328	*	328	111457794	Distal Intergenic	12	111442661	111455018	12358	1	Tnfaip2	NM_009396.2	14963	NM_009396.2	Tnfaip2	0
chr15	73815639	73815982	344	73815867	15.75	6.83042	4.14673	1.85418	344	*	344	73815867	Intron (NM_001033365.2/Mroh5, intron 2 of 10)	15	73809445	73809927	483	2	Gm3244	XM_001476571.4	-5712	NM_001033365.2	Mroh5	0
chr16	34570952	34571255	304	34571144	15.75	6.83042	4.14673	1.85418	304	*	304	34571144	Promoter (2-3kb)	16	33969073	34573291	604219	2	Kalrn	XM_011245955.1	2036	XM_011245955.1	Kalrn	0
chr18	80988640	80988949	310	80988828	15.75	6.83042	4.14673	1.85418	310	*	310	80988828	Promoter (1-2kb)	18	80966989	80986951	19963	2	Sall3	XM_006526459.2	-1689	XM_011247099.2;NM_178280.3;XM_006526459.2	Gm27239;Sall3;Sall3	0;-2062;-1689
chr19	5740884	5741245	362	5741060	15.75	6.83042	4.14673	1.85418	362	*	362	5741060	Promoter (<=1kb)	19	5740904	5758532	17629	1	Ltbp3	NM_008520.2	0	NM_008520.2;XM_006531674.2;XM_006531668.2;XM_006531669.2;XM_006531670.2;XM_006531671.2;XM_006531672.2;XM_017318071.1;XM_017318072.1;XM_017318073.1;XM_006531673.1	Ltbp3;Ltbp3;Ltbp3;Ltbp3;Ltbp3;Ltbp3;Ltbp3;Ltbp3;Ltbp3;Ltbp3;Ltbp3	0;-330;-330;-330;-330;-330;-330;-330;-330;-330;-1112
chr2	70613832	70614135	304	70613931	15.75	6.83042	4.14673	1.85418	304	*	304	70613931	Distal Intergenic	2	70618539	70619046	508	2	LOC101056075	LOC101056075	4911	NA	NA	NA
chr2	152987527	152987946	420	152987683	15.75	6.83042	4.14673	1.85418	420	*	420	152987683	Exon (XR_866865.1/Gm14199, exon 3 of 3)	2	152984847	152991631	6785	2	Gm14199	XR_866865.1	3685	XR_866865.1;XR_866867.1;XR_866868.1;XM_011239821.2;XM_011239822.2;XM_017319303.1;NM_029064.2;NM_001083618.1;XM_006500320.1	Gm14199;Gm14199;Gm14199;Ttll9;Ttll9;Ttll9;Ttll9;Ttll9;Ttll9	0;0;0;0;0;0;0;0;0
chr4	151706490	151706793	304	151706669	15.75	6.83042	4.14673	1.85418	304	*	304	151706669	Intron (NM_001081557.3/Camta1, intron 3 of 23)	4	151638629	151723298	84670	2	Gm38442	XR_390982.2	16505	NM_001081557.3;XM_017319881.1;XM_017319880.1;XR_390718.2;XR_390982.2;XR_390983.2	Camta1;Camta1;Camta1;Camta1;Gm38442;Gm38442	0;0;0;0;0;0
chr9	40503419	40503722	304	40503671	15.75	6.83042	4.14673	1.85418	304	*	304	40503671	Intron (XM_006510244.3/Gramd1b, intron 1 of 20)	9	40293233	40531484	238252	2	Gramd1b	XM_006510244.3	27762	XM_006510244.3;XM_017313320.1;XM_017313325.1	Gramd1b;Gramd1b;Gramd1b	0;0;0
chr11	12035591	12036077	487	12035793	15.75	6.9063	4.1882	1.88793	487	*	487	12035793	Promoter (1-2kb)	11	11930499	12037420	106922	2	Grb10	NM_010345.4	1343	NM_010345.4;XM_006514529.1;XM_011243664.1	Grb10;Grb10;Grb10	0;0;0
chr11	32997827	32998130	304	32997896	15.75	6.9063	4.1882	1.88793	304	*	304	32997896	Distal Intergenic	11	32919268	32926445	7178	2	Gm12111	XR_872356.2	-71382	NA	NA	NA
chr11	96289814	96290252	439	96289978	15.75	6.9063	4.1882	1.88793	439	*	439	96289978	Promoter (2-3kb)	11	96292710	96301569	8860	1	Hoxb6	XM_006532292.3	-2458	NR_131758.1;XM_006532292.3;NM_010460.2	Hoxb5os;Hoxb6;Hoxb7	0;0;0
chr11	115334862	115335187	326	115334967	15.75	6.9063	4.1882	1.88793	326	*	326	115334967	Promoter (<=1kb)	11	115334734	115346926	12193	1	Otop3	NM_027132.2	128	NM_172801.2;XM_006533256.1;XM_006534116.1;NM_027132.2	Otop2;Otop2;Otop3;Otop3	0;0;0;0
chr12	70109691	70110197	507	70109949	15.75	6.9063	4.1882	1.88793	507	*	507	70109949	Promoter (1-2kb)	12	70018740	70111629	92890	2	Nin	NR_104398.2	1432	XM_006515528.2;XM_006515527.1;XM_006515529.1;XM_006515532.1;XM_011244009.1;XM_006515530.2;XR_381484.2;XR_001780420.1;XR_872709.1;NR_104398.2;NM_001286079.2;NM_001286080.2;NM_008697.4;NR_104397.2	Nin;Nin;Nin;Nin;Nin;Nin;Nin;Nin;Nin;Nin;Nin;Nin;Nin;Nin	0;0;0;0;0;0;0;0;0;0;0;0;0;0
chr14	12347530	12347860	331	12347665	15.75	6.9063	4.1882	1.88793	331	*	331	12347665	Promoter (1-2kb)	14	12341892	12345865	3974	2	Fezf2	NM_080433.3	-1665	NM_080433.3	Fezf2	-1665
chr2	74666090	74666446	357	74666332	15.75	6.88798	4.17817	1.88793	357	*	357	74666332	Promoter (1-2kb)	2	74668310	74671599	3290	1	Hoxd13	NM_008275.3	-1864	XR_374673.2;XR_374674.2;NM_008275.3	Gm31790;Gm31790;Hoxd13	0;0;0
chr2	104127266	104127569	304	104127389	15.75	6.9063	4.1882	1.88793	304	*	304	104127389	Distal Intergenic	2	104122769	104124746	1978	1	A930018P22Rik	NM_026634.2	4497	NM_026634.2	A930018P22Rik	4497
chr2	147183372	147183727	356	147183599	15.75	6.9063	4.1882	1.88793	356	*	356	147183599	Promoter (<=1kb)	2	147184083	147331681	147599	1	Nkx2-2os	NR_030769.3	-356	NM_001077632.1;NM_010919.2;XM_006498898.2;XM_006498899.2;XM_011239349.2;XM_006498900.3;NR_030769.3	Nkx2-2;Nkx2-2;Nkx2-2;Nkx2-2;Nkx2-2;Nkx2-2;Nkx2-2os	0;0;0;0;0;0;-356
chr4	141381271	141381698	428	141381411	15.75	6.9063	4.1882	1.88793	428	*	428	141381411	Intron (NM_001085513.2/Fam131c, intron 4 of 6)	4	141368192	141384174	15983	1	Fam131c	NM_001085513.2	13079	NM_001146307.1;NM_024412.3;NM_001085513.2	Clcnka;Clcnka;Fam131c	16401;17008;0
chr5	33459235	33459664	430	33459450	15.75	6.9063	4.1882	1.88793	430	*	430	33459450	Distal Intergenic	5	33430734	33434090	3357	2	Nkx1-1	NM_011320.1	-25145	NA	NA	NA
chr7	79510152	79510517	366	79510385	15.75	6.9063	4.1882	1.88793	366	*	366	79510385	Intron (NR_040311.1/Mir9-3hg, intron 1 of 4)	7	79505318	79505339	22	1	Mir9-3	NA	4834	NR_040311.1;NR_040313.1;NR_040314.1	Mir9-3hg;Mir9-3hg;Mir9-3hg	0;0;0
chr7	132598482	132599065	584	132598876	15.75	6.9063	4.1882	1.88793	584	*	584	132598876	Promoter (<=1kb)	7	132596239	132599637	3399	2	Nkx1-2	NM_009123.2	572	NM_009123.2	Nkx1-2	0
chr7	132601147	132601468	322	132601384	15.75	6.9063	4.1882	1.88793	322	*	322	132601384	Promoter (1-2kb)	7	132596239	132599637	3399	2	Nkx1-2	NM_009123.2	-1510	NM_009123.2	Nkx1-2	0
chr7	142544475	142544778	304	142544527	15.75	6.9063	4.1882	1.88793	304	*	304	142544527	Exon (NR_002452.2/Nctc1, exon 3 of 3)	7	142534003	142540747	6745	1	Mrpl23	XM_006508517.2	10472	NR_002452.2	Nctc1	0
chr7	143182464	143182824	361	143182543	15.75	6.9063	4.1882	1.88793	361	*	361	143182543	Exon (XM_006508492.2/Kcnq1, exon 3 of 16)	7	143109199	143427050	317852	1	Kcnq1	XM_017321998.1	73265	XM_006508492.2;XM_006508489.3;XM_011241982.2;XM_006508491.3;XM_006508490.3;XM_006508488.3;NM_008434.2;XM_017321998.1	Kcnq1;Kcnq1;Kcnq1;Kcnq1;Kcnq1;Kcnq1;Kcnq1;Kcnq1	0;0;0;0;0;0;0;0
chr16	35553444	35553784	341	35553524	20.39	6.94144	3.50176	1.92223	341	*	341	35553524	Intron (XM_011245847.2/Sema5b, intron 1 of 12)	16	35541362	35664258	122897	1	Sema5b	NM_013661.2	12082	XM_011245847.2;XM_011245845.2;XM_006521869.1;XM_011245844.1;XR_875743.2;NM_013661.2	Sema5b;Sema5b;Sema5b;Sema5b;Sema5b;Sema5b	0;0;0;0;0;0
chr19	44409683	44410001	319	44409748	16.68	7.0027	4.06985	1.96898	319	*	319	44409748	Promoter (1-2kb)	19	44394450	44407709	13260	2	Scd1	NM_009127.4	-1974	NM_009127.4	Scd1	-1974
chr2	74676977	74677296	320	74677169	16.68	7.0027	4.06985	1.96898	320	*	320	74677169	Promoter (1-2kb)	2	74675013	74677705	2693	1	Hoxd12	NM_008274.3	1964	NR_073086.1;NM_008274.3	Hoxd11;Hoxd12	-2262;0
chr3	95171247	95171550	304	95171364	16.68	7.0027	4.06985	1.96898	304	*	304	95171364	Exon (NM_001272024.1/Sema6c, exon 17 of 21)	3	95167024	95174025	7002	1	Sema6c	XM_006501207.3	4223	NM_001272024.1;NR_073549.1;NR_073550.1;NR_073551.1;XM_006501205.1;XM_006501192.3;XM_006501193.3;XM_006501194.3;XM_006501195.3;XM_006501196.3;XM_006501197.3;XM_006501198.3;XM_006501201.3;XM_006501202.3;XM_006501204.3;XM_006501208.3;XM_006501209.3;NM_011351.2;XM_006501206.3;XM_006501207.3	Sema6c;Sema6c;Sema6c;Sema6c;Sema6c;Sema6c;Sema6c;Sema6c;Sema6c;Sema6c;Sema6c;Sema6c;Sema6c;Sema6c;Sema6c;Sema6c;Sema6c;Sema6c;Sema6c;Sema6c	0;0;0;0;0;0;0;0;0;0;0;0;0;0;0;0;0;0;0;0
chr1	74889515	74890003	489	74889705	15.75	7.17067	4.33393	1.97968	489	*	489	74889705	3' UTR	1	74889934	74893143	3210	2	Cryba2	NM_021541.3	3140	NM_021541.3;XM_006495656.3	Cryba2;Cryba2	0;0
chr1	74906788	74907235	448	74907045	15.75	7.17067	4.33393	1.97968	448	*	448	74907045	Exon (XR_001784604.1/Ccdc108, exon 24 of 31)	1	74900658	74900721	64	2	Mir375	NR_029876.1	-6067	XM_006495992.3;XM_006495994.3;XM_006495995.3;XM_006495990.1;XM_006495991.1;XM_006495993.1;XM_011238524.1;NM_001039495.1;XR_001784604.1;XR_001784603.1;XR_373253.1	Ccdc108;Ccdc108;Ccdc108;Ccdc108;Ccdc108;Ccdc108;Ccdc108;Ccdc108;Ccdc108;Ccdc108;Ccdc108	0;0;0;0;0;0;0;0;0;0;0
chr1	78195422	78195776	355	78195621	15.75	7.17067	4.33393	1.97968	355	*	355	78195621	Promoter (1-2kb)	1	78101267	78197136	95870	2	Pax3	NM_001159520.1	1360	NM_001159520.1;NM_008781.4	Pax3;Pax3	0;0
chr1	132887224	132887575	352	132887446	15.75	7.17067	4.33393	1.97968	352	*	352	132887446	Intron (NM_010732.4/Lrrn2, intron 1 of 1)	1	132880355	132940005	59651	1	Lrrn2	NM_010732.4	6869	NM_010732.4	Lrrn2	0
chr1	138845572	138845875	304	138845798	15.75	7.17067	4.33393	1.97968	304	*	304	138845798	Promoter (1-2kb)	1	138827992	138847443	19452	2	Lhx9	XM_017318637.1	1568	NM_010714.3;XM_017318637.1;XM_006529170.3;XM_017318628.1;XM_006529171.2;XM_006529172.3;XM_006529173.3	Lhx9;Lhx9;Lhx9;Lhx9;Lhx9;Lhx9;Lhx9	0;0;-2402;0;0;0;0
chr11	19015214	19015644	431	19015440	15.75	7.17067	4.33393	1.97968	431	*	431	19015440	Promoter (<=1kb)	11	18880668	19016103	135436	2	Meis1	XM_017314313.1	459	XR_381070.3;NM_001193271.1;NM_010789.3;XM_017314313.1;XM_006514559.3;XM_017314312.1;XR_001779899.1;XR_001779900.1	LOC101055656;Meis1;Meis1;Meis1;Meis1;Meis1;Meis1;Meis1	0;0;0;0;0;0;0;0
chr11	76667900	76668204	305	76668035	15.75	7.17067	4.33393	1.97968	305	*	305	76668035	Distal Intergenic	11	76672470	76673676	1207	1	Bhlha9	NM_177182.4	-4266	NA	NA	NA
chr11	84531671	84532290	620	84531831	15.75	7.17067	4.33393	1.97968	620	*	620	84531831	Intron (NR_038057.1/Lhx1os, intron 1 of 3)	11	84525660	84535831	10172	1	Lhx1os	NR_038057.1	6011	NR_038057.1	Lhx1os	0
chr11	96357812	96358166	355	96358036	15.75	7.17067	4.33393	1.97968	355	*	355	96358036	Distal Intergenic	11	96345721	96353149	7429	2	LOC102632302	XR_001780308.1	-4663	NA	NA	NA
chr11	102954102	102954405	304	102954226	15.75	7.17067	4.33393	1.97968	304	*	304	102954226	Distal Intergenic	11	102939264	102946461	7198	2	C1ql1	NM_011795.2	-7641	NA	NA	NA
chr11	119080372	119080827	456	119080611	15.75	7.17067	4.33393	1.97968	456	*	456	119080611	3' UTR	11	119077571	119086237	8667	2	Cbx4	NM_007625.2	5410	NM_007625.2	Cbx4	0
chr12	86544538	86544841	304	86544621	20.39	7.09102	3.56433	1.97968	304	*	304	86544621	Distal Intergenic	12	86488207	86521628	33422	1	Esrrb	XM_006515882.2	56331	NA	NA	NA
chr12	102887826	102888135	310	102888062	15.75	7.17067	4.33393	1.97968	310	*	310	102888062	Distal Intergenic	12	102812750	102879989	67240	2	Btbd7	XM_006515856.3	-7837	NA	NA	NA
chr12	109772008	109772361	354	109772083	15.75	7.17067	4.33393	1.97968	354	*	354	109772083	Distal Intergenic	12	109747928	109747949	22	1	Mir3072	NA	24080	NA	NA	NA
chr12	111456561	111456868	308	111456704	15.75	7.17067	4.33393	1.97968	308	*	308	111456704	Distal Intergenic	12	111442661	111455018	12358	1	Tnfaip2	NM_009396.2	13900	XR_381521.3;NM_009396.2	Tnfaip2;Tnfaip2	0;0
chr13	36725913	36726220	308	36726048	15.75	7.17067	4.33393	1.97968	308	*	308	36726048	Promoter (1-2kb)	13	36727304	36729167	1864	1	Gm30177	XR_382190.3	-1084	XR_382190.3;XR_873241.2;XR_001780894.1;XR_001780897.1;XR_001780893.1;XR_001780895.1;XR_001780896.1;XR_001780892.1;NM_153529.2;XM_006516738.3	Gm30177;Gm38636;Gm38636;Gm38636;Gm38636;Gm38636;Gm38636;Gm38636;Nrn1;Nrn1	-1084;8658;6350;6348;6348;6348;6348;6347;0;0
chr13	48729783	48730086	304	48729926	15.75	7.17067	4.33393	1.97968	304	*	304	48729926	Intron (XR_382338.2/Gm36784, intron 1 of 2)	13	48708189	48734084	25896	1	Gm36784	XR_382338.2	21594	XR_382338.2	Gm36784	0
chr13	54950857	54951199	343	54951076	15.75	7.17067	4.33393	1.97968	343	*	343	54951076	Promoter (1-2kb)	13	54949432	55006018	56587	1	Unc5a	NM_153131.3	1425	XR_873485.1;NM_001311128.1;XM_006517037.1;XM_006517038.1;XR_001780744.1;NM_153131.3	Gm31313;Unc5a;Unc5a;Unc5a;Unc5a;Unc5a	-1521;0;0;0;0;0
chr13	56248353	56248994	642	56248478	15.75	7.17067	4.33393	1.97968	642	*	642	56248478	Downstream (1-2kb)	13	56250492	56252163	1672	2	Neurog1	NM_010896.2	3169	NM_010896.2	Neurog1	0
chr15	55309285	55309797	513	55309546	15.75	7.17067	4.33393	1.97968	513	*	513	55309546	Promoter (1-2kb)	15	55307750	55520803	213054	1	Col14a1	NM_181277.3	1535	XM_006520384.3;XM_006520385.3;NM_181277.3	Col14a1;Col14a1;Col14a1	0;0;0
chr15	77997929	77998322	394	77998080	15.75	7.17067	4.33393	1.97968	394	*	394	77998080	Intron (XM_006520371.2/Cacng2, intron 3 of 4)	15	78012298	78054407	42110	1	LOC108168245	XR_001781709.1	-13976	XM_006520371.2;NM_007583.2	Cacng2;Cacng2	0;0
chr15	84491022	84491361	340	84491192	15.75	7.17067	4.33393	1.97968	340	*	340	84491192	Distal Intergenic	15	84379203	84482839	103637	2	1810041L15Rik	XM_006521444.3	-8183	NA	NA	NA
chr15	99089945	99090250	306	99090168	15.75	7.17067	4.33393	1.97968	306	*	306	99090168	Promoter (<=1kb)	15	99084086	99090694	6609	2	C1ql4	XM_006520975.2	444	XM_006520975.2;NM_001024702.1	C1ql4;C1ql4	0;-2217
chr15	102968568	102969051	484	102968843	16.68	7.0578	4.09853	1.97968	484	*	484	102968843	Promoter (1-2kb)	15	102966796	102971898	5103	1	Hoxc10	NM_010462.5	1772	NM_010462.5	Hoxc10	0
chr15	102974779	102975281	503	102975023	15.75	7.06494	4.27542	1.97968	503	*	503	102975023	Promoter (1-2kb)	15	102973401	102973422	22	1	Mir196a-2	NA	1378	NM_010462.5;NM_008272.3;NR_029722.1;NA;NA	Hoxc10;Hoxc9;Mir196a-2;Mir196a-2;Mir196a-2	0;-1751;0;0;0
chr15	103123750	103124241	492	103123990	15.75	7.17067	4.33393	1.97968	492	*	492	103123990	Intron (NR_045743.1/D930007P13Rik, intron 6 of 6)	15	103095186	103104847	9662	2	Gm28876	XR_875698.2	-18903	NR_045743.1	D930007P13Rik	0
chr16	35665944	35666317	374	35666194	15.75	7.17067	4.33393	1.97968	374	*	374	35666194	Distal Intergenic	16	35573270	35573611	342	2	LOC102638850	LOC102638850	-92333	XM_006521869.1;XM_011245844.1;XR_875743.2;NM_013661.2	Sema5b;Sema5b;Sema5b;Sema5b	0;0;0;0
chr16	44260491	44260794	304	44260585	15.75	7.17067	4.33393	1.97968	304	*	304	44260585	Intron (XM_006522237.1/Sidt1, intron 15 of 23)	16	44240177	44332541	92365	2	Sidt1	XM_006522237.1	71747	XM_006522237.1;XM_017317034.1;XR_384572.3;XR_875822.2;NM_001159419.1;NM_198034.3	Sidt1;Sidt1;Sidt1;Sidt1;Sidt1;Sidt1	0;0;0;0;0;0
chr17	25479085	25479393	309	25479296	15.75	7.17067	4.33393	1.97968	309	*	309	25479296	Distal Intergenic	17	25471590	25476594	5005	1	Tekt4	NM_027951.1	7495	XM_006524948.2;NM_027951.1	Tekt4;Tekt4	0;7495
chr17	30920701	30921014	314	30920793	19.46	7.08233	3.67974	1.97968	314	*	314	30920793	Intron (NM_021332.2/Glp1r, intron 5 of 12)	17	30901867	30936510	34644	1	Glp1r	NM_021332.2	18834	NM_021332.2	Glp1r	0
chr17	45358354	45358657	304	45358499	15.75	7.17067	4.33393	1.97968	304	*	304	45358499	Distal Intergenic	17	45298061	45299218	1158	1	Gm35204	XR_876814.2	60293	NA	NA	NA
chr17	48600333	48600785	453	48600594	15.75	7.17067	4.33393	1.97968	453	*	453	48600594	Distal Intergenic	17	48582943	48584111	1169	1	Gm30419	XR_385628.2	17390	NA	NA	NA
chr18	76771382	76771731	350	76771599	15.75	7.17067	4.33393	1.97968	350	*	350	76771599	Distal Intergenic	18	76846733	76901064	54332	1	Skor2	XM_006526436.3	-75002	NA	NA	NA
chr19	5549213	5549616	404	5549322	15.75	7.17067	4.33393	1.97968	404	*	404	5549322	3' UTR	19	5549235	5555337	6103	2	Ovol1	XM_011248606.2	5721	XM_006531866.2;XM_006531867.2;XM_017318322.1;NM_019935.3;XM_011248606.2;XM_006531675.3;XM_011248605.2;XM_006531676.3	Gm31166;Gm31166;Gm31166;Ovol1;Ovol1;Ovol1;Ovol1;Ovol1	0;0;0;0;0;0;0;0
chr19	10393844	10394353	510	10394129	15.75	7.17067	4.33393	1.97968	510	*	510	10394129	Intron (XM_006527204.3/Syt7, intron 1 of 12)	19	10389521	10453180	63660	1	Syt7	XM_017318257.1	4323	XM_006527204.3;XM_006527208.3;NM_018801.3;NM_173067.3;NM_173068.2;XM_017318252.1;XM_017318253.1;XM_017318255.1;XM_017318257.1	Syt7;Syt7;Syt7;Syt7;Syt7;Syt7;Syt7;Syt7;Syt7	0;0;0;0;0;0;0;0;0
chr19	41749557	41749903	347	41749636	15.75	7.17067	4.33393	1.97968	347	*	347	41749636	Promoter (2-3kb)	19	41597824	41747540	149717	2	Slit1	XM_011247200.2	-2017	NR_040320.1;XM_011247200.2	Gm19424;Slit1	0;-2017
chr2	35040917	35041278	362	35041137	15.75	7.17067	4.33393	1.97968	362	*	362	35041137	Intron (XM_017315669.1/Hc, intron 6 of 40)	2	34983331	35061441	78111	2	Hc	NM_010406.2	20163	XM_017315669.1;NM_010406.2	Hc;Hc	0;0
chr2	38342279	38342923	645	38342781	15.75	7.17067	4.33393	1.97968	645	*	645	38342781	Promoter (1-2kb)	2	38341064	38369736	28673	1	Lhx2	XM_006497738.3	1215	NM_001290646.1;XM_006497734.1;XM_006497735.2;XM_006497738.3	Lhx2;Lhx2;Lhx2;Lhx2	0;0;0;0
chr2	70067854	70068271	418	70068007	15.75	7.17067	4.33393	1.97968	418	*	418	70068007	Promoter (1-2kb)	2	70070038	70265428	195391	1	Myo3b	XM_017319045.1	-1767	NM_177376.4;XM_017319045.1;XM_017319041.1;XM_017319043.1;XM_017319042.1;XM_017319044.1;XM_006499745.3;XM_006499750.3;XM_017319038.1;XM_017319040.1;XM_017319039.1	Myo3b;Myo3b;Myo3b;Myo3b;Myo3b;Myo3b;Myo3b;Myo3b;Myo3b;Myo3b;Myo3b	0;-1767;-1767;-1767;-1767;-1767;-1767;-1767;-1767;-1767;-1767
chr2	71533397	71533721	325	71533442	15.75	7.17067	4.33393	1.97968	325	*	325	71533442	3' UTR	2	71529445	71533981	4537	1	Dlx1	NM_010053.2	3952	XM_006498671.3;XM_006498672.3;XM_006498673.3;XM_017315305.1;XM_017315307.1;XM_017315311.1;NM_010053.2;NR_002854.2	Dlx1;Dlx1;Dlx1;Dlx1;Dlx1;Dlx1;Dlx1;Dlx1as	0;0;0;0;0;0;0;0
chr2	74694831	74695519	689	74694981	15.75	7.17067	4.33393	1.97968	689	*	689	74694981	Promoter (2-3kb)	2	74697763	74700208	2446	1	Hoxd9	NM_013555.4	-2244	XM_006498789.3;NM_013554.5;NM_013555.4	Hoxd10;Hoxd10;Hoxd9	0;0;0
chr2	74726452	74726755	304	74726601	15.75	7.17067	4.33393	1.97968	304	*	304	74726601	Promoter (<=1kb)	2	74726114	74726135	22	1	Mir10b	NA	338	NM_010468.2;NM_010469.2;NR_029566.1;NA;NA	Hoxd3;Hoxd4;Mir10b;Mir10b;Mir10b	0;0;382;378;338
chr2	74747042	74747407	366	74747225	15.75	7.17067	4.33393	1.97968	366	*	366	74747225	3' UTR	2	74752684	74753742	1059	1	LOC102634401	NR_110447.1	-5277	NR_110445.1;NM_010468.2	Haglr;Hoxd3	0;0
chr2	93332197	93332500	304	93332421	15.75	7.17067	4.33393	1.97968	304	*	304	93332421	Promoter (1-2kb)	2	93203200	93334223	131024	2	Tspan18	XM_006499476.3	1723	NM_183180.2;XM_006499476.3;XM_006499475.3	Tspan18;Tspan18;Tspan18	0;0;0
chr2	94474654	94475034	381	94474867	15.75	7.17067	4.33393	1.97968	381	*	381	94474867	Distal Intergenic	2	94411727	94438186	26460	2	Api5	NM_007466.3	-36468	NA	NA	NA
chr3	87950428	87950733	306	87950488	15.75	7.17067	4.33393	1.97968	306	*	306	87950488	Promoter (1-2kb)	3	87948693	87953372	4680	1	Crabp2	NM_007759.2	1735	NM_007759.2	Crabp2	0
chr3	87972434	87972765	332	87972584	15.75	7.17067	4.33393	1.97968	332	*	332	87972584	Promoter (1-2kb)	3	87971093	87980451	9359	1	Nes	NM_016701.3	1341	NM_016701.3	Nes	0
chr3	97962522	97962931	410	97962702	15.75	7.17067	4.33393	1.97968	410	*	410	97962702	Intron (NM_001033779.2/Gm5544, intron 1 of 1)	3	97930173	97967018	36846	1	Gm5544	NM_001033779.2	32349	NM_001033779.2	Gm5544	0
chr4	114923792	114924313	522	114924047	15.75	7.17067	4.33393	1.97968	522	*	522	114924047	Promoter (1-2kb)	4	114925147	114926013	867	2	Foxe3	NM_015758.2	1700	NR_030721.1;NM_015758.2	Foxd2os;Foxe3	14503;1700
chr4	120743900	120744310	411	120744101	15.75	7.17067	4.33393	1.97968	411	*	411	120744101	Promoter (2-3kb)	4	120697473	120747176	49704	2	Kcnq4	NM_001081142.1	2866	XM_006503255.1;XM_011240582.1;XM_011240583.1;NM_001081142.1	Kcnq4;Kcnq4;Kcnq4;Kcnq4	0;0;0;0
chr4	125832263	125832611	349	125832401	15.75	7.17067	4.33393	1.97968	349	*	349	125832401	Intron (XR_868142.1/Gm40249, intron 2 of 2)	4	125829719	125836808	7090	2	Gm40249	XR_868142.1	4197	XR_868142.1;XR_868141.1	Gm40249;Gm40249	0;4197
chr4	154135169	154135514	346	154135438	15.75	7.17067	4.33393	1.97968	346	*	346	154135438	Intron (NM_011642.3/Trp73, intron 1 of 13)	4	154056249	154140208	83960	2	Trp73	NM_011642.3	4694	NM_011642.3	Trp73	0
chr4	154214286	154214595	310	154214483	15.75	7.17067	4.33393	1.97968	310	*	310	154214483	Promoter (1-2kb)	4	154216305	154221068	4764	1	LOC105247227	LOC105247227	-1710	LOC105247227;NM_001162977.1;XM_006538826.2;XM_011250240.1	LOC105247227;Megf6;Megf6;Megf6	-1710;0;0;0
chr4	154222469	154222862	394	154222764	15.75	7.17067	4.33393	1.97968	394	*	394	154222764	Intron (NM_001162977.1/Megf6, intron 3 of 36)	4	154216305	154221068	4764	1	LOC105247227	LOC105247227	6164	LOC105247227;NM_001162977.1;XM_006538826.2;XM_011250240.1	LOC105247227;Megf6;Megf6;Megf6	6164;0;0;0
chr5	97541225	97541535	311	97541516	15.75	7.17067	4.33393	1.97968	311	*	311	97541516	Intron (NR_045981.1/4930467D21Rik, intron 3 of 7)	5	97455161	97457008	1848	2	Gk2	NM_010294.1	-84217	NR_045981.1	4930467D21Rik	0
chr5	106456645	106456956	312	106456918	15.75	7.17067	4.33393	1.97968	312	*	312	106456918	Promoter (1-2kb)	5	106452523	106458166	5644	2	Barhl2	NM_001005477.1	1210	NM_001005477.1;XR_389476.2	Barhl2;Gm33151	0;-1630
chr5	111804683	111805027	345	111804821	15.75	7.17067	4.33393	1.97968	345	*	345	111804821	Intron (XR_389530.2/Gm36535, intron 2 of 2)	5	111798537	111807299	8763	1	Gm36535	XR_389529.2	6146	XR_389530.2;XR_389531.2;XR_389532.2;XR_389533.2;XR_389534.2;XR_389528.2;XR_389529.2	Gm36535;Gm36535;Gm36535;Gm36535;Gm36535;Gm36535;Gm36535	0;0;0;0;0;0;0
chr5	147279619	147279970	352	147279770	15.75	7.17067	4.33393	1.97968	352	*	352	147279770	Distal Intergenic	5	147283257	147283275	19	2	Mir7k	NA	3305	NA	NA	NA
chr6	6858288	6858591	304	6858407	15.75	7.17067	4.33393	1.97968	304	*	304	6858407	Intron (NR_015388.1/Dlx6os1, intron 1 of 1)	6	6863334	6867970	4637	1	Dlx6	NM_010057.2	-4743	NR_015388.1	Dlx6os1	0
chr6	52166545	52166890	346	52166615	15.75	7.17067	4.33393	1.97968	346	*	346	52166615	Promoter (<=1kb)	6	52166112	52166790	679	2	LOC108169142	XR_001785251.1	0	NM_010451.2;XM_011241225.2;XM_017321403.1;XM_017321404.1;XM_017321402.1;NM_010452.3;NR_131182.1;XR_001785251.1	Hoxa2;Hoxa3;Hoxa3;Hoxa3;Hoxa3;Hoxa3;Hoxaas2;LOC108169142	-1714;8985;13757;0;0;0;0;0
chr6	52251306	52251661	356	52251360	15.75	7.17067	4.33393	1.97968	356	*	356	52251360	Distal Intergenic	6	52242105	52245810	3706	2	Hoxa11	NM_010450.3	-5496	NR_015348.1	Hoxa11os	0
chr6	52258042	52258629	588	52258339	15.75	7.17067	4.33393	1.97968	588	*	588	52258339	Promoter (2-3kb)	6	52258853	52260880	2028	2	Hoxa13	NM_008264.1	2251	NM_008264.1	Hoxa13	2251
chr6	87586507	87586957	451	87586708	15.75	7.17067	4.33393	1.97968	451	*	451	87586708	Exon (XR_377810.2/Gm34222, exon 3 of 3)	6	87578589	87590577	11989	2	Prokr1	XM_006506432.3	3620	XR_377810.2;XR_377811.2;XM_006506432.3;XM_006506433.3;XM_006506431.3;NM_021381.3	Gm34222;Gm34222;Prokr1;Prokr1;Prokr1;Prokr1	0;0;0;0;0;0
chr7	16947857	16948273	417	16948060	15.75	7.17067	4.33393	1.97968	417	*	417	16948060	Promoter (1-2kb)	7	16949840	16964607	14768	1	Pnmal1	XM_006540361.3	-1567	XM_006540361.3;NM_001099636.2	Pnmal1;Pnmal2	-1567;0
chr7	19521689	19522094	406	19521968	15.75	7.17067	4.33393	1.97968	406	*	406	19521968	Promoter (2-3kb)	7	19518731	19525050	6320	1	Nkpd1	NM_027116.1	2958	XM_006540350.2;NM_027116.1	Nkpd1;Nkpd1	0;0
chr7	79518277	79518609	333	79518420	15.75	7.17067	4.33393	1.97968	333	*	333	79518420	Promoter (2-3kb)	7	79515435	79534403	18969	1	Mir9-3hg	NR_040312.1	2842	NR_040311.1;NR_040313.1;NR_040314.1;NR_040312.1	Mir9-3hg;Mir9-3hg;Mir9-3hg;Mir9-3hg	0;0;0;0
chr7	79539636	79539990	355	79539730	15.75	7.17067	4.33393	1.97968	355	*	355	79539730	Intron (XR_001778187.1/Gm35040, intron 1 of 1)	7	79535737	79558537	22801	1	Gm35040	XR_001778187.1	3899	XR_391642.1;XR_001778187.1	Gm31740;Gm35040	0;0
chr7	81707594	81707975	382	81707842	15.75	7.17067	4.33393	1.97968	382	*	382	81707842	Promoter (<=1kb)	7	81600481	81706925	106445	2	Homer2	NM_011983.2	-669	XR_882262.1;XR_391652.2;NM_001164086.1;NM_011983.2	Gm32579;Gm32579;Homer2;Homer2	2166;8891;-669;-669
chr7	128116666	128116976	311	128116803	15.75	7.17067	4.33393	1.97968	311	*	311	128116803	Exon (NM_001082960.1/Itgam, exon 29 of 30)	7	128126381	128127210	830	1	LOC108167515	LOC108167515	-9405	NM_001082960.1;NM_008401.2	Itgam;Itgam	0;0
chr7	142906445	142906870	426	142906717	15.75	7.17067	4.33393	1.97968	426	*	426	142906717	Distal Intergenic	7	142892776	142899966	7191	2	Th	NM_009377.1	-6479	NA	NA	NA
chr8	12124221	12124600	380	12124362	15.75	7.17067	4.33393	1.97968	380	*	380	12124362	Distal Intergenic	8	12234676	12239916	5241	2	Gm33029	XR_378716.2	115316	NA	NA	NA
chr8	12389856	12390192	337	12389966	15.75	7.17067	4.33393	1.97968	337	*	337	12389966	Intron (NR_027975.2/Gm5607, intron 1 of 7)	8	12385771	12436732	50962	1	Gm5607	NR_027975.2	4085	NR_027975.2	Gm5607	0
chr8	12549801	12550134	334	12550043	15.75	7.17067	4.33393	1.97968	334	*	334	12550043	Distal Intergenic	8	12573000	12600744	27745	1	Spaca7	XM_006508929.2	-22866	NA	NA	NA
chr8	23693032	23693387	356	23693144	15.75	7.17067	4.33393	1.97968	356	*	356	23693144	Intron (XM_017312858.1/Zmat4, intron 1 of 6)	8	23699660	24063117	363458	1	Zmat4	XM_006509139.3	-6273	XM_017312858.1;XM_006509140.3;XM_011242142.2;NM_001277239.1;NM_177086.4;XM_006509141.2;XM_011242141.2	Zmat4;Zmat4;Zmat4;Zmat4;Zmat4;Zmat4;Zmat4	0;0;0;0;0;0;0
chr8	71691880	71692183	304	71692052	15.75	7.17067	4.33393	1.97968	304	*	304	71692052	Promoter (2-3kb)	8	71689252	71690577	1326	1	Insl3	NM_013564.7	2628	XM_006509752.3;XM_006509753.3;NM_028189.3;NM_013564.7;NM_010589.6	B3gnt3;B3gnt3;B3gnt3;Insl3;Jak3	0;0;0;2628;15497
chr8	121081049	121081658	610	121081226	15.75	7.17067	4.33393	1.97968	610	*	610	121081226	Promoter (1-2kb)	8	121054882	121083110	28229	2	Fendrr	NR_045471.2	1452	NR_045471.2;NR_130109.1;NM_010426.2	Fendrr;Fendrr;Foxf1	0;0;-2728
chr8	121119710	121120342	633	121119946	15.75	7.17067	4.33393	1.97968	633	*	633	121119946	Distal Intergenic	8	121116171	121118895	2725	1	Foxc2	NM_013519.2	3539	NM_013519.2	Foxc2	3539
chr9	43955106	43955413	308	43955356	15.75	7.17067	4.33393	1.97968	308	*	308	43955356	Distal Intergenic	9	43960966	43974170	13205	2	Gm30373	XR_379333.2	18757	NA	NA	NA
chr9	68650415	68650765	351	68650548	15.75	7.17067	4.33393	1.97968	351	*	351	68650548	Promoter (2-3kb)	9	68653407	68671170	17764	1	Rora	XM_011242682.2	-2642	XR_379584.1;XM_011242682.2;XR_001778824.1;XM_017313219.1	Gm31325;Rora;Rora;Rora	3026;-2642;-2642;-2971
chr9	69789462	69789765	304	69789628	15.75	7.17067	4.33393	1.97968	304	*	304	69789628	Intron (NR_040765.1/B230323A14Rik, intron 1 of 4)	9	69767416	69770131	2716	1	Gm31530	XR_379586.1	22046	NR_040765.1	B230323A14Rik	0
chr9	95556718	95557071	354	95556797	15.75	7.17067	4.33393	1.97968	354	*	354	95556797	Promoter (1-2kb)	9	95558517	95559191	675	1	Gm32281	XR_001779260.1	-1446	XR_001779260.1;NM_198414.2	Gm32281;Paqr9	-1446;-2746
chr9	111439957	111440324	368	111440082	15.75	7.17067	4.33393	1.97968	368	*	368	111440082	Promoter (<=1kb)	9	111439081	111489611	50531	1	Dclk3	NM_172928.5	876	NM_172928.5	Dclk3	0
chr16	38707845	38708448	604	38707961	17.61	7.18224	4.00303	1.98062	604	*	604	38707961	Intron (NM_020260.2/Arhgap31, intron 1 of 11)	16	38598343	38713035	114693	2	Arhgap31	NM_020260.2	4587	NM_020260.2	Arhgap31	0
chr11	96337489	96338018	530	96337704	20.39	7.28682	3.64699	2.06497	530	*	530	96337704	Promoter (1-2kb)	11	96339804	96347930	8127	1	Hoxb3	XM_011248757.2	-1786	XM_006532290.3;NM_001079869.1;XM_006532289.3;XM_006532288.1;XM_006532283.3;XM_006532291.2;XM_006532284.3;XM_006532285.3;XM_011248757.2;XM_006532286.3	Hoxb3;Hoxb3;Hoxb3;Hoxb3;Hoxb3;Hoxb3;Hoxb3;Hoxb3;Hoxb3;Hoxb3	0;0;0;0;0;0;0;0;0;-2864
chr11	115256441	115256859	419	115256785	22.24	7.28564	3.42964	2.06497	419	*	419	115256785	Intron (XM_017314277.1/Grin2c, intron 4 of 12)	11	115249169	115266976	17808	2	Grin2c	XM_017314277.1	10117	XM_017314277.1;XM_017314278.1;XM_011248741.1;XM_011248738.2;XM_017314276.1;XM_017314279.1;XM_017314280.1;NM_010350.2;XM_011248742.2;XM_011248739.1;XR_879516.1;XR_388349.3;XM_006532242.3;XM_011248743.2	Grin2c;Grin2c;Grin2c;Grin2c;Grin2c;Grin2c;Grin2c;Grin2c;Grin2c;Grin2c;Grin2c;Grin2c;Grin2c;Grin2c	0;0;0;0;0;0;0;0;0;0;0;0;0;0
chr11	119048601	119049114	514	119048840	18.53	7.28745	3.90654	2.06497	514	*	514	119048840	Distal Intergenic	11	119038436	119040913	2478	2	Cbx8	NM_013926.1	-7688	NA	NA	NA
chr4	154032474	154032852	379	154032560	18.53	7.28745	3.90654	2.06497	379	*	379	154032560	Exon (NM_001033455.2/Ccdc27, exon 10 of 12)	4	154026221	154056559	30339	1	Gm31672	XR_001784514.1	6253	NM_001033455.2;XR_391011.3;XR_391012.3;XR_881618.2;XR_001784515.1;XR_001784513.1;XR_881617.2;XR_001784514.1	Ccdc27;Gm31672;Gm31672;Gm31672;Gm31672;Gm31672;Gm31672;Gm31672	0;0;0;0;0;0;0;0
chr5	139974862	139975385	524	139975117	18.53	7.28745	3.90654	2.06497	524	*	524	139975117	Distal Intergenic	5	139912591	139974725	62135	1	Elfn1	XM_006504702.3	62271	XM_006504701.3;XM_017320882.1;NM_175522.3;XM_006504704.3;XM_006504703.3;XM_006504702.3	Elfn1;Elfn1;Elfn1;Elfn1;Elfn1;Elfn1	0;0;0;0;0;0
chr8	70485767	70486070	304	70485883	18.53	7.28745	3.90654	2.06497	304	*	304	70485883	Promoter (1-2kb)	8	70483867	70487358	3492	2	Tmem59l	NM_182991.2	1288	XR_870493.1;XM_011242322.2;NM_182991.2	LOC105243207;Tmem59l;Tmem59l	-2525;0;0
chr1	120582425	120582728	304	120582655	18.53	7.36749	3.94441	2.1364	304	*	304	120582655	Distal Intergenic	1	120569428	120572277	2850	2	Gm41939	XR_878467.1	-10148	NA	NA	NA
chr6	52198433	52198776	344	52198644	16.68	7.40182	4.27949	2.16889	344	*	344	52198644	Promoter (2-3kb)	6	52201124	52213597	12474	1	Hoxaas3	NR_015611.2	-2348	XM_017321402.1;NM_010452.3;NM_010453.5;NR_015611.2	Hoxa3;Hoxa3;Hoxa5;Hoxaas3	0;0;5811;0
chr7	143414414	143414765	352	143414675	17.61	7.50899	4.16653	2.27362	352	*	352	143414675	Intron (XM_006508492.2/Kcnq1, intron 15 of 15)	7	143458339	143461050	2712	2	Cdkn1c	NM_001161624.1	46285	XM_006508492.2;XM_006508489.3;XM_011241982.2;XM_006508490.3;XM_006508488.3;NM_008434.2;XM_017321998.1	Kcnq1;Kcnq1;Kcnq1;Kcnq1;Kcnq1;Kcnq1;Kcnq1	0;0;0;0;0;0;0
chr3	87976045	87976371	327	87976185	19.46	7.5573	3.89257	2.31832	327	*	327	87976185	Exon (NM_016701.3/Nes, exon 4 of 4)	3	87971093	87980451	9359	1	Nes	NM_016701.3	4952	NM_016701.3	Nes	0
chr14	25345502	25345827	326	25345594	16.68	7.58304	4.3761	2.31915	326	*	326	25345594	Intron (XR_874452.2/Zmiz1os1, intron 1 of 7)	14	25260214	25378512	118299	2	Zmiz1os1	XR_001781189.1	32685	XR_874452.2;XR_874460.2;XR_874461.2;XR_001781190.1;XR_001781191.1;XR_001781193.1;XR_001781194.1;XR_001781199.1;XR_001781189.1;XR_001781192.1	Zmiz1os1;Zmiz1os1;Zmiz1os1;Zmiz1os1;Zmiz1os1;Zmiz1os1;Zmiz1os1;Zmiz1os1;Zmiz1os1;Zmiz1os1	0;0;0;0;0;0;0;0;0;0
chr15	101894015	101894516	502	101894261	16.68	7.58304	4.3761	2.31915	502	*	502	101894261	Promoter (1-2kb)	15	101884351	101892920	8570	2	Krt76	NM_001033177.2	-1095	NM_001033177.2	Krt76	-1095
chr19	45228661	45229120	460	45228820	16.68	7.58304	4.3761	2.31915	460	*	460	45228820	Distal Intergenic	19	45233728	45235236	1509	2	Lbx1	NM_010691.5	6116	NA	NA	NA
chr2	119317791	119318094	304	119317937	16.68	7.58304	4.3761	2.31915	304	*	304	119317937	Distal Intergenic	2	119325784	119335666	9883	1	Dll4	NM_019454.3	-7690	NA	NA	NA
chr2	167802760	167803070	311	167802848	16.68	7.58304	4.3761	2.31915	311	*	311	167802848	Distal Intergenic	2	167789368	167796286	6919	1	Gm32513	XR_375282.1	13392	NA	NA	NA
chr3	88224837	88225142	306	88224984	16.68	7.58304	4.3761	2.31915	306	*	306	88224984	Intron (XR_001783877.1/Gm3764, intron 6 of 8)	3	88221300	88229959	8660	1	Gm3764	XR_001783905.1	3537	XR_001783877.1;XR_001783875.1;XR_001783876.1;XR_001783879.1;XR_001783880.1;XR_001783909.1;XR_001783910.1;XR_001783906.1;XR_001783907.1;XR_001783908.1;XR_001783884.1;XR_001783887.1;XR_001783878.1;XR_001783873.1;XR_001783888.1;XR_001783889.1;XR_001783890.1;XR_001783874.1;XR_001783882.1;XR_001783895.1;XR_001783886.1;XR_001783881.1;XR_001783892.1;XR_001783897.1;XR_001783883.1;XR_001783904.1;XR_001783…	Gm3764;Gm3764;Gm3764;Gm3764;Gm3764;Gm3764;Gm3764;Gm3764;Gm3764;Gm3764;Gm3764;Gm3764;Gm3764;Gm3764;Gm3764;Gm3764;Gm3764;Gm3764;Gm3764;Gm3764;Gm3764;Gm3764;Gm3764;Gm3764;Gm3764;Gm3764;Gm3764;Gm3764;Gm3764;Gm3764;Gm3764;Gm3764;Gm3764;Gm3764;Gm3764;Gm3764;Gm3764;Gm3764;Gm3764	0;0;0;0;0;0;0;0;0;0;0;0;0;0;0;0;0;0;0;0;0;0;0;0;0;0;0;0;0;0;0;0;0;0;0;0;0;0;0
chr6	42352710	42353105	396	42352934	16.68	7.58304	4.3761	2.31915	396	*	396	42352934	Promoter (2-3kb)	6	42349828	42360213	10386	1	Zyx	NM_001289617.1	2882	XM_006505936.3;NM_001289618.1;NM_001289619.1;NM_011777.3;NM_001289617.1	Zyx;Zyx;Zyx;Zyx;Zyx	0;0;0;0;0
chr7	143447782	143448388	607	143448127	16.68	7.58304	4.3761	2.31915	607	*	607	143448127	Distal Intergenic	7	143458339	143461050	2712	2	Cdkn1c	NM_001161624.1	12662	NA	NA	NA
chr9	32406763	32407066	304	32406821	16.68	7.58304	4.3761	2.31915	304	*	304	32406821	Intron (XR_379223.3/Gm31755, intron 1 of 2)	9	32370127	32411798	41672	2	Gm31755	XR_379223.3	4732	XR_379223.3	Gm31755	0
chr11	96339571	96339994	424	96339816	23.17	7.60524	3.45227	2.3404	424	*	424	96339816	Promoter (<=1kb)	11	96339804	96347930	8127	1	Hoxb3	XM_011248757.2	0	XM_006532290.3;NM_001079869.1;XM_006532289.3;XM_006532288.1;XM_006532283.3;XM_006532291.2;XM_006532284.3;XM_006532285.3;XM_011248757.2;XM_006532286.3	Hoxb3;Hoxb3;Hoxb3;Hoxb3;Hoxb3;Hoxb3;Hoxb3;Hoxb3;Hoxb3;Hoxb3	0;0;0;0;0;0;0;0;0;-888
chr11	96307082	96307700	619	96307488	17.61	7.6226	4.22404	2.35691	619	*	619	96307488	Promoter (<=1kb)	11	96307103	96347930	40828	1	Hoxb3	XM_006532290.3	0	XM_006532290.3;NM_008268.2;NR_131758.1	Hoxb3;Hoxb5;Hoxb5os	0;3570;0
chr10	74948253	74948588	336	74948407	16.68	7.66459	4.41986	2.35911	336	*	336	74948407	Distal Intergenic	10	74967090	75016907	49818	1	Gnaz	XM_006513237.2	-18502	NA	NA	NA
chr11	34309882	34310244	363	34310047	16.68	7.66459	4.41986	2.35911	363	*	363	34310047	Intron (NM_033374.3/Dock2, intron 29 of 51)	11	34314822	34422640	107819	1	Fam196b	NM_001025382.2	-4578	XR_872389.2;NM_033374.3;XM_017314862.1;XM_017314861.1	4930403D09Rik;Dock2;Dock2;Dock2	10207;0;0;0
chr11	115254835	115255138	304	115254966	16.68	7.66459	4.41986	2.35911	304	*	304	115254966	Intron (XM_017314277.1/Grin2c, intron 7 of 12)	11	115249169	115266976	17808	2	Grin2c	XM_017314277.1	11838	XM_017314277.1;XM_017314278.1;XM_011248741.1;XM_011248738.2;XM_017314276.1;XM_017314279.1;XM_017314280.1;NM_010350.2;XM_011248742.2;XM_011248739.1;XR_879516.1;XR_388349.3;XM_006532242.3;XM_011248743.2	Grin2c;Grin2c;Grin2c;Grin2c;Grin2c;Grin2c;Grin2c;Grin2c;Grin2c;Grin2c;Grin2c;Grin2c;Grin2c;Grin2c	0;0;0;0;0;0;0;0;0;0;0;0;0;0
chr11	119088837	119089333	497	119089077	16.68	7.66459	4.41986	2.35911	497	*	497	119089077	Promoter (2-3kb)	11	119077571	119086237	8667	2	Cbx4	NM_007625.2	-2600	NM_007625.2	Cbx4	0
chr15	103122619	103122922	304	103122797	16.68	7.66459	4.41986	2.35911	304	*	304	103122797	Downstream (<1kb)	15	103095186	103104847	9662	2	Gm28876	XR_875698.2	-17772	NR_045743.1	D930007P13Rik	0
chr15	103123305	103123645	341	103123408	16.68	7.66459	4.41986	2.35911	341	*	341	103123408	Intron (NR_045743.1/D930007P13Rik, intron 6 of 6)	15	103095186	103104847	9662	2	Gm28876	XR_875698.2	-18458	NR_045743.1	D930007P13Rik	0
chr16	94090907	94091263	357	94091154	16.68	7.66459	4.41986	2.35911	357	*	357	94091154	Promoter (1-2kb)	16	94093204	94126037	32834	1	Sim2	XM_006522967.3	-1941	XM_017316897.1;XM_006522966.3;NM_011377.2;XM_006522967.3;XM_006522968.3	Sim2;Sim2;Sim2;Sim2;Sim2	0;0;0;0;0
chr2	92026950	92027289	340	92027097	16.68	7.66459	4.41986	2.35911	340	*	340	92027097	Promoter (<=1kb)	2	92028095	92043469	15375	1	Gm31473	XR_866531.2	-806	NM_011957.2;XR_866535.2;XR_866531.2;XR_374777.2;XR_866532.1;XR_866534.2	Creb3l1;Gm31473;Gm31473;Gm31473;Gm31473;Gm31473	-2780;0;-806;-806;-806;-1136
chr3	87991369	87991680	312	87991497	16.68	7.66459	4.41986	2.35911	312	*	312	87991497	Intron (NM_007529.2/Bcan, intron 8 of 13)	3	87987532	87998832	11301	2	Bcan	XM_006500937.3	7152	NM_007529.2;XM_006500937.3;XM_006500936.3;NM_001109758.1	Bcan;Bcan;Bcan;Bcan	0;0;0;8676
chr4	120738461	120738824	364	120738647	16.68	7.66459	4.41986	2.35911	364	*	364	120738647	Intron (XM_006503255.1/Kcnq4, intron 1 of 12)	4	120697473	120747176	49704	2	Kcnq4	NM_001081142.1	8352	XM_006503255.1;XM_011240582.1;XM_011240583.1;NM_001081142.1	Kcnq4;Kcnq4;Kcnq4;Kcnq4	0;0;0;0
chr4	138474664	138475058	395	138474774	16.68	7.66459	4.41986	2.35911	395	*	395	138474774	Distal Intergenic	4	138455148	138460126	4979	1	Camk2n1	NM_025451.2	19516	NA	NA	NA
chr5	29475728	29476043	316	29475843	16.68	7.66459	4.41986	2.35911	316	*	316	29475843	Promoter (2-3kb)	5	29473823	29478470	4648	2	Mnx1	NM_019944.2	2427	NM_019944.2	Mnx1	0
chr5	120400278	120400751	474	120400574	16.68	7.66459	4.41986	2.35911	474	*	474	120400574	Distal Intergenic	5	120423794	120431680	7887	2	Gm31976	XR_878743.1	30929	NA	NA	NA
chr9	45266837	45267510	674	45267359	16.68	7.66459	4.41986	2.35911	674	*	674	45267359	Promoter (<=1kb)	9	45266643	45266707	65	2	Mir7086	NR_106054.1	-130	NM_001324486.1;NM_008348.3;NR_136903.1;NA;NR_106054.1;NA	Il10ra;Il10ra;Il10ra;Mir7086;Mir7086;Mir7086	0;0;0;-174;-130;-135
chr2	91094634	91094937	304	91094834	16.68	7.70751	4.44296	2.3989	304	*	304	91094834	Promoter (1-2kb)	2	91096678	91115759	19082	1	Spi1	NM_011355.2	-1741	XM_011239397.2;XM_017316733.1;NM_011355.2;XM_006499038.2	Spi1;Spi1;Spi1;Spi1	0;0;-1741;-1789
chr13	73270059	73270577	519	73270325	17.61	7.73871	4.28317	2.41835	519	*	519	73270325	Distal Intergenic	13	73264669	73269622	4954	1	Irx4	XM_006517293.2	5390	XM_006517292.2;XM_006517296.1;XM_006517294.3;NM_018885.2;XM_006517295.1;XM_006517293.2	Irx4;Irx4;Irx4;Irx4;Irx4;Irx4	10469;9985;9768;9562;6835;5390
chr15	98605939	98606242	304	98606131	17.61	7.73871	4.28317	2.41835	304	*	304	98606131	Promoter (1-2kb)	15	98596152	98604869	8718	2	Adcy6	XR_383972.3	-1070	XM_006520303.3;XM_017316367.1;XR_383971.3;NM_007405.2;XM_006520314.3;XM_006520315.1;XM_006520306.3;XM_006520307.2;XR_001781491.1;XR_383972.3	Adcy6;Adcy6;Adcy6;Adcy6;Adcy6;Adcy6;Adcy6;Adcy6;Adcy6;Adcy6	-1073;-1073;-1070;0;0;0;0;0;-1072;-1070
chr6	72992542	72992893	352	72992636	17.61	7.73871	4.28317	2.41835	352	*	352	72992636	Distal Intergenic	6	73007100	73010731	3632	1	Gm31547	XR_377768.3	-14207	NA	NA	NA
chr9	88336245	88336771	527	88336719	21.31	7.73977	3.71877	2.41835	527	*	527	88336719	Intron (NM_011851.4/Nt5e, intron 1 of 8)	9	88327609	88372089	44481	1	Nt5e	NM_011851.4	8636	NM_011851.4	Nt5e	0
chr10	22156648	22157034	387	22156783	20.39	7.75082	3.8464	2.4223	387	*	387	22156783	Promoter (1-2kb)	10	22158532	22183921	25390	1	Raet1e	XM_006512777.2	-1498	XM_006512777.2;XM_006512779.2;XM_006512780.2	Raet1e;Raet1e;Raet1e	-1498;-1498;-1498
chr1	138844476	138844872	397	138844628	16.68	7.94862	4.57365	2.48	397	*	397	138844628	Promoter (1-2kb)	1	138829832	138843170	13339	2	Lhx9	XM_006529170.3	-1306	NM_001025565.2;NM_010714.3;XM_017318637.1;XM_006529170.3;XM_017318628.1;XM_006529171.2;XM_006529172.3;XM_006529173.3;NM_001042577.1	Lhx9;Lhx9;Lhx9;Lhx9;Lhx9;Lhx9;Lhx9;Lhx9;Lhx9	-2032;0;0;-1306;0;0;0;0;-2032
chr10	60645957	60646313	357	60646080	16.68	7.94862	4.57365	2.48	357	*	357	60646080	Intron (XM_017313927.1/Cdh23, intron 3 of 68)	10	60302748	60657601	354854	2	Cdh23	XM_017313927.1	11288	XM_017313927.1;XM_017313926.1;XM_017313930.1;NM_001252635.1;NM_023370.3;NR_045556.1;XM_017313928.1	Cdh23;Cdh23;Cdh23;Cdh23;Cdh23;Cdh23;Cdh23	0;0;0;0;0;0;0
chr10	87487339	87487691	353	87487413	16.68	7.94862	4.57365	2.48	353	*	353	87487413	Distal Intergenic	10	87491041	87493660	2620	2	Ascl1	NM_008553.4	5969	NA	NA	NA
chr11	5865847	5866238	392	5866059	16.68	7.94862	4.57365	2.48	392	*	392	5866059	Intron (NM_001291857.2/Aebp1, intron 6 of 20)	11	5861866	5872248	10383	1	Aebp1	NM_009636.3	3981	NM_001291857.2;NM_009636.3	Aebp1;Aebp1	0;0
chr11	96297319	96297637	319	96297437	16.68	7.94862	4.57365	2.48	319	*	319	96297437	Promoter (1-2kb)	11	96299171	96301569	2399	1	Hoxb6	NM_008269.1	-1534	NR_131758.1;XM_006532292.3;NM_008269.1	Hoxb5os;Hoxb6;Hoxb6	0;0;0
chr11	96316114	96316493	380	96316337	18.53	7.90389	4.20239	2.48	380	*	380	96316337	Promoter (<=1kb)	11	96317165	96317274	110	1	Mir10a	NR_029784.1	-672	XM_006532290.3;NM_010459.7;NR_029784.1;NA;NA	Hoxb3;Hoxb4;Mir10a;Mir10a;Mir10a	0;0;-672;-693;-734
chr11	112863345	112863733	389	112863624	16.68	7.94862	4.57365	2.48	389	*	389	112863624	Promoter (1-2kb)	11	112862063	112894387	32325	1	LOC108167938	XR_001780359.1	1282	XR_001780360.1;XR_001780359.1	LOC108167938;LOC108167938	0;0
chr11	114465494	114465826	333	114465684	16.68	7.94862	4.57365	2.48	333	*	333	114465684	Distal Intergenic	11	114413405	114448860	35456	2	4932435O22Rik	NR_027643.2	-16634	NA	NA	NA
chr11	119069942	119070245	304	119070051	16.68	7.94862	4.57365	2.48	304	*	304	119070051	Distal Intergenic	11	119077571	119086237	8667	2	Cbx4	NM_007625.2	15992	NA	NA	NA
chr12	107965893	107966213	321	107965973	16.68	7.94862	4.57365	2.48	321	*	321	107965973	Intron (NM_001079883.1/Bcl11b, intron 2 of 3)	12	107912607	107981119	68513	2	Bcl11b	XM_006516116.2	14906	NM_001079883.1;NM_001286343.1;NM_021399.2;XM_006516116.2;XM_006516113.3;XM_006516110.3;XM_011244152.2;XM_017315143.1;XM_017315144.1;XM_017315145.1;XM_006516114.3;XM_006516111.3;XM_011244153.2	Bcl11b;Bcl11b;Bcl11b;Bcl11b;Bcl11b;Bcl11b;Bcl11b;Bcl11b;Bcl11b;Bcl11b;Bcl11b;Bcl11b;Bcl11b	0;0;0;0;0;0;0;0;0;0;0;0;0
chr13	40729748	40730083	336	40729933	16.68	7.94862	4.57365	2.48	336	*	336	40729933	Promoter (<=1kb)	13	40715302	40729491	14190	2	Tfap2a	XM_006516903.3	-257	NR_125899.1;XM_017315479.1;XM_006516903.3;XM_006516902.3;NM_001122948.2;NM_011547.4;NM_001301674.1	Gm26688;Tfap2a;Tfap2a;Tfap2a;Tfap2a;Tfap2a;Tfap2a	0;-535;-257;0;0;0;0
chr14	122071563	122071906	344	122071783	16.68	7.94862	4.57365	2.48	344	*	344	122071783	Distal Intergenic	14	122097939	122106974	9036	2	A330035P11Rik	NR_015586.2	35068	NA	NA	NA
chr15	55907406	55907802	397	55907590	16.68	7.94862	4.57365	2.48	397	*	397	55907590	Promoter (<=1kb)	15	55638505	55907304	268800	2	Sntb1	XM_006520671.3	-102	XM_006520671.3;NM_016667.3	Sntb1;Sntb1	-102;-457
chr15	103071732	103072101	370	103071896	16.68	7.94862	4.57365	2.48	370	*	370	103071896	Distal Intergenic	15	103026807	103063780	36974	2	Gm30528	XR_384510.3	-7952	NA	NA	NA
chr2	74689509	74689955	447	74689661	16.68	7.94862	4.57365	2.48	447	*	447	74689661	Promoter (1-2kb)	2	74691891	74695106	3216	1	Hoxd10	NM_013554.5	-1936	XM_006498789.3;NM_013554.5;NR_073086.1;NM_008273.2	Hoxd10;Hoxd10;Hoxd11;Hoxd11	0;0;9951;7186
chr2	122300070	122300439	370	122300262	18.53	7.90389	4.20239	2.48	370	*	370	122300262	Promoter (1-2kb)	2	122298900	122302885	3986	1	Duoxa2	NM_025777.2	1170	XM_006499110.2;NM_177610.2;NM_025777.2	Duox2;Duox2;Duoxa2	0;-1905;0
chr2	122357432	122357735	304	122357557	16.68	7.94862	4.57365	2.48	304	*	304	122357557	Intron (XM_017319108.1/Shf, intron 2 of 6)	2	122348892	122367131	18240	2	Shf	XM_017319108.1	9396	XM_017319108.1;NM_001013829.2;XM_006499876.3;XM_006499877.2	Shf;Shf;Shf;Shf	0;0;0;0
chr2	128894703	128895006	304	128894797	16.68	7.94862	4.57365	2.48	304	*	304	128894797	Exon (XM_006500157.3/Fbln7, exon 7 of 8)	2	128907296	128923214	15919	2	LOC108168792	XR_001783469.1	28208	XM_006500157.3;NM_024237.4	Fbln7;Fbln7	0;0
chr2	160594270	160594573	304	160594443	16.68	7.94862	4.57365	2.48	304	*	304	160594443	Distal Intergenic	2	160567634	160580769	13136	2	Gm14221	XR_866919.1	-13501	NA	NA	NA
chr2	178197385	178197690	306	178197422	16.68	7.94862	4.57365	2.48	306	*	306	178197422	Intron (NM_001177789.1/Phactr3, intron 1 of 12)	2	178193084	178338492	145409	1	Phactr3	NM_001007154.3	4301	NM_001177789.1;NM_001177790.1;NM_028806.2;NM_001177791.1;NM_001007154.3	Phactr3;Phactr3;Phactr3;Phactr3;Phactr3	0;0;0;0;0
chr3	108417440	108417892	453	108417664	16.68	7.94862	4.57365	2.48	453	*	453	108417664	Promoter (1-2kb)	3	108390848	108415920	25073	2	Celsr2	XM_006501692.2	-1520	NM_001004177.2;NM_017392.3;XM_006501691.3;XM_017319649.1;XM_006501692.2	Celsr2;Celsr2;Celsr2;Celsr2;Celsr2	-1946;-1946;-1927;-1927;-1520
chr4	22498830	22499496	667	22499224	16.68	7.94862	4.57365	2.48	667	*	667	22499224	Distal Intergenic	4	22490548	22493126	2579	1	Gm30731	NR_131335.1	8282	NA	NA	NA
chr4	125466608	125466911	304	125466795	16.68	7.94862	4.57365	2.48	304	*	304	125466795	Exon (XR_001784439.1/Gm32756, exon 2 of 3)	4	125451074	125477201	26128	1	Gm32756	XR_001784441.1	15534	XR_001784439.1;XR_001784440.1;XR_001784441.1	Gm32756;Gm32756;Gm32756	0;0;0
chr4	152216047	152216673	627	152216247	16.68	7.94862	4.57365	2.48	627	*	627	152216247	Intron (NM_133348.2/Acot7, intron 2 of 8)	4	152199868	152271853	71986	1	Acot7	XM_006539169.2	16179	NM_133348.2;NM_001146057.1;NM_001146058.1;XM_006539169.2	Acot7;Acot7;Acot7;Acot7	0;0;0;0
chr4	154118054	154118483	430	154118352	16.68	7.94862	4.57365	2.48	430	*	430	154118352	Promoter (1-2kb)	4	154056253	154116600	60348	2	Trp73	XM_006538720.2	-1454	NM_011642.3;XM_006538720.2	Trp73;Trp73	0;0
chr4	154273275	154273579	305	154273499	16.68	7.94862	4.57365	2.48	305	*	305	154273499	Intron (NM_001162977.1/Megf6, intron 36 of 36)	4	154278470	154299895	21426	2	Arhgef16	NM_001112744.1	26316	NM_001162977.1;XM_006538826.2;XM_011250240.1;XM_006538827.2	Megf6;Megf6;Megf6;Megf6	0;0;0;0
chr5	111072787	111073253	467	111072983	16.68	7.94862	4.57365	2.48	467	*	467	111072983	Intron (XM_006534844.3/Ttc28, intron 2 of 21)	5	111004208	111004227	20	1	Mir701	NA	68579	XM_006534844.3;XM_006534845.3;NM_001267622.1;XM_006534846.3	Ttc28;Ttc28;Ttc28;Ttc28	0;0;0;0
chr5	120227423	120227726	304	120227495	16.68	7.94862	4.57365	2.48	304	*	304	120227495	Intron (XR_387670.2/Gm31836, intron 2 of 2)	5	120222030	120235233	13204	2	Gm31836	XR_387670.2	7507	XR_387670.2	Gm31836	0
chr5	120424763	120425072	310	120424887	16.68	7.94862	4.57365	2.48	310	*	310	120424887	Intron (XR_878744.1/Gm27199, intron 1 of 1)	5	120423794	120431680	7887	2	Gm31976	XR_878743.1	6608	XR_878744.1;XR_878743.1	Gm27199;Gm31976	0;0
chr5	129371383	129371686	304	129371617	16.68	7.94862	4.57365	2.48	304	*	304	129371617	Intron (XR_001784980.1/LOC108169071, intron 4 of 4)	5	129362747	129381132	18386	1	LOC108169071	XR_001784980.1	8636	XR_001784980.1	LOC108169071	0
chr7	132704931	132705234	304	132705078	16.68	7.94862	4.57365	2.48	304	*	304	132705078	Intron (XM_006508298.3/Lhpp, intron 4 of 4)	7	132712084	132776917	64834	2	Fam53b	XM_006508345.3	71683	XM_006508298.3;NM_029609.1;XM_006508297.1	Lhpp;Lhpp;Lhpp	0;0;0
chr7	143351156	143351554	399	143351411	16.68	7.94862	4.57365	2.48	399	*	399	143351411	Intron (XM_006508492.2/Kcnq1, intron 11 of 15)	7	143322772	143330650	7879	2	4933417O13Rik	NR_045842.1	-20506	XM_006508492.2;XM_006508489.3;XM_011241982.2;XM_006508490.3;XM_006508488.3;NM_008434.2;XM_017321998.1	Kcnq1;Kcnq1;Kcnq1;Kcnq1;Kcnq1;Kcnq1;Kcnq1	0;0;0;0;0;0;0
chr8	84790997	84791459	463	84791164	16.68	7.94862	4.57365	2.48	463	*	463	84791164	Intron (NM_001081982.2/Nfix, intron 1 of 9)	8	84704717	84800143	95427	2	Nfix	XM_006530761.3	8684	NM_001081982.2;NM_010906.3;XM_006530761.3	Nfix;Nfix;Nfix	0;0;0
chr8	120382735	120383145	411	120382920	16.68	7.94862	4.57365	2.48	411	*	411	120382920	Intron (XM_006531147.3/Gse1, intron 2 of 15)	8	120342211	120345258	3048	2	Gm39264	XR_879258.1	-37477	XM_006531147.3;XM_006531146.3;XM_006531145.3	Gse1;Gse1;Gse1	0;0;0
chr9	90067070	90067448	379	90067194	16.68	7.94862	4.57365	2.48	379	*	379	90067194	Exon (NM_001312649.1/Ctsh, exon 7 of 11)	9	90054300	90068956	14657	1	Ctsh	XM_011242660.1	12770	NM_001312649.1;NM_007801.3;XM_011242660.1	Ctsh;Ctsh;Ctsh	0;0;0
chr15	103010998	103011481	484	103011236	17.61	7.97874	4.40652	2.5073	484	*	484	103011236	Promoter (1-2kb)	15	103009562	103011881	2320	1	Hoxc6	NM_010465.2	1436	NM_175730.5;XM_006520469.2;XM_017316437.1;XM_006520468.3;NM_010465.2	Hoxc5;Hoxc6;Hoxc6;Hoxc6;Hoxc6	0;0;0;0;0
chr4	21684569	21684975	407	21684734	19.46	7.99138	4.09187	2.50755	407	*	407	21684734	Promoter (<=1kb)	4	21675865	21685495	9631	2	Prdm13	XM_006537806.2	520	XM_006537806.2;XM_006537807.2;NM_001080771.1	Prdm13;Prdm13;Prdm13	0;0;0
chr1	75429858	75430298	441	75430044	17.61	8.35991	4.60546	2.83171	441	*	441	75430044	Intron (NM_007463.4/Speg, intron 38 of 40)	1	75435911	75443175	7265	1	Gmppa	XM_006496532.2	-5613	NM_007463.4;XM_011238643.1;XM_011238644.1;XM_011238648.2;XM_011238645.1;XM_011238646.1;XM_011238647.1;XM_017322354.1;XM_017322375.1;XM_006496401.2;XM_011238649.2;XM_006496400.2;NM_001085370.1;XM_006496403.3;XM_006496404.3;XM_006496402.2	Speg;Speg;Speg;Speg;Speg;Speg;Speg;Speg;Speg;Speg;Speg;Speg;Speg;Speg;Speg;Speg	0;0;0;0;0;0;0;0;0;0;0;0;0;0;0;0
chr13	98358069	98358399	331	98358186	17.61	8.35991	4.60546	2.83171	331	*	331	98358186	Distal Intergenic	13	98354245	98356705	2461	1	Foxd1	NM_008242.2	3824	NM_008242.2	Foxd1	3824
chr15	97822008	97822311	304	97822150	17.61	8.35991	4.60546	2.83171	304	*	304	97822150	Promoter (1-2kb)	15	97792681	97823720	31040	2	Hdac7	XM_006521205.2	1409	NM_001204276.1;NM_001204277.1;NM_019572.3;NM_001204275.1;NM_001204278.1;NM_001204279.1;NM_001204280.1;XM_006521205.2;XM_006521208.3;XM_006521203.2;XM_006521210.2	Hdac7;Hdac7;Hdac7;Hdac7;Hdac7;Hdac7;Hdac7;Hdac7;Hdac7;Hdac7;Hdac7	0;0;0;0;0;0;0;0;0;0;0
chr2	18035440	18035880	441	18035630	17.61	8.35991	4.60546	2.83171	441	*	441	18035630	Promoter (<=1kb)	2	18019767	18035222	15456	2	Gm33085	XR_374024.2	-218	NR_028376.1;NR_028377.1;XR_001783238.1;XR_374024.2;XM_006497554.3;XR_373947.3	A930004D18Rik;A930004D18Rik;Gm33085;Gm33085;Skida1;Skida1	0;1861;-218;-218;13146;13146
chr3	88211423	88211765	343	88211573	17.61	8.35991	4.60546	2.83171	343	*	343	88211573	Promoter (2-3kb)	3	88214356	88227312	12957	1	Gm3764	XR_375791.3	-2591	XR_001783877.1;XR_001783875.1;XR_001783876.1;XR_001783879.1;XR_001783880.1;XR_001783909.1;XR_001783910.1;XR_001783906.1;XR_001783907.1;XR_001783908.1;XR_001783884.1;XR_001783887.1;XR_001783878.1;XR_001783873.1;XR_001783888.1;XR_001783889.1;XR_001783890.1;XR_001783874.1;XR_001783882.1;XR_001783895.1;XR_001783886.1;XR_001783881.1;XR_001783892.1;XR_001783897.1;XR_001783883.1;XR_001783904.1;XR_001783…	Gm3764;Gm3764;Gm3764;Gm3764;Gm3764;Gm3764;Gm3764;Gm3764;Gm3764;Gm3764;Gm3764;Gm3764;Gm3764;Gm3764;Gm3764;Gm3764;Gm3764;Gm3764;Gm3764;Gm3764;Gm3764;Gm3764;Gm3764;Gm3764;Gm3764;Gm3764;Gm3764;Gm3764;Gm3764;Gm3764;Gm3764;Gm3764;Gm3764;Gm3764;Gm3764;Gm3764	0;0;0;0;0;0;0;0;0;0;0;0;0;0;0;0;0;0;0;0;0;0;0;0;0;0;0;0;0;0;0;0;0;0;0;0
chr4	45824319	45824649	331	45824465	17.61	8.35991	4.60546	2.83171	331	*	331	45824465	Promoter (1-2kb)	4	45822565	45887009	64445	1	Stra6l	XM_006538310.3	1754	NM_018741.2;XM_006538310.3	Igfbpl1;Stra6l	0;0
chr5	35390925	35391310	386	35391189	17.61	8.35991	4.60546	2.83171	386	*	386	35391189	Promoter (1-2kb)	5	35389117	35392872	3756	1	Hmx1	NM_010445.2	1808	XR_104926.1;XM_017320684.1;XM_006503745.2;NM_010445.2	E130018O15Rik;Hmx1;Hmx1;Hmx1	0;0;0;0
chr8	122752015	122752318	304	122752133	17.61	8.35991	4.60546	2.83171	304	*	304	122752133	Promoter (<=1kb)	8	122724944	122752648	27705	2	C230057M02Rik	XR_001778688.1	330	XR_001778688.1;XR_001778691.1;XR_001778692.1;XR_001778695.1;XR_001778701.1;XR_001778705.1;XR_001778706.1;XR_001778681.1;XR_001778682.1;XR_001778683.1;XR_001778684.1;XR_001778685.1;XR_001778686.1;XR_001778687.1;XR_001778689.1;XR_001778690.1;XR_001778693.1;XR_001778696.1;XR_001778697.1;XR_001778698.1;XR_001778700.1;XR_001778702.1;XR_001778703.1;XR_001778704.1;XR_001778694.1;XR_001778699.1	C230057M02Rik;C230057M02Rik;C230057M02Rik;C230057M02Rik;C230057M02Rik;C230057M02Rik;C230057M02Rik;C230057M02Rik;C230057M02Rik;C230057M02Rik;C230057M02Rik;C230057M02Rik;C230057M02Rik;C230057M02Rik;C230057M02Rik;C230057M02Rik;C230057M02Rik;C230057M02Rik;C230057M02Rik;C230057M02Rik;C230057M02Rik;C230057M02Rik;C230057M02Rik;C230057M02Rik;C230057M02Rik;C230057M02Rik	0;0;0;0;0;0;0;0;0;0;0;0;0;0;0;0;0;0;0;0;0;0;0;0;0;0
chr11	75885081	75885510	430	75885312	17.61	8.44714	4.65152	2.88369	430	*	430	75885312	Intron (NM_029548.4/Rph3al, intron 3 of 7)	11	75830992	75911059	80068	2	Rph3al	NM_029548.4	25549	NM_029548.4;XM_006533641.3;XM_006533639.3;XM_006533642.3;XM_006533638.3;XM_006533640.3;XM_006533637.1;XM_006533643.1;XR_388486.1;XM_011249100.1	Rph3al;Rph3al;Rph3al;Rph3al;Rph3al;Rph3al;Rph3al;Rph3al;Rph3al;Rph3al	0;0;0;0;0;0;0;0;0;0
chr18	25547031	25547733	703	25547207	17.61	8.44714	4.65152	2.88369	703	*	703	25547207	Intron (NM_001146292.1/Celf4, intron 2 of 12)	18	25505028	25508052	3025	1	Gm32825	XR_386110.1	42003	NM_001146292.1;NM_001146293.1;NM_001146294.1;NM_001174074.1;NM_133195.3;XM_017317802.1;XM_006525508.2;XM_006525510.2;XM_006525511.2;XM_006525512.2;XM_006525513.2;XM_006525514.2;XM_006525515.2;XM_006525516.2;XM_006525517.2;XM_006525518.2;XM_006525520.2;XM_011246805.1;XM_017317782.1;XM_017317783.1;XM_017317784.1;XM_017317785.1;XM_017317786.1;XM_017317787.1;XM_017317788.1;XM_017317789.1;XM_017317790…	Celf4;Celf4;Celf4;Celf4;Celf4;Celf4;Celf4;Celf4;Celf4;Celf4;Celf4;Celf4;Celf4;Celf4;Celf4;Celf4;Celf4;Celf4;Celf4;Celf4;Celf4;Celf4;Celf4;Celf4;Celf4;Celf4;Celf4;Celf4;Celf4;Celf4;Celf4;Celf4;Celf4;Celf4;Celf4;Celf4;Celf4;Celf4;Celf4;Celf4;Celf4;Celf4;Celf4;Celf4;Celf4;Celf4;Celf4;Celf4;Celf4;Celf4	0;0;0;0;0;0;0;0;0;0;0;0;0;0;0;0;0;0;0;0;0;0;0;0;0;0;0;0;0;0;0;0;0;0;0;0;0;0;0;0;0;0;0;0;0;0;0;0;0;0
chr18	67348801	67349272	472	67349086	17.61	8.44714	4.65152	2.88369	472	*	472	67349086	Intron (NM_007702.2/Cidea, intron 1 of 4)	18	67321209	67344103	22895	2	B430212C06Rik	NR_033214.1	-4698	NM_007702.2	Cidea	0
chr3	132082058	132082403	346	132082236	17.61	8.44714	4.65152	2.88369	346	*	346	132082236	Promoter (2-3kb)	3	132085243	132180304	95062	1	Dkk2	XM_006501818.3	-2840	XM_006501818.3;NM_020265.4	Dkk2;Dkk2	-2840;-2889
chr4	118955290	118955593	304	118955431	17.61	8.44714	4.65152	2.88369	304	*	304	118955431	Promoter (<=1kb)	4	118954273	118954919	647	2	Gm12863	NR_137285.1	-371	NR_137285.1;XR_868059.1;XR_868060.1;XR_868061.1	Gm12863;Gm12865;Gm12865;Gm12865	-371;0;0;0
chr5	120264370	120264830	461	120264571	17.61	8.44714	4.65152	2.88369	461	*	461	120264571	Distal Intergenic	5	120222030	120235233	13204	2	Gm31836	XR_387670.2	-29137	NA	NA	NA
chr7	19117003	19117523	521	19117289	17.61	8.42608	4.64038	2.88369	521	*	521	19117289	Promoter (1-2kb)	7	19098899	19118531	19633	2	Gm4969	XM_006540464.2	1008	NM_175530.3;XM_006540464.2;XM_006540471.2;XM_006540472.2;XM_006540473.2;XM_011250751.2;XM_011250752.2;XM_011250753.2;XM_011250754.2;XM_011250755.2;XM_011250756.2	Fbxo46;Gm4969;Gm4969;Gm4969;Gm4969;Gm4969;Gm4969;Gm4969;Gm4969;Gm4969;Gm4969	-2336;0;0;0;0;0;0;0;0;0;0
chr7	139152267	139152581	315	139152407	17.61	8.44714	4.65152	2.88369	315	*	315	139152407	Intron (NM_021302.3/Stk32c, intron 1 of 11)	7	139103638	139188494	84857	2	Stk32c	NM_021302.3	35913	NM_021302.3;NM_001162540.1;XM_006536216.3	Stk32c;Stk32c;Stk32c	0;0;0
chr1	93178074	93178377	304	93178311	18.53	8.49766	4.49648	2.92536	304	*	304	93178311	Promoter (1-2kb)	1	93176418	93231067	54650	1	Crocc2	XM_006529985.2	1656	XM_006529989.2;XM_006529993.2;XM_006529994.2;NM_001310428.1;XM_006529983.2;XM_006529984.2;XM_006529986.2;XM_006529985.2;XM_006529990.2	Crocc2;Crocc2;Crocc2;Crocc2;Crocc2;Crocc2;Crocc2;Crocc2;Crocc2	0;0;0;0;0;0;0;0;-2702
chr15	103018756	103019214	459	103018985	18.53	8.49766	4.49648	2.92536	459	*	459	103018985	Promoter (<=1kb)	15	103018099	103036856	18758	1	Hoxc4	XM_006520463.2	657	XM_006520461.2;XM_006520463.2;NM_175730.5	Hoxc4;Hoxc4;Hoxc5	0;0;0
chr2	33636737	33637422	686	33637035	18.53	8.49766	4.49648	2.92536	686	*	686	33637035	Promoter (2-3kb)	2	33639682	33640471	790	1	Gm39790	XR_866136.2	-2260	XR_866136.2;XM_006497746.3;NM_010725.2	Gm39790;Lmx1b;Lmx1b	-2260;0;0
chr11	96321174	96321532	359	96321265	18.53	8.56059	4.52817	2.98531	359	*	359	96321265	Promoter (1-2kb)	11	96323126	96347930	24805	1	Hoxb3	NM_001079869.1	-1594	XM_006532290.3;NM_001079869.1;NM_010459.7	Hoxb3;Hoxb3;Hoxb4	0;0;0
chr11	78324950	78325288	339	78325097	17.61	8.75088	4.81337	3.04666	339	*	339	78325097	Promoter (<=1kb)	11	78324198	78327781	3584	1	Aldoc	NM_009657.4	752	NM_001303423.1;NM_009657.4;XR_388491.3;XR_001780026.1;XR_001780027.1;XR_001780028.1;NM_017407.2;XM_006533748.1	Aldoc;Aldoc;Spag5;Spag5;Spag5;Spag5;Spag5;Spag5	0;0;24422;23390;23390;23390;23359;11595
chr12	112392622	112392925	304	112392774	17.61	8.75088	4.81337	3.04666	304	*	304	112392774	Exon (XR_873062.1/E330035G20Rik, exon 3 of 3)	12	112391104	112406226	15123	2	E330035G20Rik	XR_873062.1	13301	XR_873062.1	E330035G20Rik	0
chr2	33647773	33648247	475	33647976	17.61	8.75088	4.81337	3.04666	475	*	475	33647976	Distal Intergenic	2	33641193	33645663	4471	1	C130021I20Rik	NR_046275.1	6580	NR_046275.1	C130021I20Rik	0
chr2	74678539	74679428	890	74678930	17.61	8.75088	4.81337	3.04666	890	*	890	74678930	Promoter (<=1kb)	2	74679558	74687016	7459	1	Hoxd11	NR_073086.1	-130	NR_073086.1;NM_008273.2;NM_008274.3	Hoxd11;Hoxd11;Hoxd12	-130;-2895;0
chr2	150524962	150525283	322	150525080	20.39	8.71601	4.27719	3.04666	322	*	322	150525080	Distal Intergenic	2	150470991	150485063	14073	2	Zfp345	NM_001034900.3	-39899	NA	NA	NA
chr2	157517097	157517456	360	157517202	17.61	8.75088	4.81337	3.04666	360	*	360	157517202	Distal Intergenic	2	157521660	157522109	450	2	LOC108168809	XR_001783528.1	4653	NA	NA	NA
chr3	30506247	30506875	629	30506404	17.61	8.75088	4.81337	3.04666	629	*	629	30506404	Promoter (2-3kb)	3	30236569	30509487	272919	2	Mecom	NM_021442.2	2612	XM_006535387.2;NM_021442.2	Mecom;Mecom	0;0
chr3	30511639	30512255	617	30512088	17.61	8.75088	4.81337	3.04666	617	*	617	30512088	Promoter (1-2kb)	3	29951296	30509783	558488	2	Mecom	XM_006535387.2	-1856	XM_006535387.2;NM_021442.2	Mecom;Mecom	0;0
chr3	52631901	52632211	311	52632135	17.61	8.75088	4.81337	3.04666	311	*	311	52632135	Distal Intergenic	3	52649889	52689118	39230	1	Gm30235	XR_867278.1	-17678	NA	NA	NA
chr4	43731750	43732053	304	43731973	17.61	8.75088	4.81337	3.04666	304	*	304	43731973	Promoter (1-2kb)	4	43730034	43734534	4501	1	5430416O09Rik	NR_033355.1	1716	NR_033355.1	5430416O09Rik	0
chr4	127380267	127380570	304	127380382	17.61	8.75088	4.81337	3.04666	304	*	304	127380382	Distal Intergenic	4	127354809	127358164	3356	2	Gjb5	NM_010291.3	-22103	NA	NA	NA
chr4	139824933	139825952	1020	139825799	17.61	8.75088	4.81337	3.04666	1020	*	1020	139825799	Intron (XM_006538629.1/Pax7, intron 4 of 8)	4	139738081	139832968	94888	2	Pax7	NM_011039.2	7016	XM_006538629.1;XM_006538630.1;XM_006538631.1;NM_011039.2	Pax7;Pax7;Pax7;Pax7	0;0;0;0
chr4	154811644	154811978	335	154811832	17.61	8.75088	4.81337	3.04666	335	*	335	154811832	Distal Intergenic	4	154837416	154867127	29712	1	Ttc34	XM_006538862.3	-25438	NA	NA	NA
chr5	33001911	33002220	310	33002149	17.61	8.75088	4.81337	3.04666	310	*	310	33002149	Distal Intergenic	5	33018816	33027966	9151	1	Ywhah	NM_011738.2	-16596	NA	NA	NA
chr5	35387306	35387672	367	35387444	17.61	8.75088	4.81337	3.04666	367	*	367	35387444	Promoter (<=1kb)	5	35379152	35388476	9325	2	E130018O15Rik	XR_104926.1	804	XR_104926.1;XM_017320684.1;XM_006503745.2;NM_010445.2	E130018O15Rik;Hmx1;Hmx1;Hmx1	0;0;0;0
chr5	133674406	133674725	320	133674530	17.61	8.75088	4.81337	3.04666	320	*	320	133674530	Distal Intergenic	5	133534526	133598426	63901	2	Gm36667	XR_868575.2	-75980	NA	NA	NA
chr8	110412689	110413001	313	110412776	20.39	8.71601	4.27719	3.04666	313	*	313	110412776	Intron (NM_172916.2/Hydin, intron 15 of 86)	8	110436824	110444585	7762	2	Gm35676	XR_388017.3	31584	NM_172916.2	Hydin	0
chr9	34970640	34971014	375	34970763	17.61	8.75088	4.81337	3.04666	375	*	375	34970763	Intron (XM_006510557.3/Kirrel3, intron 5 of 17)	9	34870657	35007686	137030	2	Kirrel3os	XR_001779108.1	36672	XM_006510557.3;XM_006510558.3;XM_006510561.3;XM_006510559.3;XM_006510560.3;XM_006510563.3;NM_001190913.1;NM_001190911.1;NM_001190912.1;NM_001190914.1;NM_026324.3;XM_017313538.1;XM_017313539.1;XR_001779108.1;XR_001779109.1;XR_001779102.1;XR_001779103.1;XR_001779104.1;XR_001779105.1;XR_001779106.1;XR_001779107.1	Kirrel3;Kirrel3;Kirrel3;Kirrel3;Kirrel3;Kirrel3;Kirrel3;Kirrel3;Kirrel3;Kirrel3;Kirrel3;Kirrel3;Kirrel3;Kirrel3os;Kirrel3os;Kirrel3os;Kirrel3os;Kirrel3os;Kirrel3os;Kirrel3os;Kirrel3os	0;0;0;0;0;0;0;0;0;0;0;0;0;0;0;0;0;0;0;0;0
chr9	37459319	37459757	439	37459538	17.61	8.75088	4.81337	3.04666	439	*	439	37459538	Distal Intergenic	9	37416123	37433435	17313	2	Robo3	XR_001778823.1	-25884	NA	NA	NA
chr1	118792732	118793041	310	118792776	25.02	8.87152	3.71702	3.15843	310	*	310	118792776	Distal Intergenic	1	118954220	118954300	81	1	Mir6346	NR_105764.1	-161179	NA	NA	NA
chr1	120596976	120597475	500	120597189	25.95	8.87152	3.8494	3.15843	500	*	500	120597189	Distal Intergenic	1	120602487	120607991	5505	1	En1	NM_010133.2	-5012	NA	NA	NA
chr11	96348696	96349541	846	96348957	21.31	8.97312	4.24517	3.25369	846	*	846	96348957	Promoter (<=1kb)	11	96343033	96350471	7439	2	LOC102632302	XR_001780307.1	930	NM_134032.2;XM_006531932.3;XM_006532290.3;NM_001079869.1;XM_006532289.3;XM_006532288.1;XM_006532283.3;XM_006532291.2;XM_006532284.3;XM_006532285.3;XM_011248757.2;XM_006532286.3;NM_010458.2;XR_001780307.1;XR_001780310.1;XR_001780311.1;XR_001780306.1;XR_001780309.1;XR_001780308.1	Hoxb2;Hoxb2;Hoxb3;Hoxb3;Hoxb3;Hoxb3;Hoxb3;Hoxb3;Hoxb3;Hoxb3;Hoxb3;Hoxb3;Hoxb3;LOC102632302;LOC102632302;LOC102632302;LOC102632302;LOC102632302;LOC102632302	-2091;-2876;0;0;0;0;0;0;0;0;0;7814;4927;0;0;0;0;0;0
chr1	24585889	24586214	326	24586010	22.24	9.14609	4.17972	3.41219	326	*	326	24586010	Promoter (<=1kb)	1	24257683	24586929	329247	2	Col19a1	XM_006495645.3	715	XM_006495645.3;NM_007733.2;XM_006495642.3;XM_006495643.3;XM_006495644.3;XM_006495646.3	Col19a1;Col19a1;Col19a1;Col19a1;Col19a1;Col19a1	0;0;0;0;0;0
chr3	88205341	88206028	688	88205496	22.24	9.14609	4.17972	3.41219	688	*	688	88205496	Promoter (<=1kb)	3	88205769	88229959	24191	1	Gm3764	XR_001783877.1	0	XR_001783872.1;XR_001783877.1;XR_001783875.1;XR_001783876.1;XR_001783879.1;XR_001783880.1;XR_001783909.1;XR_001783910.1;XR_001783906.1;XR_001783907.1;XR_001783908.1;XR_001783884.1;XR_001783887.1;XR_001783878.1;XR_001783873.1;XR_001783888.1;XR_001783889.1;XR_001783890.1;XR_001783874.1;XR_001783882.1;XR_001783895.1;XR_001783886.1;XR_001783881.1;XR_001783892.1;XR_001783897.1;XR_001783883.1;XR_001783…	AW047730;Gm3764;Gm3764;Gm3764;Gm3764;Gm3764;Gm3764;Gm3764;Gm3764;Gm3764;Gm3764;Gm3764;Gm3764;Gm3764;Gm3764;Gm3764;Gm3764;Gm3764;Gm3764;Gm3764;Gm3764;Gm3764;Gm3764;Gm3764;Gm3764;Gm3764;Gm3764;Gm3764;Gm3764;Gm3764;Gm3764;Gm3764;Gm3764	5136;0;0;0;0;0;0;0;0;0;0;0;0;0;0;0;0;0;0;0;0;0;0;0;0;0;0;0;0;0;0;0;0
chr1	131962219	131962590	372	131962336	18.53	9.25272	4.88318	3.47321	372	*	372	131962336	Promoter (<=1kb)	1	131962915	131982972	20058	1	Slc45a3	NM_001177628.2	-325	NM_001177628.2;XM_006529341.2	Slc45a3;Slc45a3	0;0
chr15	103035756	103036269	514	103036003	20.39	9.34829	4.57122	3.56033	514	*	514	103036003	Promoter (<=1kb)	15	103026807	103035826	9020	2	Gm30528	XR_384507.3	0	XR_384507.3;XR_384508.3;XR_384510.3;XM_006520461.2;XM_006520463.2;XM_006520462.3;XM_011245460.2;NM_013553.2	Gm30528;Gm30528;Gm30528;Hoxc4;Hoxc4;Hoxc4;Hoxc4;Hoxc4	0;0;0;0;0;0;0;0
chr15	37203210	37203517	308	37203241	21.31	9.46042	4.46252	3.64453	308	*	308	37203241	Distal Intergenic	15	37195877	37198656	2780	2	Gm41303	XR_875171.2	-4554	NA	NA	NA
chr15	102993375	102993682	308	102993493	18.53	9.44687	4.98487	3.64453	308	*	308	102993493	Promoter (2-3kb)	15	102990539	102994254	3716	1	Hoxc8	NM_010466.2	2836	NM_010466.2	Hoxc8	0
chr7	143434951	143435390	440	143435163	21.31	9.46042	4.46252	3.64453	440	*	440	143435163	Distal Intergenic	7	143458339	143461050	2712	2	Cdkn1c	NM_001161624.1	25660	NA	NA	NA
chr11	99637837	99638148	312	99637953	18.53	9.57617	5.05309	3.67587	312	*	312	99637953	Promoter (2-3kb)	11	99634114	99635084	971	2	Krtap4-2	NM_026807.2	-2753	NM_026807.2	Krtap4-2	-2753
chr18	76772762	76773226	465	76773056	18.53	9.57617	5.05309	3.67587	465	*	465	76773056	Distal Intergenic	18	76846733	76901064	54332	1	Skor2	XM_006526436.3	-73507	NA	NA	NA
chr2	33645366	33645710	345	33645516	18.53	9.57617	5.05309	3.67587	345	*	345	33645516	Exon (NR_046275.1/C130021I20Rik, exon 3 of 3)	2	33641193	33645663	4471	1	C130021I20Rik	NR_046275.1	4173	NR_046275.1	C130021I20Rik	0
chr2	164972087	164972484	398	164972274	18.53	9.57617	5.05309	3.67587	398	*	398	164972274	Intron (XM_006499943.3/Slc12a5, intron 1 of 25)	2	164967988	164999731	31744	1	Slc12a5	NM_020333.2	4099	XM_006499943.3;XM_006499944.3;NM_020333.2	Slc12a5;Slc12a5;Slc12a5	0;0;0
chr6	88260602	88260927	326	88260711	18.53	9.57617	5.05309	3.67587	326	*	326	88260711	Intron (NM_023060.3/Eefsec, intron 6 of 6)	6	88222268	88223256	989	1	Dnajb8	NM_019964.1	38334	NM_023060.3;XM_006506466.3;XM_006506464.1;XM_006506465.3	Eefsec;Eefsec;Eefsec;Eefsec	0;0;0;0
chr7	143426574	143426957	384	143426716	18.53	9.57617	5.05309	3.67587	384	*	384	143426716	3' UTR	7	143458339	143461050	2712	2	Cdkn1c	NM_001161624.1	34093	XM_006508492.2;XM_006508489.3;XM_011241982.2;XM_006508490.3;XM_006508488.3;NM_008434.2;XM_017321998.1	Kcnq1;Kcnq1;Kcnq1;Kcnq1;Kcnq1;Kcnq1;Kcnq1	0;0;0;0;0;0;0
chr9	43381293	43381636	344	43381409	18.53	9.57617	5.05309	3.67587	344	*	344	43381409	Distal Intergenic	9	43357593	43378406	20814	1	Gm36799	XR_379317.2	23700	XR_379317.2	Gm36799	23700
chr6	83708656	83708975	320	83708778	24.09	9.79599	4.18209	3.88078	320	*	320	83708778	Promoter (1-2kb)	6	83702127	83710806	8680	2	Vax2os	NR_075094.1	1831	NM_011912.3;NR_002871.1;NR_002873.2;NR_075094.1;NR_075095.1	Vax2;Vax2os;Vax2os;Vax2os;Vax2os	-2289;0;0;0;0
chr1	120607452	120607826	375	120607630	21.31	9.8045	4.61921	3.88813	375	*	375	120607630	3' UTR	1	120602487	120607991	5505	1	En1	NM_010133.2	4965	NM_010133.2;XR_387333.2	En1;Gm34352	0;8936
NT_187064.1	48090	48394	305	48348	67.64	9.92463	2.36705	4.00477
chr1	91607128	91607480	353	91607394	19.46	9.98154	5.06419	4.04674	353	*	353	91607394	Distal Intergenic	1	91611211	91627741	16531	1	Gm28380	XR_001779202.1	-3731	NA	NA	NA
chr11	96174933	96175240	308	96175037	19.46	9.98154	5.06419	4.04674	308	*	308	96175037	Distal Intergenic	11	96194361	96196599	2239	1	Hoxb13	NM_008267.3	-19121	NA	NA	NA
chr1	182899773	182900164	392	182899987	19.46	10.0802	5.11484	4.10124	392	*	392	182899987	Distal Intergenic	1	182954752	182976038	21287	1	Tlr5	XM_017321698.1	-54588	NA	NA	NA
chr11	12020656	12021450	795	12020770	19.46	10.0802	5.11484	4.10124	795	*	795	12020770	Intron (NM_001177629.1/Grb10, intron 1 of 15)	11	11930499	12027971	97473	2	Grb10	NM_001177629.1	6521	NM_001177629.1;NM_010345.4;XM_006514529.1;XM_011243664.1	Grb10;Grb10;Grb10;Grb10	0;0;0;0
chr5	98183693	98184005	313	98183903	19.46	10.0802	5.11484	4.10124	313	*	313	98183903	Promoter (<=1kb)	5	98183420	98187454	4035	1	Prdm8	XM_006535285.2	273	XR_389371.3;XM_011249594.2;NM_029947.2;XM_006535284.3;XM_006535285.2	Gm34285;Prdm8;Prdm8;Prdm8;Prdm8	0;0;0;0;0
chr14	70081602	70082007	406	70081785	21.31	10.1955	4.80048	4.20677	406	*	406	70081785	Promoter (1-2kb)	14	70083405	70093377	9973	1	Gm41199	XR_874788.1	-1398	NM_001289925.1;NM_018781.3;XM_006518519.3;NM_001289927.1;XR_874788.1	Egr3;Egr3;Egr3;Egr3;Gm41199	0;0;0;0;-1398
chr2	33633835	33634544	710	33633944	22.24	10.2238	4.64785	4.22816	710	*	710	33633944	Intron (XM_006497746.3/Lmx1b, intron 2 of 7)	2	33639682	33640471	790	1	Gm39790	XR_866136.2	-5138	XM_006497746.3;NM_010725.2	Lmx1b;Lmx1b	0;0
chr15	103017193	103017562	370	103017339	19.46	10.2862	5.22135	4.28118	370	*	370	103017339	Promoter (<=1kb)	15	103018099	103036856	18758	1	Hoxc4	XM_006520461.2	-537	XM_006520461.2;XM_006520463.2;NM_175730.5;NR_030526.1;NA;NA	Hoxc4;Hoxc4;Hoxc5;Mir615;Mir615;Mir615	0;0;0;2283;2267;2224
chr19	44850216	44850603	388	44850445	19.46	10.2862	5.22135	4.28118	388	*	388	44850445	Distal Intergenic	19	44828493	44835938	7446	2	1700039E22Rik	NR_045315.1	-14278	NA	NA	NA
chr1	74123634	74124002	369	74123774	19.46	10.4234	5.29281	4.33571	369	*	369	74123774	Promoter (<=1kb)	1	73910231	74124447	214217	2	Tns1	NM_027884.3	445	XM_006496129.1;XM_006496130.1;XM_006496131.1;XM_006496132.1;XM_006496133.2;NM_001034060.3;NM_001170641.1;NM_027884.3;NM_001289895.1;XM_006495871.3	Rufy4;Rufy4;Rufy4;Rufy4;Rufy4;Rufy4;Rufy4;Tns1;Tns1;Tns1	-616;-616;-616;-616;-1022;-1539;-1539;0;0;0
chr1	171069510	171069975	466	171069792	19.46	10.4234	5.29281	4.33571	466	*	466	171069792	Promoter (1-2kb)	1	171071792	171071863	72	2	n-TEctc8	rna5597	1888	rna5597;rna5596;rna5598	n-TEctc8;n-TGgcc12;n-TGtcc5	1888;2879;2430
chr15	73452566	73452915	350	73452698	19.46	10.4234	5.29281	4.33571	350	*	350	73452698	Distal Intergenic	15	73428356	73428959	604	2	Gm10362	XR_001781713.1	-23607	NA	NA	NA
chr4	115883371	115883782	412	115883572	19.46	10.4234	5.29281	4.33571	412	*	412	115883572	Promoter (<=1kb)	4	115884400	115887882	3483	1	Kncn	NM_001039124.4	-618	NM_001039124.4;NM_001320545.1	Kncn;Kncn	-618;-618
chr4	139854231	139854638	408	139854472	19.46	10.4234	5.29281	4.33571	408	*	408	139854472	Distal Intergenic	4	139833061	139852920	19860	1	LOC108168982	XR_001784470.1	21170	XR_001784471.1;XR_001784470.1	LOC108168982;LOC108168982	0;0
chr5	139537343	139537795	453	139537581	19.46	10.4234	5.29281	4.33571	453	*	453	139537581	Exon (NR_040701.1/4930500L23Rik, exon 3 of 4)	5	139543898	139548179	4282	1	Uncx	NM_013702.3	-6103	NR_040701.1	4930500L23Rik	0
chr11	96313225	96313931	707	96313462	25.95	10.5157	4.49096	4.41994	707	*	707	96313462	Intron (XM_006532290.3/Hoxb3, intron 1 of 3)	11	96317165	96317274	110	1	Mir10a	NR_029784.1	-3234	XM_006532290.3	Hoxb3	0
chr11	104642712	104643022	311	104642867	20.39	10.8241	5.29356	4.6975	311	*	311	104642867	Intron (NM_016780.2/Itgb3, intron 9 of 14)	11	104608196	104670476	62281	1	Itgb3	XM_006532312.2	34516	NM_016780.2;XM_006532312.2	Itgb3;Itgb3	0;0
chr13	40738718	40739077	360	40738918	20.39	10.9285	5.34649	4.75598	360	*	360	40738918	Promoter (<=1kb)	13	40715302	40738237	22936	2	Tfap2a	XM_006516902.3	-481	XM_006516902.3	Tfap2a	0
chr7	70336966	70337367	402	70337180	20.39	10.9285	5.34649	4.75598	402	*	402	70337180	Promoter (<=1kb)	7	70178868	70337822	158955	2	Gm29683	NR_131145.1	455	NR_131145.1;NR_131144.1	Gm29683;Gm29683	0;0
chr11	96298313	96298746	434	96298464	22.24	10.9985	4.99984	4.81286	434	*	434	96298464	Promoter (<=1kb)	11	96299171	96301569	2399	1	Hoxb6	NM_008269.1	-425	NR_131758.1;XM_006532292.3;NM_008269.1	Hoxb5os;Hoxb6;Hoxb6	0;0;0
chr11	96325295	96325621	327	96325455	23.17	11.0053	4.83318	4.81286	327	*	327	96325455	Promoter (1-2kb)	11	96326697	96347930	21234	1	Hoxb3	XM_006532289.3	-1076	XM_006532290.3;NM_001079869.1;XM_006532289.3;XM_006532288.1;XM_006532283.3;XM_006532291.2	Hoxb3;Hoxb3;Hoxb3;Hoxb3;Hoxb3;Hoxb3	0;0;0;0;0;0
chr11	96350653	96351164	512	96350928	22.24	10.9985	4.99984	4.81286	512	*	512	96350928	Promoter (<=1kb)	11	96345721	96350483	4763	2	LOC102632302	XR_001780309.1	-170	NM_134032.2;XM_006531932.3;XM_006532290.3;NM_001079869.1;XM_006532289.3;XM_006532288.1;XM_006532283.3;XM_006532291.2;XM_006532284.3;XM_006532285.3;XM_011248757.2;XM_006532286.3;NM_010458.2;XR_001780307.1;XR_001780310.1;XR_001780311.1;XR_001780306.1;XR_001780309.1;XR_001780308.1	Hoxb2;Hoxb2;Hoxb3;Hoxb3;Hoxb3;Hoxb3;Hoxb3;Hoxb3;Hoxb3;Hoxb3;Hoxb3;Hoxb3;Hoxb3;LOC102632302;LOC102632302;LOC102632302;LOC102632302;LOC102632302;LOC102632302	-468;-1253;0;0;0;0;0;0;0;0;0;9771;6884;0;0;0;0;0;0
chr19	5084088	5084405	318	5084172	23.17	11.1113	4.88002	4.91587	318	*	318	5084172	Promoter (1-2kb)	19	5079337	5085477	6141	2	Tmem151a	NM_001001885.1	1072	NM_001001885.1	Tmem151a	0
chr10	43667794	43668457	664	43667952	20.39	11.2914	5.53253	5.00893	664	*	664	43667952	Distal Intergenic	10	43675768	43682850	7083	1	Gm40632	XR_871613.2	-7311	NA	NA	NA
chr4	139822989	139823414	426	139823220	20.39	11.2914	5.53253	5.00893	426	*	426	139823220	Intron (XM_006538629.1/Pax7, intron 4 of 8)	4	139738081	139832968	94888	2	Pax7	NM_011039.2	9554	XM_006538629.1;XM_006538630.1;XM_006538631.1;NM_011039.2	Pax7;Pax7;Pax7;Pax7	0;0;0;0
chr6	47749746	47750058	313	47750025	36.14	11.6241	3.71388	5.30988	313	*	313	47750025	Distal Intergenic	6	47762210	47773095	10886	1	Gm36673	XR_001785230.1	-12152	NA	NA	NA
chr4	123186893	123187207	315	123186980	21.31	11.6867	5.52292	5.35872	315	*	315	123186980	Intron (NM_174998.4/Hpcal4, intron 2 of 4)	4	123183504	123194699	11196	1	Hpcal4	NM_174998.4	3389	NM_174998.4	Hpcal4	0
chr9	31917446	31917848	403	31917628	21.31	11.7967	5.57815	5.42187	403	*	403	31917628	Distal Intergenic	9	31846044	31913285	67242	2	Barx2	NM_013800.2	-4161	NA	NA	NA
chr2	33641647	33642175	529	33641924	21.31	12.1794	5.77225	5.71464	529	*	529	33641924	Promoter (<=1kb)	2	33641193	33645663	4471	1	C130021I20Rik	NR_046275.1	454	NR_046275.1;XR_866136.2;XM_006497746.3;NM_010725.2	C130021I20Rik;Gm39790;Lmx1b;Lmx1b	0;1965;0;0
chr2	74748167	74749016	850	74748398	21.31	12.1794	5.77225	5.71464	850	*	850	74748398	3' UTR	2	74752684	74753742	1059	1	LOC102634401	NR_110447.1	-3668	NR_110445.1;NM_010468.2	Haglr;Hoxd3	0;0
chr6	52223648	52224282	635	52223991	21.31	12.1794	5.77225	5.71464	635	*	635	52223991	3' UTR	6	52223097	52227370	4274	2	Hoxa9	NM_001277238.1	3088	NM_001277238.1;NM_010456.3	Hoxa9;Hoxa9	0;0
chr4	154034353	154034934	582	154034601	23.17	12.6006	5.56305	6.01167	582	*	582	154034601	Exon (XR_391011.3/Gm31672, exon 2 of 3)	4	154026644	154042677	16034	2	Ccdc27	NM_001033455.2	7743	NM_001033455.2;XR_391011.3;XR_391012.3;XR_881618.2;XR_001784515.1;XR_001784513.1;XR_881617.2;XR_001784514.1	Ccdc27;Gm31672;Gm31672;Gm31672;Gm31672;Gm31672;Gm31672;Gm31672	0;0;0;0;0;0;0;0
chr2	33578240	33578839	600	33578744	22.24	13.0865	6.01197	6.46016	600	*	600	33578744	Intron (XM_006497747.3/Lmx1b, intron 1 of 6)	2	33560965	33584330	23366	2	Lmx1b	XM_006497747.3	5491	XM_006497747.3;XM_006497746.3;NM_010725.2	Lmx1b;Lmx1b;Lmx1b	0;0;0
chr7	143458352	143458809	458	143458640	22.24	13.0865	6.01197	6.46016	458	*	458	143458640	Promoter (2-3kb)	7	143458339	143461050	2712	2	Cdkn1c	NM_001161624.1	2241	NM_001161624.1;NM_009876.4;XM_006508471.3;XM_006508469.3;XM_006508467.3;XM_006508470.3;XM_006508468.3	Cdkn1c;Cdkn1c;Cdkn1c;Cdkn1c;Cdkn1c;Cdkn1c;Cdkn1c	0;0;0;0;0;0;0
chr11	116750288	116750991	704	116750768	60.23	13.7955	3.06156	7.12248	704	*	704	116750768	Promoter (<=1kb)	11	116737804	116751605	13802	2	Gm11735	XR_001780373.1	614	NR_003364.1;XR_001780373.1	BC018473;Gm11735	-1176;0
chr2	74736750	74737409	660	74736999	24.09	14.3853	6.21102	7.70189	660	*	660	74736999	Intron (NM_010468.2/Hoxd3, intron 1 of 2)	2	74726114	74726135	22	1	Mir10b	NA	10636	NM_010468.2	Hoxd3	0
