# Supplementary material for: Folate deficiency induced H2A ubiquitination to lead to downregulated expression of genes involved in neural tube defects
Source: Epigenetics Chromatin. 2019 Nov 13;12:69. doi: 10.1186/s13072-019-0312-7 (PMC6852770; doi:10.1186/s13072-019-0312-7)
Supplement: Supplementary file 6 — Additional file 6: Table S5. ChIP-seq assay of GO. [file 13072_2019_312_MOESM6_ESM.xlsx]

## Sheet: AllGO_Result
GOID

## Sheet: AllGO2Gene
GOID

## Sheet: AllGene2GO
QueryID
