# Supplementary material for: Folate deficiency induced H2A ubiquitination to lead to downregulated expression of genes involved in neural tube defects
Source: Epigenetics Chromatin. 2019 Nov 13;12:69. doi: 10.1186/s13072-019-0312-7 (PMC6852770; doi:10.1186/s13072-019-0312-7)
Supplement: Supplementary file 7 — Additional file 7: Table S6. ChIP-seq assay of KEGG. [file 13072_2019_312_MOESM7_ESM.xlsx]

## Sheet: AllPathway_Result
PathwayID	PathwayTerm	DifGene	AllDifGene	GeneInPathway	AllGene	P-Value	FDR	Enrichment	(-log10P)
PATH:04340	Hedgehog signaling pathway	12	206	54	7605	1.4302e-08	2.8032e-06	8.20388	7.8446
PATH:05202	Transcriptional misregulation in cancer	20	206	179	7605	6.37414e-08	6.24666e-06	4.12486	7.19558
PATH:05217	Basal cell carcinoma	8	206	55	7605	0.000103096	0.0067356	5.36981	3.98676
PATH:04724	Glutamatergic synapse	12	206	128	7605	0.000170231	0.00834134	3.46101	3.76896
PATH:05200	Pathways in cancer	21	206	329	7605	0.000213479	0.00836839	2.35643	3.67064
PATH:04916	Melanogenesis	10	206	100	7605	0.00035372	0.0111755	3.69175	3.45134
PATH:05205	Proteoglycans in cancer	16	206	226	7605	0.000399124	0.0111755	2.61363	3.39889
PATH:05414	Dilated cardiomyopathy	9	206	89	7605	0.000642037	0.0157299	3.73323	3.19244
PATH:04725	Cholinergic synapse	10	206	113	7605	0.00093525	0.0192887	3.26703	3.02907
PATH:04360	Axon guidance	11	206	134	7605	0.000984118	0.0192887	3.03054	3.00695
PATH:04020	Calcium signaling pathway	13	206	186	7605	0.00156789	0.027937	2.58025	2.80468
PATH:04261	Adrenergic signaling in cardiomyocytes	11	206	151	7605	0.00257712	0.042093	2.68935	2.58886
PATH:04390	Hippo signaling pathway	11	206	154	7605	0.00300441	0.0452972	2.63696	2.52224
PATH:04971	Gastric acid secretion	7	206	74	7605	0.00374159	0.0523822	3.49219	2.42694
PATH:04913	Ovarian steroidogenesis	6	206	58	7605	0.00460104	0.0601202	3.81905	2.33714
PATH:04015	Rap1 signaling pathway	13	206	216	7605	0.0057244	0.0701238	2.22189	2.24227
PATH:04151	PI3K-Akt signaling pathway	18	206	351	7605	0.00674203	0.0753353	1.8932	2.17121
PATH:00524	Butirosin and neomycin biosynthesis	2	206	5	7605	0.00691855	0.0753353	14.767	2.15998
PATH:05166	HTLV-I infection	15	206	281	7605	0.00918112	0.0909223	1.97068	2.0371
PATH:05030	Cocaine addiction	5	206	49	7605	0.0100692	0.0909223	3.76709	1.997
PATH:04921	Oxytocin signaling pathway	10	206	158	7605	0.0105357	0.0909223	2.33655	1.97734
PATH:04310	Wnt signaling pathway	10	206	158	7605	0.0105357	0.0909223	2.33655	1.97734
PATH:05031	Amphetamine addiction	6	206	69	7605	0.0106695	0.0909223	3.21022	1.97186
PATH:05032	Morphine addiction	7	206	92	7605	0.0121258	0.0956025	2.80894	1.91629
PATH:04918	Thyroid hormone synthesis	6	206	71	7605	0.0121942	0.0956025	3.11979	1.91385
PATH:04713	Circadian entrainment	7	206	98	7605	0.0167319	0.126133	2.63696	1.77645
PATH:00051	Fructose and mannose metabolism	4	206	40	7605	0.0223184	0.162015	3.69175	1.65134
PATH:04270	Vascular smooth muscle contraction	8	206	129	7605	0.0236049	0.165235	2.28946	1.627
PATH:05410	Hypertrophic cardiomyopathy (HCM)	6	206	84	7605	0.025977	0.175569	2.63696	1.58541
PATH:04972	Pancreatic secretion	7	206	108	7605	0.0269547	0.176104	2.3928	1.56936
PATH:01040	Biosynthesis of unsaturated fatty acids	3	206	25	7605	0.0290556	0.183706	4.4301	1.53677
PATH:04911	Insulin secretion	6	206	87	7605	0.0302138	0.18506	2.54603	1.51979
PATH:04950	Maturity onset diabetes of the young	3	206	26	7605	0.0322068	0.191289	4.25971	1.49205
PATH:00520	Amino sugar and nucleotide sugar metabolism	4	206	48	7605	0.0402579	0.225232	3.07646	1.39515
PATH:04022	cGMP-PKG signaling pathway	9	206	170	7605	0.0411243	0.225232	1.95445	1.3859
PATH:04080	Neuroactive ligand-receptor interaction	13	206	282	7605	0.0424353	0.225232	1.70187	1.37227
PATH:04330	Notch signaling pathway	4	206	49	7605	0.0429413	0.225232	3.01367	1.36712
PATH:05034	Alcoholism	10	206	199	7605	0.0436674	0.225232	1.85515	1.35984
PATH:04014	Ras signaling pathway	11	206	228	7605	0.0452919	0.227621	1.78111	1.34398
PATH:00052	Galactose metabolism	3	206	32	7605	0.0546464	0.267767	3.46101	1.26244
PATH:04970	Salivary secretion	5	206	77	7605	0.0571969	0.273429	2.39724	1.24263
PATH:05206	MicroRNAs in cancer	12	206	270	7605	0.0626066	0.292164	1.64078	1.20338
PATH:04611	Platelet activation	7	206	131	7605	0.0647209	0.295007	1.97269	1.18896
PATH:05221	Acute myeloid leukemia	4	206	57	7605	0.0679325	0.296803	2.5907	1.16792
PATH:03320	PPAR signaling pathway	5	206	81	7605	0.0681436	0.296803	2.27886	1.16657
PATH:04810	Regulation of actin cytoskeleton	10	206	220	7605	0.0753453	0.321037	1.67807	1.12294
PATH:04114	Oocyte meiosis	6	206	113	7605	0.0858502	0.358014	1.96022	1.06626
PATH:04727	GABAergic synapse	5	206	89	7605	0.0932614	0.373046	2.07402	1.0303
PATH:04974	Protein digestion and absorption	5	206	89	7605	0.0932614	0.373046	2.07402	1.0303
PATH:04512	ECM-receptor interaction	5	206	90	7605	0.0966955	0.379047	2.05097	1.01459
PATH:00010	Glycolysis / Gluconeogenesis	4	206	65	7605	0.0989454	0.380261	2.27184	1.0046
PATH:04510	Focal adhesion	9	206	208	7605	0.111466	0.42014	1.59739	0.952859
PATH:04010	MAPK signaling pathway	11	206	271	7605	0.117527	0.434629	1.4985	0.929861
PATH:04973	Carbohydrate digestion and absorption	3	206	45	7605	0.121729	0.441832	2.46117	0.914605
PATH:04976	Bile secretion	4	206	72	7605	0.130557	0.465256	2.05097	0.884201
PATH:04977	Vitamin digestion and absorption	2	206	24	7605	0.13678	0.470331	3.07646	0.863977
PATH:00062	Fatty acid elongation	2	206	24	7605	0.13678	0.470331	3.07646	0.863977
PATH:05412	Arrhythmogenic right ventricular cardiomyopathy (ARVC)	4	206	74	7605	0.140276	0.474037	1.99554	0.853016
PATH:04610	Complement and coagulation cascades	4	206	76	7605	0.150276	0.499222	1.94303	0.82311
PATH:04930	Type II diabetes mellitus	3	206	50	7605	0.152925	0.499556	2.21505	0.815521
PATH:05150	Staphylococcus aureus infection	3	206	51	7605	0.159445	0.512316	2.17162	0.797388
PATH:04260	Cardiac muscle contraction	4	206	79	7605	0.165768	0.524041	1.86924	0.780499
PATH:00500	Starch and sucrose metabolism	3	206	53	7605	0.172733	0.53739	2.08967	0.762626
PATH:04066	HIF-1 signaling pathway	5	206	111	7605	0.182265	0.558188	1.66295	0.739296
PATH:05223	Non-small cell lung cancer	3	206	56	7605	0.193219	0.582629	1.97772	0.713951
PATH:04726	Serotonergic synapse	6	206	145	7605	0.199744	0.593179	1.52762	0.699526
PATH:04710	Circadian rhythm	2	206	31	7605	0.204576	0.598461	2.38177	0.689146
PATH:04914	Progesterone-mediated oocyte maturation	4	206	87	7605	0.209596	0.601719	1.69736	0.678616
PATH:05321	Inflammatory bowel disease (IBD)	3	206	59	7605	0.214273	0.601719	1.87716	0.669032
PATH:04540	Gap junction	4	206	88	7605	0.215297	0.601719	1.67807	0.666963
PATH:05215	Prostate cancer	4	206	89	7605	0.221039	0.601719	1.65921	0.65553
PATH:04350	TGF-beta signaling pathway	4	206	89	7605	0.221039	0.601719	1.65921	0.65553
PATH:04742	Taste transduction	3	206	63	7605	0.243046	0.648351	1.75798	0.614312
PATH:05020	Prion diseases	2	206	35	7605	0.244786	0.648351	2.10957	0.611214
PATH:04750	Inflammatory mediator regulation of TRP channels	5	206	126	7605	0.255742	0.668339	1.46498	0.592198
PATH:04380	Osteoclast differentiation	5	206	127	7605	0.260892	0.672828	1.45344	0.583539
PATH:04720	Long-term potentiation	3	206	69	7605	0.287222	0.719794	1.60511	0.541782
PATH:04728	Dopaminergic synapse	5	206	133	7605	0.292267	0.719794	1.38788	0.53422
PATH:04912	GnRH signaling pathway	4	206	101	7605	0.292558	0.719794	1.46208	0.533788
PATH:05218	Melanoma	3	206	71	7605	0.302108	0.719794	1.55989	0.519837
PATH:04920	Adipocytokine signaling pathway	3	206	71	7605	0.302108	0.719794	1.55989	0.519837
PATH:04068	FoxO signaling pathway	5	206	135	7605	0.302877	0.719794	1.36731	0.518734
PATH:04723	Retrograde endocannabinoid signaling	4	206	103	7605	0.304811	0.719794	1.43369	0.51597
PATH:05220	Chronic myeloid leukemia	3	206	73	7605	0.317032	0.739742	1.51716	0.498896
PATH:05133	Pertussis	3	206	74	7605	0.324501	0.748261	1.49665	0.488784
PATH:04975	Fat digestion and absorption	2	206	45	7605	0.345484	0.772919	1.64078	0.461572
PATH:04910	Insulin signaling pathway	5	206	143	7605	0.345818	0.772919	1.29082	0.461152
PATH:00230	Purine metabolism	6	206	177	7605	0.347025	0.772919	1.25144	0.459639
PATH:01200	Carbon metabolism	4	206	111	7605	0.354239	0.77394	1.33036	0.450703
PATH:04672	Intestinal immune network for IgA production	2	206	46	7605	0.355381	0.77394	1.60511	0.449306
PATH:00600	Sphingolipid metabolism	2	206	48	7605	0.375009	0.807712	1.53823	0.425958
PATH:01212	Fatty acid metabolism	2	206	50	7605	0.394392	0.840227	1.4767	0.404072
PATH:05012	Parkinson's disease	5	206	153	7605	0.399953	0.842913	1.20645	0.397991
PATH:04932	Non-alcoholic fatty liver disease (NAFLD)	5	206	154	7605	0.405358	0.845215	1.19862	0.392161
PATH:04650	Natural killer cell mediated cytotoxicity	4	206	121	7605	0.415989	0.858252	1.22041	0.380918
PATH:04210	Apoptosis	3	206	87	7605	0.420702	0.858933	1.27302	0.376026
PATH:00561	Glycerolipid metabolism	2	206	55	7605	0.441587	0.889684	1.34245	0.354984
PATH:05014	Amyotrophic lateral sclerosis (ALS)	2	206	56	7605	0.450786	0.889684	1.31848	0.34603
PATH:00900	Terpenoid backbone biosynthesis	1	206	22	7605	0.453921	0.889684	1.67807	0.34302
PATH:00532	Glycosaminoglycan biosynthesis - chondroitin sulfate / dermatan sulfate	1	206	22	7605	0.453921	0.889684	1.67807	0.34302
PATH:00910	Nitrogen metabolism	1	206	23	7605	0.468755	0.909664	1.60511	0.329054
PATH:00330	Arginine and proline metabolism	2	206	59	7605	0.477859	0.918238	1.25144	0.320701
PATH:04940	Type I diabetes mellitus	2	206	60	7605	0.486702	0.924336	1.23058	0.312737
PATH:00592	alpha-Linolenic acid metabolism	1	206	25	7605	0.497232	0.924336	1.4767	0.30344
PATH:04915	Estrogen signaling pathway	3	206	98	7605	0.498432	0.924336	1.13013	0.302394
PATH:04722	Neurotrophin signaling pathway	4	206	135	7605	0.499896	0.924336	1.09385	0.30112
PATH:00534	Glycosaminoglycan biosynthesis - heparan sulfate / heparin	1	206	26	7605	0.510896	0.935847	1.4199	0.291667
PATH:04966	Collecting duct acid secretion	1	206	27	7605	0.52419	0.939418	1.36731	0.280511
PATH:05140	Leishmaniasis	2	206	65	7605	0.529493	0.939418	1.13592	0.27614
PATH:05152	Tuberculosis	5	206	178	7605	0.53144	0.939418	1.03701	0.274546
PATH:05142	Chagas disease (American trypanosomiasis)	3	206	103	7605	0.532017	0.939418	1.07527	0.274074
PATH:05010	Alzheimer's disease	5	206	180	7605	0.541456	0.945114	1.02549	0.266437
PATH:00030	Pentose phosphate pathway	1	206	29	7605	0.549709	0.945114	1.27302	0.259867
PATH:00340	Histidine metabolism	1	206	29	7605	0.549709	0.945114	1.27302	0.259867
PATH:04115	p53 signaling pathway	2	206	69	7605	0.56195	0.949507	1.07007	0.250302
PATH:05216	Thyroid cancer	1	206	30	7605	0.561953	0.949507	1.23058	0.2503
PATH:00760	Nicotinate and nicotinamide metabolism	1	206	32	7605	0.585456	0.973816	1.15367	0.232506
PATH:04730	Long-term depression	2	206	74	7605	0.600236	0.973816	0.99777	0.221678
PATH:04917	Prolactin signaling pathway	2	206	74	7605	0.600236	0.973816	0.99777	0.221678
PATH:04520	Adherens junction	2	206	75	7605	0.607586	0.973816	0.984466	0.216393
PATH:05340	Primary immunodeficiency	1	206	35	7605	0.618377	0.973816	1.05479	0.208747
PATH:04919	Thyroid hormone signaling pathway	3	206	118	7605	0.624698	0.973816	0.93858	0.20433
PATH:01230	Biosynthesis of amino acids	2	206	78	7605	0.629021	0.973816	0.946602	0.201335
PATH:04370	VEGF signaling pathway	2	206	78	7605	0.629021	0.973816	0.946602	0.201335
PATH:04514	Cell adhesion molecules (CAMs)	4	206	159	7605	0.629767	0.973816	0.928742	0.20082
PATH:05146	Amoebiasis	3	206	119	7605	0.630413	0.973816	0.930693	0.200375
PATH:04062	Chemokine signaling pathway	5	206	200	7605	0.635577	0.973816	0.922937	0.196832
PATH:05132	Salmonella infection	2	206	79	7605	0.635961	0.973816	0.93462	0.196569
PATH:03410	Base excision repair	1	206	39	7605	0.65826	0.985502	0.946602	0.181603
PATH:05033	Nicotine addiction	1	206	40	7605	0.667564	0.985502	0.922937	0.175507
PATH:00260	Glycine, serine and threonine metabolism	1	206	40	7605	0.667564	0.985502	0.922937	0.175507
PATH:04140	Regulation of autophagy	1	206	40	7605	0.667564	0.985502	0.922937	0.175507
PATH:04110	Cell cycle	3	206	126	7605	0.668734	0.985502	0.878988	0.174747
PATH:00565	Ether lipid metabolism	1	206	41	7605	0.676617	0.987361	0.900426	0.169657
PATH:05219	Bladder cancer	1	206	42	7605	0.685424	0.987361	0.878988	0.164041
PATH:00350	Tyrosine metabolism	1	206	43	7605	0.693992	0.987361	0.858546	0.158645
PATH:05222	Small cell lung cancer	2	206	89	7605	0.699863	0.987361	0.829606	0.154987
PATH:04962	Vasopressin-regulated water reabsorption	1	206	44	7605	0.702328	0.987361	0.839034	0.15346
PATH:04960	Aldosterone-regulated sodium reabsorption	1	206	44	7605	0.702328	0.987361	0.839034	0.15346
PATH:05416	Viral myocarditis	2	206	90	7605	0.705716	0.987361	0.820388	0.15137
PATH:04530	Tight junction	3	206	137	7605	0.722971	0.987361	0.808412	0.140879
PATH:04144	Endocytosis	5	206	222	7605	0.724375	0.987361	0.831475	0.140037
PATH:00514	Other types of O-glycan biosynthesis	1	206	49	7605	0.740738	0.987361	0.753418	0.130335
PATH:05144	Malaria	1	206	50	7605	0.747806	0.987361	0.73835	0.126211
PATH:05203	Viral carcinogenesis	5	206	229	7605	0.749154	0.987361	0.806058	0.125429
PATH:00590	Arachidonic acid metabolism	2	206	98	7605	0.749191	0.987361	0.753418	0.125407
PATH:00591	Linoleic acid metabolism	1	206	52	7605	0.761373	0.987361	0.709951	0.118403
PATH:04620	Toll-like receptor signaling pathway	2	206	101	7605	0.764021	0.987361	0.731039	0.116895
PATH:05330	Allograft rejection	1	206	53	7605	0.767881	0.987361	0.696556	0.114706
PATH:05322	Systemic lupus erythematosus	3	206	148	7605	0.770073	0.987361	0.748327	0.113468
PATH:04961	Endocrine and other factor-regulated calcium reabsorption	1	206	55	7605	0.780372	0.987361	0.671227	0.107698
PATH:05332	Graft-versus-host disease	1	206	55	7605	0.780372	0.987361	0.671227	0.107698
PATH:00480	Glutathione metabolism	1	206	56	7605	0.786365	0.987361	0.659241	0.104376
PATH:05134	Legionellosis	1	206	57	7605	0.792195	0.987361	0.647675	0.101168
PATH:04668	TNF signaling pathway	2	206	109	7605	0.799911	0.987361	0.677385	0.0969581
PATH:04621	NOD-like receptor signaling pathway	1	206	61	7605	0.813973	0.987361	0.605205	0.0893902
PATH:04721	Synaptic vesicle cycle	1	206	63	7605	0.823994	0.987361	0.585992	0.0840759
PATH:05214	Glioma	1	206	65	7605	0.833478	0.987361	0.567961	0.0791058
PATH:04150	mTOR signaling pathway	1	206	65	7605	0.833478	0.987361	0.567961	0.0791058
PATH:05320	Autoimmune thyroid disease	1	206	68	7605	0.846759	0.987361	0.542904	0.0722402
PATH:04670	Leukocyte transendothelial migration	2	206	122	7605	0.848012	0.987361	0.605205	0.0715978
PATH:04060	Cytokine-cytokine receptor interaction	5	206	264	7605	0.848719	0.987361	0.699195	0.071236
PATH:04622	RIG-I-like receptor signaling pathway	1	206	69	7605	0.850947	0.987361	0.535036	0.0700974
PATH:05212	Pancreatic cancer	1	206	70	7605	0.855022	0.987361	0.527393	0.0680229
PATH:04145	Phagosome	3	206	175	7605	0.858455	0.987361	0.632871	0.0662824
PATH:05211	Renal cell carcinoma	1	206	72	7605	0.862841	0.987361	0.512743	0.0640692
PATH:05145	Toxoplasmosis	2	206	131	7605	0.87491	0.987361	0.563626	0.0580364
PATH:04662	B cell receptor signaling pathway	1	206	77	7605	0.880601	0.987361	0.479448	0.0552206
PATH:05100	Bacterial invasion of epithelial cells	1	206	79	7605	0.887047	0.987361	0.46731	0.0520534
PATH:04146	Peroxisome	1	206	82	7605	0.896072	0.987361	0.450213	0.0476572
PATH:05160	Hepatitis C	2	206	140	7605	0.897378	0.987361	0.527393	0.0470244
PATH:04664	Fc epsilon RI signaling pathway	1	206	83	7605	0.898918	0.987361	0.444789	0.0462801
PATH:05323	Rheumatoid arthritis	1	206	84	7605	0.901686	0.987361	0.439494	0.0449447
PATH:00190	Oxidative phosphorylation	2	206	142	7605	0.901835	0.987361	0.519964	0.0448728
PATH:00140	Steroid hormone biosynthesis	1	206	85	7605	0.904379	0.987361	0.434323	0.0436497
PATH:04640	Hematopoietic cell lineage	1	206	86	7605	0.906998	0.987361	0.429273	0.0423936
PATH:00830	Retinol metabolism	1	206	90	7605	0.916781	0.987361	0.410194	0.0377345
PATH:00564	Glycerophospholipid metabolism	1	206	91	7605	0.919062	0.987361	0.405687	0.0366552
PATH:04666	Fc gamma R-mediated phagocytosis	1	206	91	7605	0.919062	0.987361	0.405687	0.0366552
PATH:05168	Herpes simplex infection	3	206	205	7605	0.920547	0.987361	0.540256	0.035954
PATH:05204	Chemical carcinogenesis	1	206	95	7605	0.927581	0.987361	0.388605	0.0326482
PATH:05169	Epstein-Barr virus infection	3	206	212	7605	0.930905	0.987361	0.522417	0.0310947
PATH:00980	Metabolism of xenobiotics by cytochrome P450	1	206	97	7605	0.9315	0.987361	0.380593	0.0308173
PATH:03010	Ribosome	2	206	159	7605	0.93306	0.987361	0.464371	0.0300904
PATH:00982	Drug metabolism - cytochrome P450	1	206	99	7605	0.935207	0.987361	0.372904	0.0290921
PATH:04064	NF-kappa B signaling pathway	1	206	100	7605	0.936986	0.987361	0.369175	0.0282671
PATH:00240	Pyrimidine metabolism	1	206	106	7605	0.94668	0.992242	0.348278	0.0237969
PATH:04660	T cell receptor signaling pathway	1	206	111	7605	0.953614	0.994193	0.33259	0.0206275
PATH:04142	Lysosome	1	206	123	7605	0.966809	1	0.300142	0.0146592
PATH:05162	Measles	1	206	137	7605	0.977555	1	0.269471	0.00985876
PATH:04120	Ubiquitin mediated proteolysis	1	206	140	7605	0.979362	1	0.263696	0.00905677
PATH:05161	Hepatitis B	1	206	145	7605	0.982057	1	0.254603	0.00786316
PATH:03013	RNA transport	1	206	172	7605	0.991587	1	0.214636	0.00366918
PATH:05016	Huntington's disease	1	206	192	7605	0.995208	1	0.192279	0.00208612
PATH:01100	Metabolic pathways	20	206	1222	7605	0.997181	1	0.604214	0.00122603
PATH:04740	Olfactory transduction	1	206	1071	7605	1	1	0.0344701	0

## Sheet: AllPathway2Gene
PathwayID	PathwayTerm	QueryID	Symbol	Description	P-Value	FDR	Enrichment
PATH:04340	Hedgehog signaling pathway	Lrp2	Lrp2	Low-density lipoprotein receptor-related protein 2	1.4302e-08	2.8032e-06	8.20388
PATH:04340	Hedgehog signaling pathway	Wnt9b	Wnt9b	Protein Wnt-9b	1.4302e-08	2.8032e-06	8.20388
PATH:04340	Hedgehog signaling pathway	Zic2	Zic2	Zinc finger protein ZIC 2	1.4302e-08	2.8032e-06	8.20388
PATH:04340	Hedgehog signaling pathway	Wnt5b	Wnt5b	Protein Wnt-5b	1.4302e-08	2.8032e-06	8.20388
PATH:04340	Hedgehog signaling pathway	Wnt10b	Wnt10b	Protein Wnt-10b	1.4302e-08	2.8032e-06	8.20388
PATH:04340	Hedgehog signaling pathway	Gas1	Gas1	Growth arrest-specific protein 1	1.4302e-08	2.8032e-06	8.20388
PATH:04340	Hedgehog signaling pathway	Wnt11	Wnt11	Protein Wnt-11	1.4302e-08	2.8032e-06	8.20388
PATH:04340	Hedgehog signaling pathway	Wnt6	Wnt6	Protein Wnt-6	1.4302e-08	2.8032e-06	8.20388
PATH:04340	Hedgehog signaling pathway	Shh	Shh	Sonic hedgehog protein	1.4302e-08	2.8032e-06	8.20388
PATH:04340	Hedgehog signaling pathway	Wnt4	Wnt4	Protein Wnt-4	1.4302e-08	2.8032e-06	8.20388
PATH:04340	Hedgehog signaling pathway	Dhh	Dhh	Desert hedgehog protein	1.4302e-08	2.8032e-06	8.20388
PATH:04340	Hedgehog signaling pathway	Wnt1	Wnt1	Proto-oncogene Wnt-1	1.4302e-08	2.8032e-06	8.20388
PATH:05202	Transcriptional misregulation in cancer	Per2	Per2	Period circadian protein homolog 2	6.37414e-08	6.24666e-06	4.12486
PATH:05202	Transcriptional misregulation in cancer	Nr4a3	Nr4a3	Nr4a3 protein	6.37414e-08	6.24666e-06	4.12486
PATH:05202	Transcriptional misregulation in cancer	Slc45a3	Slc45a3	Solute carrier family 45 member 3	6.37414e-08	6.24666e-06	4.12486
PATH:05202	Transcriptional misregulation in cancer	Arnt2	Arnt2	Aryl hydrocarbon receptor nuclear translocator 2	6.37414e-08	6.24666e-06	4.12486
PATH:05202	Transcriptional misregulation in cancer	Pax7	Pax7	Paired box protein Pax-7	6.37414e-08	6.24666e-06	4.12486
PATH:05202	Transcriptional misregulation in cancer	Rxra	Rxra	Retinoid X receptor alpha	6.37414e-08	6.24666e-06	4.12486
PATH:05202	Transcriptional misregulation in cancer	Flt1	Flt1	SFlt-1	6.37414e-08	6.24666e-06	4.12486
PATH:05202	Transcriptional misregulation in cancer	Pax3	Pax3	Paired box protein Pax-3	6.37414e-08	6.24666e-06	4.12486
PATH:05202	Transcriptional misregulation in cancer	Tlx1	Tlx1	T-cell leukemia homeobox protein 1	6.37414e-08	6.24666e-06	4.12486
PATH:05202	Transcriptional misregulation in cancer	Ngfr	Ngfr	Nerve growth factor receptor (TNFR superfamily, member 16)	6.37414e-08	6.24666e-06	4.12486
PATH:05202	Transcriptional misregulation in cancer	Hoxa10	Hoxa10	Homeobox protein Hox-A10	6.37414e-08	6.24666e-06	4.12486
PATH:05202	Transcriptional misregulation in cancer	Hoxa11	Hoxa11	Homeobox protein Hox-A11	6.37414e-08	6.24666e-06	4.12486
PATH:05202	Transcriptional misregulation in cancer	Zbtb16	Zbtb16	Zbtb16 protein	6.37414e-08	6.24666e-06	4.12486
PATH:05202	Transcriptional misregulation in cancer	Bmi1	Bmi1	Polycomb complex protein BMI-1	6.37414e-08	6.24666e-06	4.12486
PATH:05202	Transcriptional misregulation in cancer	Meis1	Meis1	Homeobox protein Meis1	6.37414e-08	6.24666e-06	4.12486
PATH:05202	Transcriptional misregulation in cancer	Fli1	Fli1	Friend leukemia integration 1 transcription factor	6.37414e-08	6.24666e-06	4.12486
PATH:05202	Transcriptional misregulation in cancer	Hoxa9	Hoxa9	Homeobox protein Hox-A9	6.37414e-08	6.24666e-06	4.12486
PATH:05202	Transcriptional misregulation in cancer	Spi1	Spi1	Transcription factor PU.1	6.37414e-08	6.24666e-06	4.12486
PATH:05202	Transcriptional misregulation in cancer	Runx1	Runx1	Runt-related transcription factor 1	6.37414e-08	6.24666e-06	4.12486
PATH:05202	Transcriptional misregulation in cancer	Cebpa	Cebpa	CCAAT/enhancer-binding protein alpha	6.37414e-08	6.24666e-06	4.12486
PATH:05217	Basal cell carcinoma	Wnt9b	Wnt9b	Protein Wnt-9b	0.000103096	0.0067356	5.36981
PATH:05217	Basal cell carcinoma	Wnt5b	Wnt5b	Protein Wnt-5b	0.000103096	0.0067356	5.36981
PATH:05217	Basal cell carcinoma	Wnt10b	Wnt10b	Protein Wnt-10b	0.000103096	0.0067356	5.36981
PATH:05217	Basal cell carcinoma	Wnt11	Wnt11	Protein Wnt-11	0.000103096	0.0067356	5.36981
PATH:05217	Basal cell carcinoma	Wnt6	Wnt6	Protein Wnt-6	0.000103096	0.0067356	5.36981
PATH:05217	Basal cell carcinoma	Shh	Shh	Sonic hedgehog protein	0.000103096	0.0067356	5.36981
PATH:05217	Basal cell carcinoma	Wnt4	Wnt4	Protein Wnt-4	0.000103096	0.0067356	5.36981
PATH:05217	Basal cell carcinoma	Wnt1	Wnt1	Proto-oncogene Wnt-1	0.000103096	0.0067356	5.36981
PATH:04724	Glutamatergic synapse	Grin2c	Grin2c	Grin2c protein	0.000170231	0.00834134	3.46101
PATH:04724	Glutamatergic synapse	Gng13	Gng13	Guanine nucleotide-binding protein G(I)/G(S)/G(O) subunit gamma-13	0.000170231	0.00834134	3.46101
PATH:04724	Glutamatergic synapse	Chp2	Chp2	Calcineurin B homologous protein 2	0.000170231	0.00834134	3.46101
PATH:04724	Glutamatergic synapse	Grik4	Grik4	Glutamate receptor, ionotropic, kainate 4	0.000170231	0.00834134	3.46101
PATH:04724	Glutamatergic synapse	Shank2	Shank2	SH3 and multiple ankyrin repeat domains protein 2	0.000170231	0.00834134	3.46101
PATH:04724	Glutamatergic synapse	Shank1	Shank1	SH3 and multiple ankyrin repeat domains protein 1	0.000170231	0.00834134	3.46101
PATH:04724	Glutamatergic synapse	Adcy6	Adcy6	Adenylate cyclase type 6	0.000170231	0.00834134	3.46101
PATH:04724	Glutamatergic synapse	Grik3	Grik3	Glutamate receptor ionotropic, kainate 3	0.000170231	0.00834134	3.46101
PATH:04724	Glutamatergic synapse	Pla2g4e	Pla2g4e	Pla2g4e protein	0.000170231	0.00834134	3.46101
PATH:04724	Glutamatergic synapse	Homer2	Homer2	Homer protein homolog 2	0.000170231	0.00834134	3.46101
PATH:04724	Glutamatergic synapse	Adcy8	Adcy8	Adenylate cyclase type 8	0.000170231	0.00834134	3.46101
PATH:04724	Glutamatergic synapse	Adcy5	Adcy5	Adenylate cyclase type 5	0.000170231	0.00834134	3.46101
PATH:05200	Pathways in cancer	Arnt2	Arnt2	Aryl hydrocarbon receptor nuclear translocator 2	0.000213479	0.00836839	2.35643
PATH:05200	Pathways in cancer	Mecom	Mecom	Evi1 protein	0.000213479	0.00836839	2.35643
PATH:05200	Pathways in cancer	Fadd	Fadd	FAS-associated death domain protein	0.000213479	0.00836839	2.35643
PATH:05200	Pathways in cancer	Cdkn2a	Cdkn2a	Mitochondrial smARF variant	0.000213479	0.00836839	2.35643
PATH:05200	Pathways in cancer	Rxra	Rxra	Retinoid X receptor alpha	0.000213479	0.00836839	2.35643
PATH:05200	Pathways in cancer	Fgfr1	Fgfr1	Fibroblast growth factor receptor 1 IIIB	0.000213479	0.00836839	2.35643
PATH:05200	Pathways in cancer	Fgfr2	Fgfr2	Fibroblast growth factor receptor 2	0.000213479	0.00836839	2.35643
PATH:05200	Pathways in cancer	Wnt9b	Wnt9b	Protein Wnt-9b	0.000213479	0.00836839	2.35643
PATH:05200	Pathways in cancer	Wnt5b	Wnt5b	Protein Wnt-5b	0.000213479	0.00836839	2.35643
PATH:05200	Pathways in cancer	Nos2	Nos2	Nitric oxide synthase 2	0.000213479	0.00836839	2.35643
PATH:05200	Pathways in cancer	Wnt10b	Wnt10b	Protein Wnt-10b	0.000213479	0.00836839	2.35643
PATH:05200	Pathways in cancer	Zbtb16	Zbtb16	Zbtb16 protein	0.000213479	0.00836839	2.35643
PATH:05200	Pathways in cancer	Spi1	Spi1	Transcription factor PU.1	0.000213479	0.00836839	2.35643
PATH:05200	Pathways in cancer	Wnt11	Wnt11	Protein Wnt-11	0.000213479	0.00836839	2.35643
PATH:05200	Pathways in cancer	Wnt6	Wnt6	Protein Wnt-6	0.000213479	0.00836839	2.35643
PATH:05200	Pathways in cancer	Fgf8	Fgf8	Fibroblast growth factor 8	0.000213479	0.00836839	2.35643
PATH:05200	Pathways in cancer	Shh	Shh	Sonic hedgehog protein	0.000213479	0.00836839	2.35643
PATH:05200	Pathways in cancer	Wnt4	Wnt4	Protein Wnt-4	0.000213479	0.00836839	2.35643
PATH:05200	Pathways in cancer	Runx1	Runx1	Runt-related transcription factor 1	0.000213479	0.00836839	2.35643
PATH:05200	Pathways in cancer	Wnt1	Wnt1	Proto-oncogene Wnt-1	0.000213479	0.00836839	2.35643
PATH:05200	Pathways in cancer	Cebpa	Cebpa	CCAAT/enhancer-binding protein alpha	0.000213479	0.00836839	2.35643
PATH:04916	Melanogenesis	Wnt9b	Wnt9b	Protein Wnt-9b	0.00035372	0.0111755	3.69175
PATH:04916	Melanogenesis	Wnt5b	Wnt5b	Protein Wnt-5b	0.00035372	0.0111755	3.69175
PATH:04916	Melanogenesis	Adcy6	Adcy6	Adenylate cyclase type 6	0.00035372	0.0111755	3.69175
PATH:04916	Melanogenesis	Wnt10b	Wnt10b	Protein Wnt-10b	0.00035372	0.0111755	3.69175
PATH:04916	Melanogenesis	Adcy8	Adcy8	Adenylate cyclase type 8	0.00035372	0.0111755	3.69175
PATH:04916	Melanogenesis	Wnt11	Wnt11	Protein Wnt-11	0.00035372	0.0111755	3.69175
PATH:04916	Melanogenesis	Wnt6	Wnt6	Protein Wnt-6	0.00035372	0.0111755	3.69175
PATH:04916	Melanogenesis	Wnt4	Wnt4	Protein Wnt-4	0.00035372	0.0111755	3.69175
PATH:04916	Melanogenesis	Adcy5	Adcy5	Adenylate cyclase type 5	0.00035372	0.0111755	3.69175
PATH:04916	Melanogenesis	Wnt1	Wnt1	Proto-oncogene Wnt-1	0.00035372	0.0111755	3.69175
PATH:05205	Proteoglycans in cancer	Ank1	Ank1	Ankyrin-1	0.000399124	0.0111755	2.61363
PATH:05205	Proteoglycans in cancer	Fgfr1	Fgfr1	Fibroblast growth factor receptor 1 IIIB	0.000399124	0.0111755	2.61363
PATH:05205	Proteoglycans in cancer	Wnt9b	Wnt9b	Protein Wnt-9b	0.000399124	0.0111755	2.61363
PATH:05205	Proteoglycans in cancer	Wnt5b	Wnt5b	Protein Wnt-5b	0.000399124	0.0111755	2.61363
PATH:05205	Proteoglycans in cancer	Wnt10b	Wnt10b	Protein Wnt-10b	0.000399124	0.0111755	2.61363
PATH:05205	Proteoglycans in cancer	Itgb3	Itgb3	Integrin beta-3	0.000399124	0.0111755	2.61363
PATH:05205	Proteoglycans in cancer	Hoxd10	Hoxd10	Homeobox protein Hox-D10	0.000399124	0.0111755	2.61363
PATH:05205	Proteoglycans in cancer	Mir10b	Mir10b	microRNA 10b	0.000399124	0.0111755	2.61363
PATH:05205	Proteoglycans in cancer	Ank2	Ank2	Ankyrin-2	0.000399124	0.0111755	2.61363
PATH:05205	Proteoglycans in cancer	Wnt11	Wnt11	Protein Wnt-11	0.000399124	0.0111755	2.61363
PATH:05205	Proteoglycans in cancer	Mir10a	Mir10a	microRNA 10a	0.000399124	0.0111755	2.61363
PATH:05205	Proteoglycans in cancer	Wnt6	Wnt6	Protein Wnt-6	0.000399124	0.0111755	2.61363
PATH:05205	Proteoglycans in cancer	Igf2	Igf2	Insulin-like growth factor 2	0.000399124	0.0111755	2.61363
PATH:05205	Proteoglycans in cancer	Fgf8	Fgf8	Fibroblast growth factor 8	0.000399124	0.0111755	2.61363
PATH:05205	Proteoglycans in cancer	Wnt4	Wnt4	Protein Wnt-4	0.000399124	0.0111755	2.61363
PATH:05205	Proteoglycans in cancer	Wnt1	Wnt1	Proto-oncogene Wnt-1	0.000399124	0.0111755	2.61363
PATH:05414	Dilated cardiomyopathy	Itga9	Itga9	Integrin alpha-9	0.000642037	0.0157299	3.73323
PATH:05414	Dilated cardiomyopathy	Adcy6	Adcy6	Adenylate cyclase type 6	0.000642037	0.0157299	3.73323
PATH:05414	Dilated cardiomyopathy	Cacng2	Cacng2	Voltage-dependent calcium channel gamma-2 subunit	0.000642037	0.0157299	3.73323
PATH:05414	Dilated cardiomyopathy	Itgb3	Itgb3	Integrin beta-3	0.000642037	0.0157299	3.73323
PATH:05414	Dilated cardiomyopathy	Tnnt2	Tnnt2	Troponin T, cardiac muscle	0.000642037	0.0157299	3.73323
PATH:05414	Dilated cardiomyopathy	Cacng4	Cacng4	Voltage-dependent calcium channel gamma subunit	0.000642037	0.0157299	3.73323
PATH:05414	Dilated cardiomyopathy	Myl3	Myl3	Myosin light chain 3	0.000642037	0.0157299	3.73323
PATH:05414	Dilated cardiomyopathy	Adcy8	Adcy8	Adenylate cyclase type 8	0.000642037	0.0157299	3.73323
PATH:05414	Dilated cardiomyopathy	Adcy5	Adcy5	Adenylate cyclase type 5	0.000642037	0.0157299	3.73323
PATH:04725	Cholinergic synapse	Kcnq2	Kcnq2	Potassium voltage-gated channel subfamily KQT member 2	0.00093525	0.0192887	3.26703
PATH:04725	Cholinergic synapse	Kcnj12	Kcnj12	ATP-sensitive inward rectifier potassium channel 12	0.00093525	0.0192887	3.26703
PATH:04725	Cholinergic synapse	Gng13	Gng13	Guanine nucleotide-binding protein G(I)/G(S)/G(O) subunit gamma-13	0.00093525	0.0192887	3.26703
PATH:04725	Cholinergic synapse	Chrm1	Chrm1	Muscarinic acetylcholine receptor M1	0.00093525	0.0192887	3.26703
PATH:04725	Cholinergic synapse	Adcy6	Adcy6	Adenylate cyclase type 6	0.00093525	0.0192887	3.26703
PATH:04725	Cholinergic synapse	Kcnq4	Kcnq4	Potassium voltage-gated channel subfamily KQT member 4	0.00093525	0.0192887	3.26703
PATH:04725	Cholinergic synapse	Kcnj4	Kcnj4	Inward rectifier potassium channel 4	0.00093525	0.0192887	3.26703
PATH:04725	Cholinergic synapse	Kcnq1	Kcnq1	Potassium voltage-gated channel subfamily KQT member 1	0.00093525	0.0192887	3.26703
PATH:04725	Cholinergic synapse	Adcy8	Adcy8	Adenylate cyclase type 8	0.00093525	0.0192887	3.26703
PATH:04725	Cholinergic synapse	Adcy5	Adcy5	Adenylate cyclase type 5	0.00093525	0.0192887	3.26703
PATH:04360	Axon guidance	Sema5b	Sema5b	Semaphorin-5B	0.000984118	0.0192887	3.03054
PATH:04360	Axon guidance	Slit1	Slit1	Slit homolog 1 protein	0.000984118	0.0192887	3.03054
PATH:04360	Axon guidance	Ephb1	Ephb1	Putative uncharacterized protein	0.000984118	0.0192887	3.03054
PATH:04360	Axon guidance	Ntn1	Ntn1	Netrin-1	0.000984118	0.0192887	3.03054
PATH:04360	Axon guidance	Chp2	Chp2	Calcineurin B homologous protein 2	0.000984118	0.0192887	3.03054
PATH:04360	Axon guidance	Sema6c	Sema6c	Semaphorin-6C	0.000984118	0.0192887	3.03054
PATH:04360	Axon guidance	Efnb3	Efnb3	Ephrin-B3	0.000984118	0.0192887	3.03054
PATH:04360	Axon guidance	Rgs3	Rgs3	Regulator of G-protein-signaling 3	0.000984118	0.0192887	3.03054
PATH:04360	Axon guidance	Robo3	Robo3	Roundabout homolog 3	0.000984118	0.0192887	3.03054
PATH:04360	Axon guidance	Unc5a	Unc5a	Netrin receptor UNC5A	0.000984118	0.0192887	3.03054
PATH:04360	Axon guidance	Efna2	Efna2	Ephrin-A2	0.000984118	0.0192887	3.03054
PATH:04020	Calcium signaling pathway	Atp2b4	Atp2b4	Calcium-transporting ATPase	0.00156789	0.027937	2.58025
PATH:04020	Calcium signaling pathway	Grin2c	Grin2c	Grin2c protein	0.00156789	0.027937	2.58025
PATH:04020	Calcium signaling pathway	Chp2	Chp2	Calcineurin B homologous protein 2	0.00156789	0.027937	2.58025
PATH:04020	Calcium signaling pathway	Chrm1	Chrm1	Muscarinic acetylcholine receptor M1	0.00156789	0.027937	2.58025
PATH:04020	Calcium signaling pathway	Adora2a	Adora2a	Adenosine receptor A2a	0.00156789	0.027937	2.58025
PATH:04020	Calcium signaling pathway	Htr5b	Htr5b	5-hydroxytryptamine receptor 5B	0.00156789	0.027937	2.58025
PATH:04020	Calcium signaling pathway	Hrh2	Hrh2	Histamine H2 receptor	0.00156789	0.027937	2.58025
PATH:04020	Calcium signaling pathway	Drd1	Drd1a	D(1A) dopamine receptor	0.00156789	0.027937	2.58025
PATH:04020	Calcium signaling pathway	Nos2	Nos2	Nitric oxide synthase 2	0.00156789	0.027937	2.58025
PATH:04020	Calcium signaling pathway	Ryr3	Ryr3	Ryanodine receptor 3	0.00156789	0.027937	2.58025
PATH:04020	Calcium signaling pathway	Tacr3	Tacr3	Neuromedin-K receptor	0.00156789	0.027937	2.58025
PATH:04020	Calcium signaling pathway	Adcy8	Adcy8	Adenylate cyclase type 8	0.00156789	0.027937	2.58025
PATH:04020	Calcium signaling pathway	Htr7	Htr7	5-hydroxytryptamine receptor 7	0.00156789	0.027937	2.58025
PATH:04261	Adrenergic signaling in cardiomyocytes	Atp2b4	Atp2b4	Calcium-transporting ATPase	0.00257712	0.042093	2.68935
PATH:04261	Adrenergic signaling in cardiomyocytes	Adcy6	Adcy6	Adenylate cyclase type 6	0.00257712	0.042093	2.68935
PATH:04261	Adrenergic signaling in cardiomyocytes	Scn5a	Scn5a	Sodium channel voltage-gated type V alpha polypeptide	0.00257712	0.042093	2.68935
PATH:04261	Adrenergic signaling in cardiomyocytes	Cacng2	Cacng2	Voltage-dependent calcium channel gamma-2 subunit	0.00257712	0.042093	2.68935
PATH:04261	Adrenergic signaling in cardiomyocytes	Tnnt2	Tnnt2	Troponin T, cardiac muscle	0.00257712	0.042093	2.68935
PATH:04261	Adrenergic signaling in cardiomyocytes	Cacng4	Cacng4	Voltage-dependent calcium channel gamma subunit	0.00257712	0.042093	2.68935
PATH:04261	Adrenergic signaling in cardiomyocytes	Myl3	Myl3	Myosin light chain 3	0.00257712	0.042093	2.68935
PATH:04261	Adrenergic signaling in cardiomyocytes	Scn4b	Scn4b	Sodium channel beta4 subunit	0.00257712	0.042093	2.68935
PATH:04261	Adrenergic signaling in cardiomyocytes	Kcnq1	Kcnq1	Potassium voltage-gated channel subfamily KQT member 1	0.00257712	0.042093	2.68935
PATH:04261	Adrenergic signaling in cardiomyocytes	Adcy8	Adcy8	Adenylate cyclase type 8	0.00257712	0.042093	2.68935
PATH:04261	Adrenergic signaling in cardiomyocytes	Adcy5	Adcy5	Adenylate cyclase type 5	0.00257712	0.042093	2.68935
PATH:04390	Hippo signaling pathway	Trp73	Trp73	Tumor protein p73	0.00300441	0.0452972	2.63696
PATH:04390	Hippo signaling pathway	Wnt9b	Wnt9b	Protein Wnt-9b	0.00300441	0.0452972	2.63696
PATH:04390	Hippo signaling pathway	Wnt5b	Wnt5b	Protein Wnt-5b	0.00300441	0.0452972	2.63696
PATH:04390	Hippo signaling pathway	Crb2	Crb2	Protein crumbs homolog 2	0.00300441	0.0452972	2.63696
PATH:04390	Hippo signaling pathway	Wnt10b	Wnt10b	Protein Wnt-10b	0.00300441	0.0452972	2.63696
PATH:04390	Hippo signaling pathway	Ywhah	Ywhah	14-3-3 protein eta	0.00300441	0.0452972	2.63696
PATH:04390	Hippo signaling pathway	Gdf6	Gdf6	Growth differentiation factor 6	0.00300441	0.0452972	2.63696
PATH:04390	Hippo signaling pathway	Wnt11	Wnt11	Protein Wnt-11	0.00300441	0.0452972	2.63696
PATH:04390	Hippo signaling pathway	Wnt6	Wnt6	Protein Wnt-6	0.00300441	0.0452972	2.63696
PATH:04390	Hippo signaling pathway	Wnt4	Wnt4	Protein Wnt-4	0.00300441	0.0452972	2.63696
PATH:04390	Hippo signaling pathway	Wnt1	Wnt1	Proto-oncogene Wnt-1	0.00300441	0.0452972	2.63696
PATH:04971	Gastric acid secretion	Hrh2	Hrh2	Histamine H2 receptor	0.00374159	0.0523822	3.49219
PATH:04971	Gastric acid secretion	Kcnk10	Kcnk10	TREK-2 two-pore-domain K+ channel	0.00374159	0.0523822	3.49219
PATH:04971	Gastric acid secretion	Adcy6	Adcy6	Adenylate cyclase type 6	0.00374159	0.0523822	3.49219
PATH:04971	Gastric acid secretion	Kcnj16	Kcnj16	Inward rectifier potassium channel 16	0.00374159	0.0523822	3.49219
PATH:04971	Gastric acid secretion	Kcnq1	Kcnq1	Potassium voltage-gated channel subfamily KQT member 1	0.00374159	0.0523822	3.49219
PATH:04971	Gastric acid secretion	Adcy8	Adcy8	Adenylate cyclase type 8	0.00374159	0.0523822	3.49219
PATH:04971	Gastric acid secretion	Adcy5	Adcy5	Adenylate cyclase type 5	0.00374159	0.0523822	3.49219
PATH:04913	Ovarian steroidogenesis	Ins2	Ins2	Insulin-2	0.00460104	0.0601202	3.81905
PATH:04913	Ovarian steroidogenesis	Adcy6	Adcy6	Adenylate cyclase type 6	0.00460104	0.0601202	3.81905
PATH:04913	Ovarian steroidogenesis	Pla2g4e	Pla2g4e	Pla2g4e protein	0.00460104	0.0601202	3.81905
PATH:04913	Ovarian steroidogenesis	Cyp11a1	Cyp11a1	Cholesterol side-chain cleavage enzyme, mitochondrial	0.00460104	0.0601202	3.81905
PATH:04913	Ovarian steroidogenesis	Adcy8	Adcy8	Adenylate cyclase type 8	0.00460104	0.0601202	3.81905
PATH:04913	Ovarian steroidogenesis	Adcy5	Adcy5	Adenylate cyclase type 5	0.00460104	0.0601202	3.81905
PATH:04015	Rap1 signaling pathway	Ins2	Ins2	Insulin-2	0.0057244	0.0701238	2.22189
PATH:04015	Rap1 signaling pathway	Fgfr1	Fgfr1	Fibroblast growth factor receptor 1 IIIB	0.0057244	0.0701238	2.22189
PATH:04015	Rap1 signaling pathway	Fgfr2	Fgfr2	Fibroblast growth factor receptor 2	0.0057244	0.0701238	2.22189
PATH:04015	Rap1 signaling pathway	Flt1	Flt1	SFlt-1	0.0057244	0.0701238	2.22189
PATH:04015	Rap1 signaling pathway	Adora2a	Adora2a	Adenosine receptor A2a	0.0057244	0.0701238	2.22189
PATH:04015	Rap1 signaling pathway	Ngfr	Ngfr	Nerve growth factor receptor (TNFR superfamily, member 16)	0.0057244	0.0701238	2.22189
PATH:04015	Rap1 signaling pathway	Adcy6	Adcy6	Adenylate cyclase type 6	0.0057244	0.0701238	2.22189
PATH:04015	Rap1 signaling pathway	Itgb3	Itgb3	Integrin beta-3	0.0057244	0.0701238	2.22189
PATH:04015	Rap1 signaling pathway	Adcy8	Adcy8	Adenylate cyclase type 8	0.0057244	0.0701238	2.22189
PATH:04015	Rap1 signaling pathway	Fgf8	Fgf8	Fibroblast growth factor 8	0.0057244	0.0701238	2.22189
PATH:04015	Rap1 signaling pathway	Ngf	Ngf	Beta-nerve growth factor	0.0057244	0.0701238	2.22189
PATH:04015	Rap1 signaling pathway	Efna2	Efna2	Ephrin-A2	0.0057244	0.0701238	2.22189
PATH:04015	Rap1 signaling pathway	Adcy5	Adcy5	Adenylate cyclase type 5	0.0057244	0.0701238	2.22189
PATH:04151	PI3K-Akt signaling pathway	Gng13	Gng13	Guanine nucleotide-binding protein G(I)/G(S)/G(O) subunit gamma-13	0.00674203	0.0753353	1.8932
PATH:04151	PI3K-Akt signaling pathway	Itga9	Itga9	Integrin alpha-9	0.00674203	0.0753353	1.8932
PATH:04151	PI3K-Akt signaling pathway	Ins2	Ins2	Insulin-2	0.00674203	0.0753353	1.8932
PATH:04151	PI3K-Akt signaling pathway	Rxra	Rxra	Retinoid X receptor alpha	0.00674203	0.0753353	1.8932
PATH:04151	PI3K-Akt signaling pathway	Fgfr1	Fgfr1	Fibroblast growth factor receptor 1 IIIB	0.00674203	0.0753353	1.8932
PATH:04151	PI3K-Akt signaling pathway	Fgfr2	Fgfr2	Fibroblast growth factor receptor 2	0.00674203	0.0753353	1.8932
PATH:04151	PI3K-Akt signaling pathway	Flt1	Flt1	SFlt-1	0.00674203	0.0753353	1.8932
PATH:04151	PI3K-Akt signaling pathway	Chrm1	Chrm1	Muscarinic acetylcholine receptor M1	0.00674203	0.0753353	1.8932
PATH:04151	PI3K-Akt signaling pathway	Ngfr	Ngfr	Nerve growth factor receptor (TNFR superfamily, member 16)	0.00674203	0.0753353	1.8932
PATH:04151	PI3K-Akt signaling pathway	G6pc	G6pc	Glucose-6-phosphatase	0.00674203	0.0753353	1.8932
PATH:04151	PI3K-Akt signaling pathway	Itgb3	Itgb3	Integrin beta-3	0.00674203	0.0753353	1.8932
PATH:04151	PI3K-Akt signaling pathway	Ywhah	Ywhah	14-3-3 protein eta	0.00674203	0.0753353	1.8932
PATH:04151	PI3K-Akt signaling pathway	Col2a1	Col2a1	Collagen alpha-1(II) chain	0.00674203	0.0753353	1.8932
PATH:04151	PI3K-Akt signaling pathway	Thbs2	Thbs2	Thrombospondin-2	0.00674203	0.0753353	1.8932
PATH:04151	PI3K-Akt signaling pathway	Vwf	Vwf	Vwf protein	0.00674203	0.0753353	1.8932
PATH:04151	PI3K-Akt signaling pathway	Fgf8	Fgf8	Fibroblast growth factor 8	0.00674203	0.0753353	1.8932
PATH:04151	PI3K-Akt signaling pathway	Ngf	Ngf	Beta-nerve growth factor	0.00674203	0.0753353	1.8932
PATH:04151	PI3K-Akt signaling pathway	Efna2	Efna2	Ephrin-A2	0.00674203	0.0753353	1.8932
PATH:00524	Butirosin and neomycin biosynthesis	Hk3	Hk3	Hexokinase-3	0.00691855	0.0753353	14.767
PATH:00524	Butirosin and neomycin biosynthesis	Hk1	Hk1	Hexokinase 1	0.00691855	0.0753353	14.767
PATH:05166	HTLV-I infection	Cdkn2a	Cdkn2a	Mitochondrial smARF variant	0.00918112	0.0909223	1.97068
PATH:05166	HTLV-I infection	Chp2	Chp2	Calcineurin B homologous protein 2	0.00918112	0.0909223	1.97068
PATH:05166	HTLV-I infection	Wnt9b	Wnt9b	Protein Wnt-9b	0.00918112	0.0909223	1.97068
PATH:05166	HTLV-I infection	Tnfrsf13c	Tnfrsf13c	BAFF receptor	0.00918112	0.0909223	1.97068
PATH:05166	HTLV-I infection	Wnt5b	Wnt5b	Protein Wnt-5b	0.00918112	0.0909223	1.97068
PATH:05166	HTLV-I infection	Adcy6	Adcy6	Adenylate cyclase type 6	0.00918112	0.0909223	1.97068
PATH:05166	HTLV-I infection	Wnt10b	Wnt10b	Protein Wnt-10b	0.00918112	0.0909223	1.97068
PATH:05166	HTLV-I infection	Msx3	Msx3	Homeobox, msh-like 3, isoform CRA_a	0.00918112	0.0909223	1.97068
PATH:05166	HTLV-I infection	Adcy8	Adcy8	Adenylate cyclase type 8	0.00918112	0.0909223	1.97068
PATH:05166	HTLV-I infection	Spi1	Spi1	Transcription factor PU.1	0.00918112	0.0909223	1.97068
PATH:05166	HTLV-I infection	Wnt11	Wnt11	Protein Wnt-11	0.00918112	0.0909223	1.97068
PATH:05166	HTLV-I infection	Wnt6	Wnt6	Protein Wnt-6	0.00918112	0.0909223	1.97068
PATH:05166	HTLV-I infection	Wnt4	Wnt4	Protein Wnt-4	0.00918112	0.0909223	1.97068
PATH:05166	HTLV-I infection	Adcy5	Adcy5	Adenylate cyclase type 5	0.00918112	0.0909223	1.97068
PATH:05166	HTLV-I infection	Wnt1	Wnt1	Proto-oncogene Wnt-1	0.00918112	0.0909223	1.97068
PATH:05030	Cocaine addiction	Grin2c	Grin2c	Grin2c protein	0.0100692	0.0909223	3.76709
PATH:05030	Cocaine addiction	Drd1	Drd1a	D(1A) dopamine receptor	0.0100692	0.0909223	3.76709
PATH:05030	Cocaine addiction	Ppp1r1b	Ppp1r1b	Protein phosphatase 1 regulatory subunit 1B	0.0100692	0.0909223	3.76709
PATH:05030	Cocaine addiction	Th	Th	Tyrosine 3-monooxygenase	0.0100692	0.0909223	3.76709
PATH:05030	Cocaine addiction	Adcy5	Adcy5	Adenylate cyclase type 5	0.0100692	0.0909223	3.76709
PATH:04921	Oxytocin signaling pathway	Kcnj12	Kcnj12	ATP-sensitive inward rectifier potassium channel 12	0.0105357	0.0909223	2.33655
PATH:04921	Oxytocin signaling pathway	Adcy6	Adcy6	Adenylate cyclase type 6	0.0105357	0.0909223	2.33655
PATH:04921	Oxytocin signaling pathway	Cacng2	Cacng2	Voltage-dependent calcium channel gamma-2 subunit	0.0105357	0.0909223	2.33655
PATH:04921	Oxytocin signaling pathway	Pla2g4e	Pla2g4e	Pla2g4e protein	0.0105357	0.0909223	2.33655
PATH:04921	Oxytocin signaling pathway	Kcnj4	Kcnj4	Inward rectifier potassium channel 4	0.0105357	0.0909223	2.33655
PATH:04921	Oxytocin signaling pathway	Cacng4	Cacng4	Voltage-dependent calcium channel gamma subunit	0.0105357	0.0909223	2.33655
PATH:04921	Oxytocin signaling pathway	Ryr3	Ryr3	Ryanodine receptor 3	0.0105357	0.0909223	2.33655
PATH:04921	Oxytocin signaling pathway	Adcy8	Adcy8	Adenylate cyclase type 8	0.0105357	0.0909223	2.33655
PATH:04921	Oxytocin signaling pathway	Adcy5	Adcy5	Adenylate cyclase type 5	0.0105357	0.0909223	2.33655
PATH:04921	Oxytocin signaling pathway	Npr2	Npr2	Atrial natriuretic peptide receptor 2	0.0105357	0.0909223	2.33655
PATH:04310	Wnt signaling pathway	Dkk2	Dkk2	Dickkopf-related protein 2	0.0105357	0.0909223	2.33655
PATH:04310	Wnt signaling pathway	Chp2	Chp2	Calcineurin B homologous protein 2	0.0105357	0.0909223	2.33655
PATH:04310	Wnt signaling pathway	Wnt9b	Wnt9b	Protein Wnt-9b	0.0105357	0.0909223	2.33655
PATH:04310	Wnt signaling pathway	Wnt5b	Wnt5b	Protein Wnt-5b	0.0105357	0.0909223	2.33655
PATH:04310	Wnt signaling pathway	Wnt10b	Wnt10b	Protein Wnt-10b	0.0105357	0.0909223	2.33655
PATH:04310	Wnt signaling pathway	Sfrp5	Sfrp5	Secreted frizzled-related protein 5	0.0105357	0.0909223	2.33655
PATH:04310	Wnt signaling pathway	Wnt11	Wnt11	Protein Wnt-11	0.0105357	0.0909223	2.33655
PATH:04310	Wnt signaling pathway	Wnt6	Wnt6	Protein Wnt-6	0.0105357	0.0909223	2.33655
PATH:04310	Wnt signaling pathway	Wnt4	Wnt4	Protein Wnt-4	0.0105357	0.0909223	2.33655
PATH:04310	Wnt signaling pathway	Wnt1	Wnt1	Proto-oncogene Wnt-1	0.0105357	0.0909223	2.33655
PATH:05031	Amphetamine addiction	Grin2c	Grin2c	Grin2c protein	0.0106695	0.0909223	3.21022
PATH:05031	Amphetamine addiction	Chp2	Chp2	Calcineurin B homologous protein 2	0.0106695	0.0909223	3.21022
PATH:05031	Amphetamine addiction	Drd1	Drd1a	D(1A) dopamine receptor	0.0106695	0.0909223	3.21022
PATH:05031	Amphetamine addiction	Ppp1r1b	Ppp1r1b	Protein phosphatase 1 regulatory subunit 1B	0.0106695	0.0909223	3.21022
PATH:05031	Amphetamine addiction	Th	Th	Tyrosine 3-monooxygenase	0.0106695	0.0909223	3.21022
PATH:05031	Amphetamine addiction	Adcy5	Adcy5	Adenylate cyclase type 5	0.0106695	0.0909223	3.21022
PATH:05032	Morphine addiction	Gng13	Gng13	Guanine nucleotide-binding protein G(I)/G(S)/G(O) subunit gamma-13	0.0121258	0.0956025	2.80894
PATH:05032	Morphine addiction	Drd1	Drd1a	D(1A) dopamine receptor	0.0121258	0.0956025	2.80894
PATH:05032	Morphine addiction	Adcy6	Adcy6	Adenylate cyclase type 6	0.0121258	0.0956025	2.80894
PATH:05032	Morphine addiction	Adcy8	Adcy8	Adenylate cyclase type 8	0.0121258	0.0956025	2.80894
PATH:05032	Morphine addiction	Adora1	Adora1	Adenosine receptor A1	0.0121258	0.0956025	2.80894
PATH:05032	Morphine addiction	Pde2a	Pde2a	Putative uncharacterized protein	0.0121258	0.0956025	2.80894
PATH:05032	Morphine addiction	Adcy5	Adcy5	Adenylate cyclase type 5	0.0121258	0.0956025	2.80894
PATH:04918	Thyroid hormone synthesis	Lrp2	Lrp2	Low-density lipoprotein receptor-related protein 2	0.0121942	0.0956025	3.11979
PATH:04918	Thyroid hormone synthesis	Duoxa2	Duoxa2	Dual oxidase maturation factor 2	0.0121942	0.0956025	3.11979
PATH:04918	Thyroid hormone synthesis	Duox2	Duox2	Protein Duox2	0.0121942	0.0956025	3.11979
PATH:04918	Thyroid hormone synthesis	Adcy6	Adcy6	Adenylate cyclase type 6	0.0121942	0.0956025	3.11979
PATH:04918	Thyroid hormone synthesis	Adcy8	Adcy8	Adenylate cyclase type 8	0.0121942	0.0956025	3.11979
PATH:04918	Thyroid hormone synthesis	Adcy5	Adcy5	Adenylate cyclase type 5	0.0121942	0.0956025	3.11979
PATH:04713	Circadian entrainment	Grin2c	Grin2c	Grin2c protein	0.0167319	0.126133	2.63696
PATH:04713	Circadian entrainment	Per2	Per2	Period circadian protein homolog 2	0.0167319	0.126133	2.63696
PATH:04713	Circadian entrainment	Gng13	Gng13	Guanine nucleotide-binding protein G(I)/G(S)/G(O) subunit gamma-13	0.0167319	0.126133	2.63696
PATH:04713	Circadian entrainment	Adcy6	Adcy6	Adenylate cyclase type 6	0.0167319	0.126133	2.63696
PATH:04713	Circadian entrainment	Ryr3	Ryr3	Ryanodine receptor 3	0.0167319	0.126133	2.63696
PATH:04713	Circadian entrainment	Adcy8	Adcy8	Adenylate cyclase type 8	0.0167319	0.126133	2.63696
PATH:04713	Circadian entrainment	Adcy5	Adcy5	Adenylate cyclase type 5	0.0167319	0.126133	2.63696
PATH:00051	Fructose and mannose metabolism	Gmppa	Gmppa	Mannose-1-phosphate guanyltransferase alpha	0.0223184	0.162015	3.69175
PATH:00051	Fructose and mannose metabolism	Hk3	Hk3	Hexokinase-3	0.0223184	0.162015	3.69175
PATH:00051	Fructose and mannose metabolism	Aldoc	Aldoc	Fructose-bisphosphate aldolase C	0.0223184	0.162015	3.69175
PATH:00051	Fructose and mannose metabolism	Hk1	Hk1	Hexokinase 1	0.0223184	0.162015	3.69175
PATH:04270	Vascular smooth muscle contraction	Adora2a	Adora2a	Adenosine receptor A2a	0.0236049	0.165235	2.28946
PATH:04270	Vascular smooth muscle contraction	Adcy6	Adcy6	Adenylate cyclase type 6	0.0236049	0.165235	2.28946
PATH:04270	Vascular smooth muscle contraction	Kcnmb1	Kcnmb1	Potassium large conductance calcium-activated channel, subfamily M, beta member 1	0.0236049	0.165235	2.28946
PATH:04270	Vascular smooth muscle contraction	Myh11	Myh11	Myosin-11	0.0236049	0.165235	2.28946
PATH:04270	Vascular smooth muscle contraction	Pla2g4e	Pla2g4e	Pla2g4e protein	0.0236049	0.165235	2.28946
PATH:04270	Vascular smooth muscle contraction	Adcy8	Adcy8	Adenylate cyclase type 8	0.0236049	0.165235	2.28946
PATH:04270	Vascular smooth muscle contraction	Adcy5	Adcy5	Adenylate cyclase type 5	0.0236049	0.165235	2.28946
PATH:04270	Vascular smooth muscle contraction	Npr2	Npr2	Atrial natriuretic peptide receptor 2	0.0236049	0.165235	2.28946
PATH:05410	Hypertrophic cardiomyopathy (HCM)	Itga9	Itga9	Integrin alpha-9	0.025977	0.175569	2.63696
PATH:05410	Hypertrophic cardiomyopathy (HCM)	Cacng2	Cacng2	Voltage-dependent calcium channel gamma-2 subunit	0.025977	0.175569	2.63696
PATH:05410	Hypertrophic cardiomyopathy (HCM)	Itgb3	Itgb3	Integrin beta-3	0.025977	0.175569	2.63696
PATH:05410	Hypertrophic cardiomyopathy (HCM)	Tnnt2	Tnnt2	Troponin T, cardiac muscle	0.025977	0.175569	2.63696
PATH:05410	Hypertrophic cardiomyopathy (HCM)	Cacng4	Cacng4	Voltage-dependent calcium channel gamma subunit	0.025977	0.175569	2.63696
PATH:05410	Hypertrophic cardiomyopathy (HCM)	Myl3	Myl3	Myosin light chain 3	0.025977	0.175569	2.63696
PATH:04972	Pancreatic secretion	Atp2b4	Atp2b4	Calcium-transporting ATPase	0.0269547	0.176104	2.3928
PATH:04972	Pancreatic secretion	Adcy6	Adcy6	Adenylate cyclase type 6	0.0269547	0.176104	2.3928
PATH:04972	Pancreatic secretion	Cela3b	Cela3b	Chymotrypsin-like elastase family member 3B	0.0269547	0.176104	2.3928
PATH:04972	Pancreatic secretion	Pla2g4e	Pla2g4e	Pla2g4e protein	0.0269547	0.176104	2.3928
PATH:04972	Pancreatic secretion	Kcnq1	Kcnq1	Potassium voltage-gated channel subfamily KQT member 1	0.0269547	0.176104	2.3928
PATH:04972	Pancreatic secretion	Adcy8	Adcy8	Adenylate cyclase type 8	0.0269547	0.176104	2.3928
PATH:04972	Pancreatic secretion	Adcy5	Adcy5	Adenylate cyclase type 5	0.0269547	0.176104	2.3928
PATH:01040	Biosynthesis of unsaturated fatty acids	Acot7	Acot7	Cytosolic acyl coenzyme A thioester hydrolase	0.0290556	0.183706	4.4301
PATH:01040	Biosynthesis of unsaturated fatty acids	Scd4	Scd4	MCG10079	0.0290556	0.183706	4.4301
PATH:01040	Biosynthesis of unsaturated fatty acids	Scd1	Scd1	Acyl-CoA desaturase 1	0.0290556	0.183706	4.4301
PATH:04911	Insulin secretion	Ins2	Ins2	Insulin-2	0.0302138	0.18506	2.54603
PATH:04911	Insulin secretion	Adcy6	Adcy6	Adenylate cyclase type 6	0.0302138	0.18506	2.54603
PATH:04911	Insulin secretion	Kcnmb1	Kcnmb1	Potassium large conductance calcium-activated channel, subfamily M, beta member 1	0.0302138	0.18506	2.54603
PATH:04911	Insulin secretion	Adcy8	Adcy8	Adenylate cyclase type 8	0.0302138	0.18506	2.54603
PATH:04911	Insulin secretion	Glp1r	Glp1r	Glp1r protein	0.0302138	0.18506	2.54603
PATH:04911	Insulin secretion	Adcy5	Adcy5	Adenylate cyclase type 5	0.0302138	0.18506	2.54603
PATH:04950	Maturity onset diabetes of the young	Mnx1	Mnx1	Homeobox gene HB9	0.0322068	0.191289	4.25971
PATH:04950	Maturity onset diabetes of the young	Foxa2	Foxa2	Hepatocyte nuclear factor 3-beta	0.0322068	0.191289	4.25971
PATH:04950	Maturity onset diabetes of the young	Ins2	Ins2	Insulin-2	0.0322068	0.191289	4.25971
PATH:00520	Amino sugar and nucleotide sugar metabolism	Gmppa	Gmppa	Mannose-1-phosphate guanyltransferase alpha	0.0402579	0.225232	3.07646
PATH:00520	Amino sugar and nucleotide sugar metabolism	Hk3	Hk3	Hexokinase-3	0.0402579	0.225232	3.07646
PATH:00520	Amino sugar and nucleotide sugar metabolism	Hk1	Hk1	Hexokinase 1	0.0402579	0.225232	3.07646
PATH:00520	Amino sugar and nucleotide sugar metabolism	Chit1	Chit1	Chitinase 1 (Chitotriosidase), isoform CRA_c	0.0402579	0.225232	3.07646
PATH:04022	cGMP-PKG signaling pathway	Atp2b4	Atp2b4	Calcium-transporting ATPase	0.0411243	0.225232	1.95445
PATH:04022	cGMP-PKG signaling pathway	Ins2	Ins2	Insulin-2	0.0411243	0.225232	1.95445
PATH:04022	cGMP-PKG signaling pathway	Adcy6	Adcy6	Adenylate cyclase type 6	0.0411243	0.225232	1.95445
PATH:04022	cGMP-PKG signaling pathway	Kcnmb1	Kcnmb1	Potassium large conductance calcium-activated channel, subfamily M, beta member 1	0.0411243	0.225232	1.95445
PATH:04022	cGMP-PKG signaling pathway	Adcy8	Adcy8	Adenylate cyclase type 8	0.0411243	0.225232	1.95445
PATH:04022	cGMP-PKG signaling pathway	Adora1	Adora1	Adenosine receptor A1	0.0411243	0.225232	1.95445
PATH:04022	cGMP-PKG signaling pathway	Pde2a	Pde2a	Putative uncharacterized protein	0.0411243	0.225232	1.95445
PATH:04022	cGMP-PKG signaling pathway	Adcy5	Adcy5	Adenylate cyclase type 5	0.0411243	0.225232	1.95445
PATH:04022	cGMP-PKG signaling pathway	Npr2	Npr2	Atrial natriuretic peptide receptor 2	0.0411243	0.225232	1.95445
PATH:04080	Neuroactive ligand-receptor interaction	Grin2c	Grin2c	Grin2c protein	0.0424353	0.225232	1.70187
PATH:04080	Neuroactive ligand-receptor interaction	Grik4	Grik4	Glutamate receptor, ionotropic, kainate 4	0.0424353	0.225232	1.70187
PATH:04080	Neuroactive ligand-receptor interaction	Chrm1	Chrm1	Muscarinic acetylcholine receptor M1	0.0424353	0.225232	1.70187
PATH:04080	Neuroactive ligand-receptor interaction	Adora2a	Adora2a	Adenosine receptor A2a	0.0424353	0.225232	1.70187
PATH:04080	Neuroactive ligand-receptor interaction	Htr5b	Htr5b	5-hydroxytryptamine receptor 5B	0.0424353	0.225232	1.70187
PATH:04080	Neuroactive ligand-receptor interaction	Hrh2	Hrh2	Histamine H2 receptor	0.0424353	0.225232	1.70187
PATH:04080	Neuroactive ligand-receptor interaction	Drd1	Drd1a	D(1A) dopamine receptor	0.0424353	0.225232	1.70187
PATH:04080	Neuroactive ligand-receptor interaction	Grik3	Grik3	Glutamate receptor ionotropic, kainate 3	0.0424353	0.225232	1.70187
PATH:04080	Neuroactive ligand-receptor interaction	S1pr1	S1pr1	Sphingosine 1-phosphate receptor 1	0.0424353	0.225232	1.70187
PATH:04080	Neuroactive ligand-receptor interaction	Tacr3	Tacr3	Neuromedin-K receptor	0.0424353	0.225232	1.70187
PATH:04080	Neuroactive ligand-receptor interaction	Htr7	Htr7	5-hydroxytryptamine receptor 7	0.0424353	0.225232	1.70187
PATH:04080	Neuroactive ligand-receptor interaction	Glp1r	Glp1r	Glp1r protein	0.0424353	0.225232	1.70187
PATH:04080	Neuroactive ligand-receptor interaction	Adora1	Adora1	Adenosine receptor A1	0.0424353	0.225232	1.70187
PATH:04330	Notch signaling pathway	Maml2	Maml2	Protein Maml2	0.0429413	0.225232	3.01367
PATH:04330	Notch signaling pathway	Dll4	Dll4	Delta-like protein 4	0.0429413	0.225232	3.01367
PATH:04330	Notch signaling pathway	Rbpj	Rbpj	J-kappa recombination signal binding protein	0.0429413	0.225232	3.01367
PATH:04330	Notch signaling pathway	Dll1	Dll1	Delta-like protein 1	0.0429413	0.225232	3.01367
PATH:05034	Alcoholism	Grin2c	Grin2c	Grin2c protein	0.0436674	0.225232	1.85515
PATH:05034	Alcoholism	Gng13	Gng13	Guanine nucleotide-binding protein G(I)/G(S)/G(O) subunit gamma-13	0.0436674	0.225232	1.85515
PATH:05034	Alcoholism	Hdac7	Hdac7	Histone deacetylase 7A, promoter 1	0.0436674	0.225232	1.85515
PATH:05034	Alcoholism	Adora2a	Adora2a	Adenosine receptor A2a	0.0436674	0.225232	1.85515
PATH:05034	Alcoholism	Drd1	Drd1a	D(1A) dopamine receptor	0.0436674	0.225232	1.85515
PATH:05034	Alcoholism	Ppp1r1b	Ppp1r1b	Protein phosphatase 1 regulatory subunit 1B	0.0436674	0.225232	1.85515
PATH:05034	Alcoholism	Hist1h2aa	Hist1h2aa	Histone H2A	0.0436674	0.225232	1.85515
PATH:05034	Alcoholism	Hdac11	Hdac11	Histone deacetylase 11	0.0436674	0.225232	1.85515
PATH:05034	Alcoholism	Th	Th	Tyrosine 3-monooxygenase	0.0436674	0.225232	1.85515
PATH:05034	Alcoholism	Adcy5	Adcy5	Adenylate cyclase type 5	0.0436674	0.225232	1.85515
PATH:04014	Ras signaling pathway	Gng13	Gng13	Guanine nucleotide-binding protein G(I)/G(S)/G(O) subunit gamma-13	0.0452919	0.227621	1.78111
PATH:04014	Ras signaling pathway	Ins2	Ins2	Insulin-2	0.0452919	0.227621	1.78111
PATH:04014	Ras signaling pathway	Fgfr1	Fgfr1	Fibroblast growth factor receptor 1 IIIB	0.0452919	0.227621	1.78111
PATH:04014	Ras signaling pathway	Fgfr2	Fgfr2	Fibroblast growth factor receptor 2	0.0452919	0.227621	1.78111
PATH:04014	Ras signaling pathway	Flt1	Flt1	SFlt-1	0.0452919	0.227621	1.78111
PATH:04014	Ras signaling pathway	Ngfr	Ngfr	Nerve growth factor receptor (TNFR superfamily, member 16)	0.0452919	0.227621	1.78111
PATH:04014	Ras signaling pathway	Pla2g4e	Pla2g4e	Pla2g4e protein	0.0452919	0.227621	1.78111
PATH:04014	Ras signaling pathway	Htr7	Htr7	5-hydroxytryptamine receptor 7	0.0452919	0.227621	1.78111
PATH:04014	Ras signaling pathway	Fgf8	Fgf8	Fibroblast growth factor 8	0.0452919	0.227621	1.78111
PATH:04014	Ras signaling pathway	Ngf	Ngf	Beta-nerve growth factor	0.0452919	0.227621	1.78111
PATH:04014	Ras signaling pathway	Efna2	Efna2	Ephrin-A2	0.0452919	0.227621	1.78111
PATH:00052	Galactose metabolism	Hk3	Hk3	Hexokinase-3	0.0546464	0.267767	3.46101
PATH:00052	Galactose metabolism	Hk1	Hk1	Hexokinase 1	0.0546464	0.267767	3.46101
PATH:00052	Galactose metabolism	G6pc	G6pc	Glucose-6-phosphatase	0.0546464	0.267767	3.46101
PATH:04970	Salivary secretion	Atp2b4	Atp2b4	Calcium-transporting ATPase	0.0571969	0.273429	2.39724
PATH:04970	Salivary secretion	Adcy6	Adcy6	Adenylate cyclase type 6	0.0571969	0.273429	2.39724
PATH:04970	Salivary secretion	Ryr3	Ryr3	Ryanodine receptor 3	0.0571969	0.273429	2.39724
PATH:04970	Salivary secretion	Adcy8	Adcy8	Adenylate cyclase type 8	0.0571969	0.273429	2.39724
PATH:04970	Salivary secretion	Adcy5	Adcy5	Adenylate cyclase type 5	0.0571969	0.273429	2.39724
PATH:05206	MicroRNAs in cancer	Slc45a3	Slc45a3	Solute carrier family 45 member 3	0.0626066	0.292164	1.64078
PATH:05206	MicroRNAs in cancer	Mir9-3	Mir9-3	microRNA 9-3	0.0626066	0.292164	1.64078
PATH:05206	MicroRNAs in cancer	Cdkn2a	Cdkn2a	Mitochondrial smARF variant	0.0626066	0.292164	1.64078
PATH:05206	MicroRNAs in cancer	Slc7a1	Slc7a1	High affinity cationic amino acid transporter 1	0.0626066	0.292164	1.64078
PATH:05206	MicroRNAs in cancer	Mir143	Mir143	microRNA 143	0.0626066	0.292164	1.64078
PATH:05206	MicroRNAs in cancer	Itgb3	Itgb3	Integrin beta-3	0.0626066	0.292164	1.64078
PATH:05206	MicroRNAs in cancer	Bmi1	Bmi1	Polycomb complex protein BMI-1	0.0626066	0.292164	1.64078
PATH:05206	MicroRNAs in cancer	Mir375	Mir375	microRNA 375	0.0626066	0.292164	1.64078
PATH:05206	MicroRNAs in cancer	Hoxd10	Hoxd10	Homeobox protein Hox-D10	0.0626066	0.292164	1.64078
PATH:05206	MicroRNAs in cancer	Mir10b	Mir10b	microRNA 10b	0.0626066	0.292164	1.64078
PATH:05206	MicroRNAs in cancer	Mir615	Mir615	microRNA 615	0.0626066	0.292164	1.64078
PATH:05206	MicroRNAs in cancer	Mir10a	Mir10a	microRNA 10a	0.0626066	0.292164	1.64078
PATH:04611	Platelet activation	Adcy6	Adcy6	Adenylate cyclase type 6	0.0647209	0.295007	1.97269
PATH:04611	Platelet activation	Pla2g4e	Pla2g4e	Pla2g4e protein	0.0647209	0.295007	1.97269
PATH:04611	Platelet activation	Itgb3	Itgb3	Integrin beta-3	0.0647209	0.295007	1.97269
PATH:04611	Platelet activation	Col2a1	Col2a1	Collagen alpha-1(II) chain	0.0647209	0.295007	1.97269
PATH:04611	Platelet activation	Adcy8	Adcy8	Adenylate cyclase type 8	0.0647209	0.295007	1.97269
PATH:04611	Platelet activation	Vwf	Vwf	Vwf protein	0.0647209	0.295007	1.97269
PATH:04611	Platelet activation	Adcy5	Adcy5	Adenylate cyclase type 5	0.0647209	0.295007	1.97269
PATH:05221	Acute myeloid leukemia	Zbtb16	Zbtb16	Zbtb16 protein	0.0679325	0.296803	2.5907
PATH:05221	Acute myeloid leukemia	Spi1	Spi1	Transcription factor PU.1	0.0679325	0.296803	2.5907
PATH:05221	Acute myeloid leukemia	Runx1	Runx1	Runt-related transcription factor 1	0.0679325	0.296803	2.5907
PATH:05221	Acute myeloid leukemia	Cebpa	Cebpa	CCAAT/enhancer-binding protein alpha	0.0679325	0.296803	2.5907
PATH:03320	PPAR signaling pathway	Rxra	Rxra	Retinoid X receptor alpha	0.0681436	0.296803	2.27886
PATH:03320	PPAR signaling pathway	Gk2	Gk2	Putative uncharacterized protein	0.0681436	0.296803	2.27886
PATH:03320	PPAR signaling pathway	Scd4	Scd4	MCG10079	0.0681436	0.296803	2.27886
PATH:03320	PPAR signaling pathway	Ppara	Ppara	Peroxisome proliferator-activated receptor alpha	0.0681436	0.296803	2.27886
PATH:03320	PPAR signaling pathway	Scd1	Scd1	Acyl-CoA desaturase 1	0.0681436	0.296803	2.27886
PATH:04810	Regulation of actin cytoskeleton	Itga9	Itga9	Integrin alpha-9	0.0753453	0.321037	1.67807
PATH:04810	Regulation of actin cytoskeleton	Ins2	Ins2	Insulin-2	0.0753453	0.321037	1.67807
PATH:04810	Regulation of actin cytoskeleton	Fgfr1	Fgfr1	Fibroblast growth factor receptor 1 IIIB	0.0753453	0.321037	1.67807
PATH:04810	Regulation of actin cytoskeleton	Fgfr2	Fgfr2	Fibroblast growth factor receptor 2	0.0753453	0.321037	1.67807
PATH:04810	Regulation of actin cytoskeleton	Chrm1	Chrm1	Muscarinic acetylcholine receptor M1	0.0753453	0.321037	1.67807
PATH:04810	Regulation of actin cytoskeleton	Myl7	Myl7	Myosin, light polypeptide 7, regulatory	0.0753453	0.321037	1.67807
PATH:04810	Regulation of actin cytoskeleton	Fgd3	Fgd3	FYVE, RhoGEF and PH domain-containing protein 3	0.0753453	0.321037	1.67807
PATH:04810	Regulation of actin cytoskeleton	Itgb3	Itgb3	Integrin beta-3	0.0753453	0.321037	1.67807
PATH:04810	Regulation of actin cytoskeleton	Insrr	Insrr	Putative uncharacterized protein	0.0753453	0.321037	1.67807
PATH:04810	Regulation of actin cytoskeleton	Fgf8	Fgf8	Fibroblast growth factor 8	0.0753453	0.321037	1.67807
PATH:04114	Oocyte meiosis	Ins2	Ins2	Insulin-2	0.0858502	0.358014	1.96022
PATH:04114	Oocyte meiosis	Chp2	Chp2	Calcineurin B homologous protein 2	0.0858502	0.358014	1.96022
PATH:04114	Oocyte meiosis	Adcy6	Adcy6	Adenylate cyclase type 6	0.0858502	0.358014	1.96022
PATH:04114	Oocyte meiosis	Ywhah	Ywhah	14-3-3 protein eta	0.0858502	0.358014	1.96022
PATH:04114	Oocyte meiosis	Adcy8	Adcy8	Adenylate cyclase type 8	0.0858502	0.358014	1.96022
PATH:04114	Oocyte meiosis	Adcy5	Adcy5	Adenylate cyclase type 5	0.0858502	0.358014	1.96022
PATH:04727	GABAergic synapse	Gng13	Gng13	Guanine nucleotide-binding protein G(I)/G(S)/G(O) subunit gamma-13	0.0932614	0.373046	2.07402
PATH:04727	GABAergic synapse	Adcy6	Adcy6	Adenylate cyclase type 6	0.0932614	0.373046	2.07402
PATH:04727	GABAergic synapse	Slc12a5	Slc12a5	KCC2a-S25 variant 1	0.0932614	0.373046	2.07402
PATH:04727	GABAergic synapse	Adcy8	Adcy8	Adenylate cyclase type 8	0.0932614	0.373046	2.07402
PATH:04727	GABAergic synapse	Adcy5	Adcy5	Adenylate cyclase type 5	0.0932614	0.373046	2.07402
PATH:04974	Protein digestion and absorption	Cela3b	Cela3b	Chymotrypsin-like elastase family member 3B	0.0932614	0.373046	2.07402
PATH:04974	Protein digestion and absorption	Col13a1	Col13a1	Collagen alpha-1(XIII) chain	0.0932614	0.373046	2.07402
PATH:04974	Protein digestion and absorption	Col2a1	Col2a1	Collagen alpha-1(II) chain	0.0932614	0.373046	2.07402
PATH:04974	Protein digestion and absorption	Kcnq1	Kcnq1	Potassium voltage-gated channel subfamily KQT member 1	0.0932614	0.373046	2.07402
PATH:04974	Protein digestion and absorption	Col14a1	Col14a1	Procollagen, type XIV, alpha 1, isoform CRA_a	0.0932614	0.373046	2.07402
PATH:04512	ECM-receptor interaction	Itga9	Itga9	Integrin alpha-9	0.0966955	0.379047	2.05097
PATH:04512	ECM-receptor interaction	Itgb3	Itgb3	Integrin beta-3	0.0966955	0.379047	2.05097
PATH:04512	ECM-receptor interaction	Col2a1	Col2a1	Collagen alpha-1(II) chain	0.0966955	0.379047	2.05097
PATH:04512	ECM-receptor interaction	Thbs2	Thbs2	Thrombospondin-2	0.0966955	0.379047	2.05097
PATH:04512	ECM-receptor interaction	Vwf	Vwf	Vwf protein	0.0966955	0.379047	2.05097
PATH:00010	Glycolysis / Gluconeogenesis	Hk3	Hk3	Hexokinase-3	0.0989454	0.380261	2.27184
PATH:00010	Glycolysis / Gluconeogenesis	Aldoc	Aldoc	Fructose-bisphosphate aldolase C	0.0989454	0.380261	2.27184
PATH:00010	Glycolysis / Gluconeogenesis	Hk1	Hk1	Hexokinase 1	0.0989454	0.380261	2.27184
PATH:00010	Glycolysis / Gluconeogenesis	G6pc	G6pc	Glucose-6-phosphatase	0.0989454	0.380261	2.27184
PATH:04510	Focal adhesion	Parvg	Parvg	Gamma-parvin	0.111466	0.42014	1.59739
PATH:04510	Focal adhesion	Itga9	Itga9	Integrin alpha-9	0.111466	0.42014	1.59739
PATH:04510	Focal adhesion	Zyx	Zyx	Putative uncharacterized protein	0.111466	0.42014	1.59739
PATH:04510	Focal adhesion	Flt1	Flt1	SFlt-1	0.111466	0.42014	1.59739
PATH:04510	Focal adhesion	Myl7	Myl7	Myosin, light polypeptide 7, regulatory	0.111466	0.42014	1.59739
PATH:04510	Focal adhesion	Itgb3	Itgb3	Integrin beta-3	0.111466	0.42014	1.59739
PATH:04510	Focal adhesion	Col2a1	Col2a1	Collagen alpha-1(II) chain	0.111466	0.42014	1.59739
PATH:04510	Focal adhesion	Thbs2	Thbs2	Thrombospondin-2	0.111466	0.42014	1.59739
PATH:04510	Focal adhesion	Vwf	Vwf	Vwf protein	0.111466	0.42014	1.59739
PATH:04010	MAPK signaling pathway	Mecom	Mecom	Evi1 protein	0.117527	0.434629	1.4985
PATH:04010	MAPK signaling pathway	Fgfr1	Fgfr1	Fibroblast growth factor receptor 1 IIIB	0.117527	0.434629	1.4985
PATH:04010	MAPK signaling pathway	Chp2	Chp2	Calcineurin B homologous protein 2	0.117527	0.434629	1.4985
PATH:04010	MAPK signaling pathway	Fgfr2	Fgfr2	Fibroblast growth factor receptor 2	0.117527	0.434629	1.4985
PATH:04010	MAPK signaling pathway	Dusp7	Dusp7	Dual-specificity protein phosphatase 7	0.117527	0.434629	1.4985
PATH:04010	MAPK signaling pathway	Cacng2	Cacng2	Voltage-dependent calcium channel gamma-2 subunit	0.117527	0.434629	1.4985
PATH:04010	MAPK signaling pathway	Pla2g4e	Pla2g4e	Pla2g4e protein	0.117527	0.434629	1.4985
PATH:04010	MAPK signaling pathway	Cacng4	Cacng4	Voltage-dependent calcium channel gamma subunit	0.117527	0.434629	1.4985
PATH:04010	MAPK signaling pathway	Zak	Zak	Mitogen-activated protein kinase kinase kinase MLT	0.117527	0.434629	1.4985
PATH:04010	MAPK signaling pathway	Fgf8	Fgf8	Fibroblast growth factor 8	0.117527	0.434629	1.4985
PATH:04010	MAPK signaling pathway	Ngf	Ngf	Beta-nerve growth factor	0.117527	0.434629	1.4985
PATH:04973	Carbohydrate digestion and absorption	Hk3	Hk3	Hexokinase-3	0.121729	0.441832	2.46117
PATH:04973	Carbohydrate digestion and absorption	Hk1	Hk1	Hexokinase 1	0.121729	0.441832	2.46117
PATH:04973	Carbohydrate digestion and absorption	G6pc	G6pc	Glucose-6-phosphatase	0.121729	0.441832	2.46117
PATH:04976	Bile secretion	Rxra	Rxra	Retinoid X receptor alpha	0.130557	0.465256	2.05097
PATH:04976	Bile secretion	Adcy6	Adcy6	Adenylate cyclase type 6	0.130557	0.465256	2.05097
PATH:04976	Bile secretion	Adcy8	Adcy8	Adenylate cyclase type 8	0.130557	0.465256	2.05097
PATH:04976	Bile secretion	Adcy5	Adcy5	Adenylate cyclase type 5	0.130557	0.465256	2.05097
PATH:04977	Vitamin digestion and absorption	Slc52a3	Slc52a3	Solute carrier family 52, riboflavin transporter, member 3	0.13678	0.470331	3.07646
PATH:04977	Vitamin digestion and absorption	Rbp2	Rbp2	Retinol binding protein 2, cellular	0.13678	0.470331	3.07646
PATH:00062	Fatty acid elongation	Acot7	Acot7	Cytosolic acyl coenzyme A thioester hydrolase	0.13678	0.470331	3.07646
PATH:00062	Fatty acid elongation	Elovl1	Elovl1	Elongation of very long chain fatty acids protein 1	0.13678	0.470331	3.07646
PATH:05412	Arrhythmogenic right ventricular cardiomyopathy (ARVC)	Itga9	Itga9	Integrin alpha-9	0.140276	0.474037	1.99554
PATH:05412	Arrhythmogenic right ventricular cardiomyopathy (ARVC)	Cacng2	Cacng2	Voltage-dependent calcium channel gamma-2 subunit	0.140276	0.474037	1.99554
PATH:05412	Arrhythmogenic right ventricular cardiomyopathy (ARVC)	Itgb3	Itgb3	Integrin beta-3	0.140276	0.474037	1.99554
PATH:05412	Arrhythmogenic right ventricular cardiomyopathy (ARVC)	Cacng4	Cacng4	Voltage-dependent calcium channel gamma subunit	0.140276	0.474037	1.99554
PATH:04610	Complement and coagulation cascades	Masp1	Masp1	Mannan-binding lectin serine protease 1	0.150276	0.499222	1.94303
PATH:04610	Complement and coagulation cascades	Hc	Hc	Complement C5	0.150276	0.499222	1.94303
PATH:04610	Complement and coagulation cascades	Vwf	Vwf	Vwf protein	0.150276	0.499222	1.94303
PATH:04610	Complement and coagulation cascades	C1qa	C1qa	Complement C1q subcomponent subunit A	0.150276	0.499222	1.94303
PATH:04930	Type II diabetes mellitus	Hk3	Hk3	Hexokinase-3	0.152925	0.499556	2.21505
PATH:04930	Type II diabetes mellitus	Ins2	Ins2	Insulin-2	0.152925	0.499556	2.21505
PATH:04930	Type II diabetes mellitus	Hk1	Hk1	Hexokinase 1	0.152925	0.499556	2.21505
PATH:05150	Staphylococcus aureus infection	Masp1	Masp1	Mannan-binding lectin serine protease 1	0.159445	0.512316	2.17162
PATH:05150	Staphylococcus aureus infection	Hc	Hc	Complement C5	0.159445	0.512316	2.17162
PATH:05150	Staphylococcus aureus infection	C1qa	C1qa	Complement C1q subcomponent subunit A	0.159445	0.512316	2.17162
PATH:04260	Cardiac muscle contraction	Cacng2	Cacng2	Voltage-dependent calcium channel gamma-2 subunit	0.165768	0.524041	1.86924
PATH:04260	Cardiac muscle contraction	Tnnt2	Tnnt2	Troponin T, cardiac muscle	0.165768	0.524041	1.86924
PATH:04260	Cardiac muscle contraction	Cacng4	Cacng4	Voltage-dependent calcium channel gamma subunit	0.165768	0.524041	1.86924
PATH:04260	Cardiac muscle contraction	Myl3	Myl3	Myosin light chain 3	0.165768	0.524041	1.86924
PATH:00500	Starch and sucrose metabolism	Hk3	Hk3	Hexokinase-3	0.172733	0.53739	2.08967
PATH:00500	Starch and sucrose metabolism	Hk1	Hk1	Hexokinase 1	0.172733	0.53739	2.08967
PATH:00500	Starch and sucrose metabolism	G6pc	G6pc	Glucose-6-phosphatase	0.172733	0.53739	2.08967
PATH:04066	HIF-1 signaling pathway	Hk3	Hk3	Hexokinase-3	0.182265	0.558188	1.66295
PATH:04066	HIF-1 signaling pathway	Ins2	Ins2	Insulin-2	0.182265	0.558188	1.66295
PATH:04066	HIF-1 signaling pathway	Flt1	Flt1	SFlt-1	0.182265	0.558188	1.66295
PATH:04066	HIF-1 signaling pathway	Hk1	Hk1	Hexokinase 1	0.182265	0.558188	1.66295
PATH:04066	HIF-1 signaling pathway	Nos2	Nos2	Nitric oxide synthase 2	0.182265	0.558188	1.66295
PATH:05223	Non-small cell lung cancer	Cdkn2a	Cdkn2a	Mitochondrial smARF variant	0.193219	0.582629	1.97772
PATH:05223	Non-small cell lung cancer	Rxra	Rxra	Retinoid X receptor alpha	0.193219	0.582629	1.97772
PATH:05223	Non-small cell lung cancer	Alk	Alk	ALK tyrosine kinase receptor	0.193219	0.582629	1.97772
PATH:04726	Serotonergic synapse	Gng13	Gng13	Guanine nucleotide-binding protein G(I)/G(S)/G(O) subunit gamma-13	0.199744	0.593179	1.52762
PATH:04726	Serotonergic synapse	Alox8	Alox8	Arachidonate 8S-lipoxygenase	0.199744	0.593179	1.52762
PATH:04726	Serotonergic synapse	Htr5b	Htr5b	5-hydroxytryptamine receptor 5B	0.199744	0.593179	1.52762
PATH:04726	Serotonergic synapse	Pla2g4e	Pla2g4e	Pla2g4e protein	0.199744	0.593179	1.52762
PATH:04726	Serotonergic synapse	Htr7	Htr7	5-hydroxytryptamine receptor 7	0.199744	0.593179	1.52762
PATH:04726	Serotonergic synapse	Adcy5	Adcy5	Adenylate cyclase type 5	0.199744	0.593179	1.52762
PATH:04710	Circadian rhythm	Per2	Per2	Period circadian protein homolog 2	0.204576	0.598461	2.38177
PATH:04710	Circadian rhythm	Rora	Rora	Nuclear receptor ROR-alpha	0.204576	0.598461	2.38177
PATH:04914	Progesterone-mediated oocyte maturation	Ins2	Ins2	Insulin-2	0.209596	0.601719	1.69736
PATH:04914	Progesterone-mediated oocyte maturation	Adcy6	Adcy6	Adenylate cyclase type 6	0.209596	0.601719	1.69736
PATH:04914	Progesterone-mediated oocyte maturation	Adcy8	Adcy8	Adenylate cyclase type 8	0.209596	0.601719	1.69736
PATH:04914	Progesterone-mediated oocyte maturation	Adcy5	Adcy5	Adenylate cyclase type 5	0.209596	0.601719	1.69736
PATH:05321	Inflammatory bowel disease (IBD)	Rora	Rora	Nuclear receptor ROR-alpha	0.214273	0.601719	1.87716
PATH:05321	Inflammatory bowel disease (IBD)	Nod2	Nod2	CARD15 short isoform	0.214273	0.601719	1.87716
PATH:05321	Inflammatory bowel disease (IBD)	Tlr5	Tlr5	Toll-like receptor 5	0.214273	0.601719	1.87716
PATH:04540	Gap junction	Drd1	Drd1a	D(1A) dopamine receptor	0.215297	0.601719	1.67807
PATH:04540	Gap junction	Adcy6	Adcy6	Adenylate cyclase type 6	0.215297	0.601719	1.67807
PATH:04540	Gap junction	Adcy8	Adcy8	Adenylate cyclase type 8	0.215297	0.601719	1.67807
PATH:04540	Gap junction	Adcy5	Adcy5	Adenylate cyclase type 5	0.215297	0.601719	1.67807
PATH:05215	Prostate cancer	Ins2	Ins2	Insulin-2	0.221039	0.601719	1.65921
PATH:05215	Prostate cancer	Fgfr1	Fgfr1	Fibroblast growth factor receptor 1 IIIB	0.221039	0.601719	1.65921
PATH:05215	Prostate cancer	Fgfr2	Fgfr2	Fibroblast growth factor receptor 2	0.221039	0.601719	1.65921
PATH:05215	Prostate cancer	Insrr	Insrr	Putative uncharacterized protein	0.221039	0.601719	1.65921
PATH:04350	TGF-beta signaling pathway	Pitx2	Pitx2	Paired-like homeodomain transcription factor 2, isoform 2b2	0.221039	0.601719	1.65921
PATH:04350	TGF-beta signaling pathway	Inhbb	Inhbb	Inhibin beta B chain	0.221039	0.601719	1.65921
PATH:04350	TGF-beta signaling pathway	Gdf6	Gdf6	Growth differentiation factor 6	0.221039	0.601719	1.65921
PATH:04350	TGF-beta signaling pathway	Thbs2	Thbs2	Thrombospondin-2	0.221039	0.601719	1.65921
PATH:04742	Taste transduction	Gng13	Gng13	Guanine nucleotide-binding protein G(I)/G(S)/G(O) subunit gamma-13	0.243046	0.648351	1.75798
PATH:04742	Taste transduction	Adcy6	Adcy6	Adenylate cyclase type 6	0.243046	0.648351	1.75798
PATH:04742	Taste transduction	Adcy8	Adcy8	Adenylate cyclase type 8	0.243046	0.648351	1.75798
PATH:05020	Prion diseases	Hc	Hc	Complement C5	0.244786	0.648351	2.10957
PATH:05020	Prion diseases	C1qa	C1qa	Complement C1q subcomponent subunit A	0.244786	0.648351	2.10957
PATH:04750	Inflammatory mediator regulation of TRP channels	Adcy6	Adcy6	Adenylate cyclase type 6	0.255742	0.668339	1.46498
PATH:04750	Inflammatory mediator regulation of TRP channels	Pla2g4e	Pla2g4e	Pla2g4e protein	0.255742	0.668339	1.46498
PATH:04750	Inflammatory mediator regulation of TRP channels	Adcy8	Adcy8	Adenylate cyclase type 8	0.255742	0.668339	1.46498
PATH:04750	Inflammatory mediator regulation of TRP channels	Ngf	Ngf	Beta-nerve growth factor	0.255742	0.668339	1.46498
PATH:04750	Inflammatory mediator regulation of TRP channels	Adcy5	Adcy5	Adenylate cyclase type 5	0.255742	0.668339	1.46498
PATH:04380	Osteoclast differentiation	Chp2	Chp2	Calcineurin B homologous protein 2	0.260892	0.672828	1.45344
PATH:04380	Osteoclast differentiation	Fosl2	Fosl2	Fos-related antigen 2	0.260892	0.672828	1.45344
PATH:04380	Osteoclast differentiation	Ncf4	Ncf4	Neutrophil cytosol factor 4	0.260892	0.672828	1.45344
PATH:04380	Osteoclast differentiation	Itgb3	Itgb3	Integrin beta-3	0.260892	0.672828	1.45344
PATH:04380	Osteoclast differentiation	Spi1	Spi1	Transcription factor PU.1	0.260892	0.672828	1.45344
PATH:04720	Long-term potentiation	Grin2c	Grin2c	Grin2c protein	0.287222	0.719794	1.60511
PATH:04720	Long-term potentiation	Chp2	Chp2	Calcineurin B homologous protein 2	0.287222	0.719794	1.60511
PATH:04720	Long-term potentiation	Adcy8	Adcy8	Adenylate cyclase type 8	0.287222	0.719794	1.60511
PATH:04728	Dopaminergic synapse	Gng13	Gng13	Guanine nucleotide-binding protein G(I)/G(S)/G(O) subunit gamma-13	0.292267	0.719794	1.38788
PATH:04728	Dopaminergic synapse	Drd1	Drd1a	D(1A) dopamine receptor	0.292267	0.719794	1.38788
PATH:04728	Dopaminergic synapse	Ppp1r1b	Ppp1r1b	Protein phosphatase 1 regulatory subunit 1B	0.292267	0.719794	1.38788
PATH:04728	Dopaminergic synapse	Th	Th	Tyrosine 3-monooxygenase	0.292267	0.719794	1.38788
PATH:04728	Dopaminergic synapse	Adcy5	Adcy5	Adenylate cyclase type 5	0.292267	0.719794	1.38788
PATH:04912	GnRH signaling pathway	Adcy6	Adcy6	Adenylate cyclase type 6	0.292558	0.719794	1.46208
PATH:04912	GnRH signaling pathway	Pla2g4e	Pla2g4e	Pla2g4e protein	0.292558	0.719794	1.46208
PATH:04912	GnRH signaling pathway	Adcy8	Adcy8	Adenylate cyclase type 8	0.292558	0.719794	1.46208
PATH:04912	GnRH signaling pathway	Adcy5	Adcy5	Adenylate cyclase type 5	0.292558	0.719794	1.46208
PATH:05218	Melanoma	Cdkn2a	Cdkn2a	Mitochondrial smARF variant	0.302108	0.719794	1.55989
PATH:05218	Melanoma	Fgfr1	Fgfr1	Fibroblast growth factor receptor 1 IIIB	0.302108	0.719794	1.55989
PATH:05218	Melanoma	Fgf8	Fgf8	Fibroblast growth factor 8	0.302108	0.719794	1.55989
PATH:04920	Adipocytokine signaling pathway	Rxra	Rxra	Retinoid X receptor alpha	0.302108	0.719794	1.55989
PATH:04920	Adipocytokine signaling pathway	Ppara	Ppara	Peroxisome proliferator-activated receptor alpha	0.302108	0.719794	1.55989
PATH:04920	Adipocytokine signaling pathway	G6pc	G6pc	Glucose-6-phosphatase	0.302108	0.719794	1.55989
PATH:04068	FoxO signaling pathway	Ins2	Ins2	Insulin-2	0.302877	0.719794	1.36731
PATH:04068	FoxO signaling pathway	G6pc	G6pc	Glucose-6-phosphatase	0.302877	0.719794	1.36731
PATH:04068	FoxO signaling pathway	Agap2	Agap2	Arf-GAP with GTPase, ANK repeat and PH domain-containing protein 2	0.302877	0.719794	1.36731
PATH:04068	FoxO signaling pathway	S1pr1	S1pr1	Sphingosine 1-phosphate receptor 1	0.302877	0.719794	1.36731
PATH:04068	FoxO signaling pathway	Homer2	Homer2	Homer protein homolog 2	0.302877	0.719794	1.36731
PATH:04723	Retrograde endocannabinoid signaling	Gng13	Gng13	Guanine nucleotide-binding protein G(I)/G(S)/G(O) subunit gamma-13	0.304811	0.719794	1.43369
PATH:04723	Retrograde endocannabinoid signaling	Adcy6	Adcy6	Adenylate cyclase type 6	0.304811	0.719794	1.43369
PATH:04723	Retrograde endocannabinoid signaling	Adcy8	Adcy8	Adenylate cyclase type 8	0.304811	0.719794	1.43369
PATH:04723	Retrograde endocannabinoid signaling	Adcy5	Adcy5	Adenylate cyclase type 5	0.304811	0.719794	1.43369
PATH:05220	Chronic myeloid leukemia	Mecom	Mecom	Evi1 protein	0.317032	0.739742	1.51716
PATH:05220	Chronic myeloid leukemia	Cdkn2a	Cdkn2a	Mitochondrial smARF variant	0.317032	0.739742	1.51716
PATH:05220	Chronic myeloid leukemia	Runx1	Runx1	Runt-related transcription factor 1	0.317032	0.739742	1.51716
PATH:05133	Pertussis	Hc	Hc	Complement C5	0.324501	0.748261	1.49665
PATH:05133	Pertussis	Nos2	Nos2	Nitric oxide synthase 2	0.324501	0.748261	1.49665
PATH:05133	Pertussis	C1qa	C1qa	Complement C1q subcomponent subunit A	0.324501	0.748261	1.49665
PATH:04975	Fat digestion and absorption	Dgat2	Dgat2	Diacylglycerol O-acyltransferase 2	0.345484	0.772919	1.64078
PATH:04975	Fat digestion and absorption	Pla2g4e	Pla2g4e	Pla2g4e protein	0.345484	0.772919	1.64078
PATH:04910	Insulin signaling pathway	Hk3	Hk3	Hexokinase-3	0.345818	0.772919	1.29082
PATH:04910	Insulin signaling pathway	Ins2	Ins2	Insulin-2	0.345818	0.772919	1.29082
PATH:04910	Insulin signaling pathway	Hk1	Hk1	Hexokinase 1	0.345818	0.772919	1.29082
PATH:04910	Insulin signaling pathway	G6pc	G6pc	Glucose-6-phosphatase	0.345818	0.772919	1.29082
PATH:04910	Insulin signaling pathway	Ptprf	Ptprf	Receptor-type tyrosine-protein phosphatase F	0.345818	0.772919	1.29082
PATH:00230	Purine metabolism	Adcy6	Adcy6	Adenylate cyclase type 6	0.347025	0.772919	1.25144
PATH:00230	Purine metabolism	Nt5e	Nt5e	5' nucleotidase, ecto, isoform CRA_a	0.347025	0.772919	1.25144
PATH:00230	Purine metabolism	Adcy8	Adcy8	Adenylate cyclase type 8	0.347025	0.772919	1.25144
PATH:00230	Purine metabolism	Pde2a	Pde2a	Putative uncharacterized protein	0.347025	0.772919	1.25144
PATH:00230	Purine metabolism	Adcy5	Adcy5	Adenylate cyclase type 5	0.347025	0.772919	1.25144
PATH:00230	Purine metabolism	Npr2	Npr2	Atrial natriuretic peptide receptor 2	0.347025	0.772919	1.25144
PATH:01200	Carbon metabolism	Phgdh	Phgdh	D-3-phosphoglycerate dehydrogenase	0.354239	0.77394	1.33036
PATH:01200	Carbon metabolism	Hk3	Hk3	Hexokinase-3	0.354239	0.77394	1.33036
PATH:01200	Carbon metabolism	Aldoc	Aldoc	Fructose-bisphosphate aldolase C	0.354239	0.77394	1.33036
PATH:01200	Carbon metabolism	Hk1	Hk1	Hexokinase 1	0.354239	0.77394	1.33036
PATH:04672	Intestinal immune network for IgA production	Tnfrsf13c	Tnfrsf13c	BAFF receptor	0.355381	0.77394	1.60511
PATH:04672	Intestinal immune network for IgA production	Ccr10	Ccr10	C-C chemokine receptor type 10	0.355381	0.77394	1.60511
PATH:00600	Sphingolipid metabolism	Gal3st1	Gal3st1	Galactosylceramide sulfotransferase	0.375009	0.807712	1.53823
PATH:00600	Sphingolipid metabolism	Smpd3	Smpd3	Sphingomyelin phosphodiesterase 3	0.375009	0.807712	1.53823
PATH:01212	Fatty acid metabolism	Scd4	Scd4	MCG10079	0.394392	0.840227	1.4767
PATH:01212	Fatty acid metabolism	Scd1	Scd1	Acyl-CoA desaturase 1	0.394392	0.840227	1.4767
PATH:05012	Parkinson's disease	Adora2a	Adora2a	Adenosine receptor A2a	0.399953	0.842913	1.20645
PATH:05012	Parkinson's disease	Drd1	Drd1a	D(1A) dopamine receptor	0.399953	0.842913	1.20645
PATH:05012	Parkinson's disease	Gm3244	Gm3244	predicted pseudogene 3244	0.399953	0.842913	1.20645
PATH:05012	Parkinson's disease	Th	Th	Tyrosine 3-monooxygenase	0.399953	0.842913	1.20645
PATH:05012	Parkinson's disease	Adcy5	Adcy5	Adenylate cyclase type 5	0.399953	0.842913	1.20645
PATH:04932	Non-alcoholic fatty liver disease (NAFLD)	Ins2	Ins2	Insulin-2	0.405358	0.845215	1.19862
PATH:04932	Non-alcoholic fatty liver disease (NAFLD)	Rxra	Rxra	Retinoid X receptor alpha	0.405358	0.845215	1.19862
PATH:04932	Non-alcoholic fatty liver disease (NAFLD)	Ppara	Ppara	Peroxisome proliferator-activated receptor alpha	0.405358	0.845215	1.19862
PATH:04932	Non-alcoholic fatty liver disease (NAFLD)	Gm3244	Gm3244	predicted pseudogene 3244	0.405358	0.845215	1.19862
PATH:04932	Non-alcoholic fatty liver disease (NAFLD)	Cebpa	Cebpa	CCAAT/enhancer-binding protein alpha	0.405358	0.845215	1.19862
PATH:04650	Natural killer cell mediated cytotoxicity	Chp2	Chp2	Calcineurin B homologous protein 2	0.415989	0.858252	1.22041
PATH:04650	Natural killer cell mediated cytotoxicity	Sh3bp2	Sh3bp2	SH3 domain-binding protein 2	0.415989	0.858252	1.22041
PATH:04650	Natural killer cell mediated cytotoxicity	Raet1e	Raet1e	Retinoic acid early transcript 1E	0.415989	0.858252	1.22041
PATH:04650	Natural killer cell mediated cytotoxicity	Prf1	Prf1	Perforin 1 (Pore forming protein)	0.415989	0.858252	1.22041
PATH:04210	Apoptosis	Fadd	Fadd	FAS-associated death domain protein	0.420702	0.858933	1.27302
PATH:04210	Apoptosis	Chp2	Chp2	Calcineurin B homologous protein 2	0.420702	0.858933	1.27302
PATH:04210	Apoptosis	Ngf	Ngf	Beta-nerve growth factor	0.420702	0.858933	1.27302
PATH:00561	Glycerolipid metabolism	Dgat2	Dgat2	Diacylglycerol O-acyltransferase 2	0.441587	0.889684	1.34245
PATH:00561	Glycerolipid metabolism	Gk2	Gk2	Putative uncharacterized protein	0.441587	0.889684	1.34245
PATH:05014	Amyotrophic lateral sclerosis (ALS)	Grin2c	Grin2c	Grin2c protein	0.450786	0.889684	1.31848
PATH:05014	Amyotrophic lateral sclerosis (ALS)	Chp2	Chp2	Calcineurin B homologous protein 2	0.450786	0.889684	1.31848
PATH:00900	Terpenoid backbone biosynthesis	Pdss2	Pdss2	Decaprenyl-diphosphate synthase subunit 2	0.453921	0.889684	1.67807
PATH:00532	Glycosaminoglycan biosynthesis - chondroitin sulfate / dermatan sulfate	Csgalnact1	Csgalnact1	Chondroitin sulfate N-acetylgalactosaminyltransferase 1	0.453921	0.889684	1.67807
PATH:00910	Nitrogen metabolism	Car7	Car7	Carbonic anhydrase 7, isoform CRA_a	0.468755	0.909664	1.60511
PATH:00330	Arginine and proline metabolism	P4ha2	P4ha2	Prolyl 4-hydroxylase subunit alpha-2	0.477859	0.918238	1.25144
PATH:00330	Arginine and proline metabolism	Nos2	Nos2	Nitric oxide synthase 2	0.477859	0.918238	1.25144
PATH:04940	Type I diabetes mellitus	Ins2	Ins2	Insulin-2	0.486702	0.924336	1.23058
PATH:04940	Type I diabetes mellitus	Prf1	Prf1	Perforin 1 (Pore forming protein)	0.486702	0.924336	1.23058
PATH:00592	alpha-Linolenic acid metabolism	Pla2g4e	Pla2g4e	Pla2g4e protein	0.497232	0.924336	1.4767
PATH:04915	Estrogen signaling pathway	Adcy6	Adcy6	Adenylate cyclase type 6	0.498432	0.924336	1.13013
PATH:04915	Estrogen signaling pathway	Adcy8	Adcy8	Adenylate cyclase type 8	0.498432	0.924336	1.13013
PATH:04915	Estrogen signaling pathway	Adcy5	Adcy5	Adenylate cyclase type 5	0.498432	0.924336	1.13013
PATH:04722	Neurotrophin signaling pathway	Trp73	Trp73	Tumor protein p73	0.499896	0.924336	1.09385
PATH:04722	Neurotrophin signaling pathway	Ngfr	Ngfr	Nerve growth factor receptor (TNFR superfamily, member 16)	0.499896	0.924336	1.09385
PATH:04722	Neurotrophin signaling pathway	Ywhah	Ywhah	14-3-3 protein eta	0.499896	0.924336	1.09385
PATH:04722	Neurotrophin signaling pathway	Ngf	Ngf	Beta-nerve growth factor	0.499896	0.924336	1.09385
PATH:00534	Glycosaminoglycan biosynthesis - heparan sulfate / heparin	Hs3st3b1	Hs3st3b1	Heparan sulfate glucosamine 3-O-sulfotransferase 3B1	0.510896	0.935847	1.4199
PATH:04966	Collecting duct acid secretion	Slc4a1	Slc4a1	Band 3 anion transport protein	0.52419	0.939418	1.36731
PATH:05140	Leishmaniasis	Ncf4	Ncf4	Neutrophil cytosol factor 4	0.529493	0.939418	1.13592
PATH:05140	Leishmaniasis	Nos2	Nos2	Nitric oxide synthase 2	0.529493	0.939418	1.13592
PATH:05152	Tuberculosis	Fadd	Fadd	FAS-associated death domain protein	0.53144	0.939418	1.03701
PATH:05152	Tuberculosis	Chp2	Chp2	Calcineurin B homologous protein 2	0.53144	0.939418	1.03701
PATH:05152	Tuberculosis	Lsp1	Lsp1	Lymphocyte-specific protein 1	0.53144	0.939418	1.03701
PATH:05152	Tuberculosis	Nos2	Nos2	Nitric oxide synthase 2	0.53144	0.939418	1.03701
PATH:05152	Tuberculosis	Nod2	Nod2	CARD15 short isoform	0.53144	0.939418	1.03701
PATH:05142	Chagas disease (American trypanosomiasis)	Fadd	Fadd	FAS-associated death domain protein	0.532017	0.939418	1.07527
PATH:05142	Chagas disease (American trypanosomiasis)	Nos2	Nos2	Nitric oxide synthase 2	0.532017	0.939418	1.07527
PATH:05142	Chagas disease (American trypanosomiasis)	C1qa	C1qa	Complement C1q subcomponent subunit A	0.532017	0.939418	1.07527
PATH:05010	Alzheimer's disease	Grin2c	Grin2c	Grin2c protein	0.541456	0.945114	1.02549
PATH:05010	Alzheimer's disease	Fadd	Fadd	FAS-associated death domain protein	0.541456	0.945114	1.02549
PATH:05010	Alzheimer's disease	Chp2	Chp2	Calcineurin B homologous protein 2	0.541456	0.945114	1.02549
PATH:05010	Alzheimer's disease	Gm3244	Gm3244	predicted pseudogene 3244	0.541456	0.945114	1.02549
PATH:05010	Alzheimer's disease	Ryr3	Ryr3	Ryanodine receptor 3	0.541456	0.945114	1.02549
PATH:00030	Pentose phosphate pathway	Aldoc	Aldoc	Fructose-bisphosphate aldolase C	0.549709	0.945114	1.27302
PATH:00340	Histidine metabolism	Hdc	Hdc	Histidine decarboxylase	0.549709	0.945114	1.27302
PATH:04115	p53 signaling pathway	Trp73	Trp73	Tumor protein p73	0.56195	0.949507	1.07007
PATH:04115	p53 signaling pathway	Cdkn2a	Cdkn2a	Mitochondrial smARF variant	0.56195	0.949507	1.07007
PATH:05216	Thyroid cancer	Rxra	Rxra	Retinoid X receptor alpha	0.561953	0.949507	1.23058
PATH:00760	Nicotinate and nicotinamide metabolism	Nt5e	Nt5e	5' nucleotidase, ecto, isoform CRA_a	0.585456	0.973816	1.15367
PATH:04730	Long-term depression	Gnaz	Gnaz	Guanine nucleotide-binding protein G(z) subunit alpha	0.600236	0.973816	0.99777
PATH:04730	Long-term depression	Pla2g4e	Pla2g4e	Pla2g4e protein	0.600236	0.973816	0.99777
PATH:04917	Prolactin signaling pathway	Ins2	Ins2	Insulin-2	0.600236	0.973816	0.99777
PATH:04917	Prolactin signaling pathway	Th	Th	Tyrosine 3-monooxygenase	0.600236	0.973816	0.99777
PATH:04520	Adherens junction	Fgfr1	Fgfr1	Fibroblast growth factor receptor 1 IIIB	0.607586	0.973816	0.984466
PATH:04520	Adherens junction	Ptprf	Ptprf	Receptor-type tyrosine-protein phosphatase F	0.607586	0.973816	0.984466
PATH:05340	Primary immunodeficiency	Tnfrsf13c	Tnfrsf13c	BAFF receptor	0.618377	0.973816	1.05479
PATH:04919	Thyroid hormone signaling pathway	Rxra	Rxra	Retinoid X receptor alpha	0.624698	0.973816	0.93858
PATH:04919	Thyroid hormone signaling pathway	Itgb3	Itgb3	Integrin beta-3	0.624698	0.973816	0.93858
PATH:04919	Thyroid hormone signaling pathway	Wnt4	Wnt4	Protein Wnt-4	0.624698	0.973816	0.93858
PATH:01230	Biosynthesis of amino acids	Phgdh	Phgdh	D-3-phosphoglycerate dehydrogenase	0.629021	0.973816	0.946602
PATH:01230	Biosynthesis of amino acids	Aldoc	Aldoc	Fructose-bisphosphate aldolase C	0.629021	0.973816	0.946602
PATH:04370	VEGF signaling pathway	Chp2	Chp2	Calcineurin B homologous protein 2	0.629021	0.973816	0.946602
PATH:04370	VEGF signaling pathway	Pla2g4e	Pla2g4e	Pla2g4e protein	0.629021	0.973816	0.946602
PATH:04514	Cell adhesion molecules (CAMs)	Itga9	Itga9	Integrin alpha-9	0.629767	0.973816	0.928742
PATH:04514	Cell adhesion molecules (CAMs)	Cdh4	Cdh4	Cadherin-4	0.629767	0.973816	0.928742
PATH:04514	Cell adhesion molecules (CAMs)	Ptprf	Ptprf	Receptor-type tyrosine-protein phosphatase F	0.629767	0.973816	0.928742
PATH:04514	Cell adhesion molecules (CAMs)	Nfasc	Nfasc	Neurofascin	0.629767	0.973816	0.928742
PATH:05146	Amoebiasis	Muc2	Muc2	Mucin-2	0.630413	0.973816	0.930693
PATH:05146	Amoebiasis	Nos2	Nos2	Nitric oxide synthase 2	0.630413	0.973816	0.930693
PATH:05146	Amoebiasis	Col2a1	Col2a1	Collagen alpha-1(II) chain	0.630413	0.973816	0.930693
PATH:04062	Chemokine signaling pathway	Gng13	Gng13	Guanine nucleotide-binding protein G(I)/G(S)/G(O) subunit gamma-13	0.635577	0.973816	0.922937
PATH:04062	Chemokine signaling pathway	Adcy6	Adcy6	Adenylate cyclase type 6	0.635577	0.973816	0.922937
PATH:04062	Chemokine signaling pathway	Ccr10	Ccr10	C-C chemokine receptor type 10	0.635577	0.973816	0.922937
PATH:04062	Chemokine signaling pathway	Adcy8	Adcy8	Adenylate cyclase type 8	0.635577	0.973816	0.922937
PATH:04062	Chemokine signaling pathway	Adcy5	Adcy5	Adenylate cyclase type 5	0.635577	0.973816	0.922937
PATH:05132	Salmonella infection	Nos2	Nos2	Nitric oxide synthase 2	0.635961	0.973816	0.93462
PATH:05132	Salmonella infection	Tlr5	Tlr5	Toll-like receptor 5	0.635961	0.973816	0.93462
PATH:03410	Base excision repair	Smug1	Smug1	Putative uncharacterized protein	0.65826	0.985502	0.946602
PATH:05033	Nicotine addiction	Grin2c	Grin2c	Grin2c protein	0.667564	0.985502	0.922937
PATH:00260	Glycine, serine and threonine metabolism	Phgdh	Phgdh	D-3-phosphoglycerate dehydrogenase	0.667564	0.985502	0.922937
PATH:04140	Regulation of autophagy	Ins2	Ins2	Insulin-2	0.667564	0.985502	0.922937
PATH:04110	Cell cycle	Cdkn2a	Cdkn2a	Mitochondrial smARF variant	0.668734	0.985502	0.878988
PATH:04110	Cell cycle	Cdkn1c	Cdkn1c	Cyclin-dependent kinase inhibitor 1C (P57), isoform CRA_a	0.668734	0.985502	0.878988
PATH:04110	Cell cycle	Ywhah	Ywhah	14-3-3 protein eta	0.668734	0.985502	0.878988
PATH:00565	Ether lipid metabolism	Pla2g4e	Pla2g4e	Pla2g4e protein	0.676617	0.987361	0.900426
PATH:05219	Bladder cancer	Cdkn2a	Cdkn2a	Mitochondrial smARF variant	0.685424	0.987361	0.878988
PATH:00350	Tyrosine metabolism	Th	Th	Tyrosine 3-monooxygenase	0.693992	0.987361	0.858546
PATH:05222	Small cell lung cancer	Rxra	Rxra	Retinoid X receptor alpha	0.699863	0.987361	0.829606
PATH:05222	Small cell lung cancer	Nos2	Nos2	Nitric oxide synthase 2	0.699863	0.987361	0.829606
PATH:04962	Vasopressin-regulated water reabsorption	Adcy6	Adcy6	Adenylate cyclase type 6	0.702328	0.987361	0.839034
PATH:04960	Aldosterone-regulated sodium reabsorption	Ins2	Ins2	Insulin-2	0.702328	0.987361	0.839034
PATH:05416	Viral myocarditis	Myh11	Myh11	Myosin-11	0.705716	0.987361	0.820388
PATH:05416	Viral myocarditis	Prf1	Prf1	Perforin 1 (Pore forming protein)	0.705716	0.987361	0.820388
PATH:04530	Tight junction	Myl7	Myl7	Myosin, light polypeptide 7, regulatory	0.722971	0.987361	0.808412
PATH:04530	Tight junction	Myh11	Myh11	Myosin-11	0.722971	0.987361	0.808412
PATH:04530	Tight junction	Zak	Zak	Mitogen-activated protein kinase kinase kinase MLT	0.722971	0.987361	0.808412
PATH:04144	Endocytosis	Iqsec1	Iqsec1	IQ motif and SEC7 domain-containing protein 1	0.724375	0.987361	0.831475
PATH:04144	Endocytosis	Fgfr2	Fgfr2	Fibroblast growth factor receptor 2	0.724375	0.987361	0.831475
PATH:04144	Endocytosis	Flt1	Flt1	SFlt-1	0.724375	0.987361	0.831475
PATH:04144	Endocytosis	Agap2	Agap2	Arf-GAP with GTPase, ANK repeat and PH domain-containing protein 2	0.724375	0.987361	0.831475
PATH:04144	Endocytosis	Rab11fip4	Rab11fip4	Rab11 family-interacting protein 4	0.724375	0.987361	0.831475
PATH:00514	Other types of O-glycan biosynthesis	Chst10	Chst10	Carbohydrate sulfotransferase 10	0.740738	0.987361	0.753418
PATH:05144	Malaria	Thbs2	Thbs2	Thrombospondin-2	0.747806	0.987361	0.73835
PATH:05203	Viral carcinogenesis	Cdkn2a	Cdkn2a	Mitochondrial smARF variant	0.749154	0.987361	0.806058
PATH:05203	Viral carcinogenesis	Hdac7	Hdac7	Histone deacetylase 7A, promoter 1	0.749154	0.987361	0.806058
PATH:05203	Viral carcinogenesis	Ywhah	Ywhah	14-3-3 protein eta	0.749154	0.987361	0.806058
PATH:05203	Viral carcinogenesis	Rbpj	Rbpj	J-kappa recombination signal binding protein	0.749154	0.987361	0.806058
PATH:05203	Viral carcinogenesis	Hdac11	Hdac11	Histone deacetylase 11	0.749154	0.987361	0.806058
PATH:00590	Arachidonic acid metabolism	Alox8	Alox8	Arachidonate 8S-lipoxygenase	0.749191	0.987361	0.753418
PATH:00590	Arachidonic acid metabolism	Pla2g4e	Pla2g4e	Pla2g4e protein	0.749191	0.987361	0.753418
PATH:00591	Linoleic acid metabolism	Pla2g4e	Pla2g4e	Pla2g4e protein	0.761373	0.987361	0.709951
PATH:04620	Toll-like receptor signaling pathway	Fadd	Fadd	FAS-associated death domain protein	0.764021	0.987361	0.731039
PATH:04620	Toll-like receptor signaling pathway	Tlr5	Tlr5	Toll-like receptor 5	0.764021	0.987361	0.731039
PATH:05330	Allograft rejection	Prf1	Prf1	Perforin 1 (Pore forming protein)	0.767881	0.987361	0.696556
PATH:05322	Systemic lupus erythematosus	Hc	Hc	Complement C5	0.770073	0.987361	0.748327
PATH:05322	Systemic lupus erythematosus	Hist1h2aa	Hist1h2aa	Histone H2A	0.770073	0.987361	0.748327
PATH:05322	Systemic lupus erythematosus	C1qa	C1qa	Complement C1q subcomponent subunit A	0.770073	0.987361	0.748327
PATH:04961	Endocrine and other factor-regulated calcium reabsorption	Adcy6	Adcy6	Adenylate cyclase type 6	0.780372	0.987361	0.671227
PATH:05332	Graft-versus-host disease	Prf1	Prf1	Perforin 1 (Pore forming protein)	0.780372	0.987361	0.671227
PATH:00480	Glutathione metabolism	Gstm5	Gstm5	Glutathione S-transferase Mu 5	0.786365	0.987361	0.659241
PATH:05134	Legionellosis	Tlr5	Tlr5	Toll-like receptor 5	0.792195	0.987361	0.647675
PATH:04668	TNF signaling pathway	Fadd	Fadd	FAS-associated death domain protein	0.799911	0.987361	0.677385
PATH:04668	TNF signaling pathway	Nod2	Nod2	CARD15 short isoform	0.799911	0.987361	0.677385
PATH:04621	NOD-like receptor signaling pathway	Nod2	Nod2	CARD15 short isoform	0.813973	0.987361	0.605205
PATH:04721	Synaptic vesicle cycle	Cplx2	Cplx2	Complexin-2	0.823994	0.987361	0.585992
PATH:05214	Glioma	Cdkn2a	Cdkn2a	Mitochondrial smARF variant	0.833478	0.987361	0.567961
PATH:04150	mTOR signaling pathway	Ins2	Ins2	Insulin-2	0.833478	0.987361	0.567961
PATH:05320	Autoimmune thyroid disease	Prf1	Prf1	Perforin 1 (Pore forming protein)	0.846759	0.987361	0.542904
PATH:04670	Leukocyte transendothelial migration	Myl7	Myl7	Myosin, light polypeptide 7, regulatory	0.848012	0.987361	0.605205
PATH:04670	Leukocyte transendothelial migration	Ncf4	Ncf4	Neutrophil cytosol factor 4	0.848012	0.987361	0.605205
PATH:04060	Cytokine-cytokine receptor interaction	Flt1	Flt1	SFlt-1	0.848719	0.987361	0.699195
PATH:04060	Cytokine-cytokine receptor interaction	Tnfrsf13c	Tnfrsf13c	BAFF receptor	0.848719	0.987361	0.699195
PATH:04060	Cytokine-cytokine receptor interaction	Ngfr	Ngfr	Nerve growth factor receptor (TNFR superfamily, member 16)	0.848719	0.987361	0.699195
PATH:04060	Cytokine-cytokine receptor interaction	Ccr10	Ccr10	C-C chemokine receptor type 10	0.848719	0.987361	0.699195
PATH:04060	Cytokine-cytokine receptor interaction	Inhbb	Inhbb	Inhibin beta B chain	0.848719	0.987361	0.699195
PATH:04622	RIG-I-like receptor signaling pathway	Fadd	Fadd	FAS-associated death domain protein	0.850947	0.987361	0.535036
PATH:05212	Pancreatic cancer	Cdkn2a	Cdkn2a	Mitochondrial smARF variant	0.855022	0.987361	0.527393
PATH:04145	Phagosome	Ncf4	Ncf4	Neutrophil cytosol factor 4	0.858455	0.987361	0.632871
PATH:04145	Phagosome	Itgb3	Itgb3	Integrin beta-3	0.858455	0.987361	0.632871
PATH:04145	Phagosome	Thbs2	Thbs2	Thrombospondin-2	0.858455	0.987361	0.632871
PATH:05211	Renal cell carcinoma	Arnt2	Arnt2	Aryl hydrocarbon receptor nuclear translocator 2	0.862841	0.987361	0.512743
PATH:05145	Toxoplasmosis	Nos2	Nos2	Nitric oxide synthase 2	0.87491	0.987361	0.563626
PATH:05145	Toxoplasmosis	Pla2g4e	Pla2g4e	Pla2g4e protein	0.87491	0.987361	0.563626
PATH:04662	B cell receptor signaling pathway	Chp2	Chp2	Calcineurin B homologous protein 2	0.880601	0.987361	0.479448
PATH:05100	Bacterial invasion of epithelial cells	Sept9	Sept9	Septin-9	0.887047	0.987361	0.46731
PATH:04146	Peroxisome	Nos2	Nos2	Nitric oxide synthase 2	0.896072	0.987361	0.450213
PATH:05160	Hepatitis C	Rxra	Rxra	Retinoid X receptor alpha	0.897378	0.987361	0.527393
PATH:05160	Hepatitis C	Ppara	Ppara	Peroxisome proliferator-activated receptor alpha	0.897378	0.987361	0.527393
PATH:04664	Fc epsilon RI signaling pathway	Pla2g4e	Pla2g4e	Pla2g4e protein	0.898918	0.987361	0.444789
PATH:05323	Rheumatoid arthritis	Flt1	Flt1	SFlt-1	0.901686	0.987361	0.439494
PATH:00190	Oxidative phosphorylation	Lhpp	Lhpp	Phospholysine phosphohistidine inorganic pyrophosphate phosphatase	0.901835	0.987361	0.519964
PATH:00190	Oxidative phosphorylation	Gm3244	Gm3244	predicted pseudogene 3244	0.901835	0.987361	0.519964
PATH:00140	Steroid hormone biosynthesis	Cyp11a1	Cyp11a1	Cholesterol side-chain cleavage enzyme, mitochondrial	0.904379	0.987361	0.434323
PATH:04640	Hematopoietic cell lineage	Itgb3	Itgb3	Integrin beta-3	0.906998	0.987361	0.429273
PATH:00830	Retinol metabolism	Dgat2	Dgat2	Diacylglycerol O-acyltransferase 2	0.916781	0.987361	0.410194
PATH:00564	Glycerophospholipid metabolism	Pla2g4e	Pla2g4e	Pla2g4e protein	0.919062	0.987361	0.405687
PATH:04666	Fc gamma R-mediated phagocytosis	Pla2g4e	Pla2g4e	Pla2g4e protein	0.919062	0.987361	0.405687
PATH:05168	Herpes simplex infection	Per2	Per2	Period circadian protein homolog 2	0.920547	0.987361	0.540256
PATH:05168	Herpes simplex infection	Fadd	Fadd	FAS-associated death domain protein	0.920547	0.987361	0.540256
PATH:05168	Herpes simplex infection	Hc	Hc	Complement C5	0.920547	0.987361	0.540256
PATH:05204	Chemical carcinogenesis	Gstm5	Gstm5	Glutathione S-transferase Mu 5	0.927581	0.987361	0.388605
PATH:05169	Epstein-Barr virus infection	Ywhah	Ywhah	14-3-3 protein eta	0.930905	0.987361	0.522417
PATH:05169	Epstein-Barr virus infection	Spi1	Spi1	Transcription factor PU.1	0.930905	0.987361	0.522417
PATH:05169	Epstein-Barr virus infection	Rbpj	Rbpj	J-kappa recombination signal binding protein	0.930905	0.987361	0.522417
PATH:00980	Metabolism of xenobiotics by cytochrome P450	Gstm5	Gstm5	Glutathione S-transferase Mu 5	0.9315	0.987361	0.380593
PATH:03010	Ribosome	Mrpl23	Mrpl23	39S ribosomal protein L23, mitochondrial	0.93306	0.987361	0.464371
PATH:03010	Ribosome	Mrpl11	Mrpl11	39S ribosomal protein L11, mitochondrial	0.93306	0.987361	0.464371
PATH:00982	Drug metabolism - cytochrome P450	Gstm5	Gstm5	Glutathione S-transferase Mu 5	0.935207	0.987361	0.372904
PATH:04064	NF-kappa B signaling pathway	Tnfrsf13c	Tnfrsf13c	BAFF receptor	0.936986	0.987361	0.369175
PATH:00240	Pyrimidine metabolism	Nt5e	Nt5e	5' nucleotidase, ecto, isoform CRA_a	0.94668	0.992242	0.348278
PATH:04660	T cell receptor signaling pathway	Chp2	Chp2	Calcineurin B homologous protein 2	0.953614	0.994193	0.33259
PATH:04142	Lysosome	Ctsh	Ctsh	Pro-cathepsin H	0.966809	1	0.300142
PATH:05162	Measles	Trp73	Trp73	Tumor protein p73	0.977555	1	0.269471
PATH:04120	Ubiquitin mediated proteolysis	Rhobtb1	Rhobtb1	Rhobtb1 protein	0.979362	1	0.263696
PATH:05161	Hepatitis B	Fadd	Fadd	FAS-associated death domain protein	0.982057	1	0.254603
PATH:03013	RNA transport	Elac2	Elac2	Zinc phosphodiesterase ELAC protein 2	0.991587	1	0.214636
PATH:05016	Huntington's disease	Gm3244	Gm3244	predicted pseudogene 3244	0.995208	1	0.192279
PATH:01100	Metabolic pathways	Csgalnact1	Csgalnact1	Chondroitin sulfate N-acetylgalactosaminyltransferase 1	0.997181	1	0.604214
PATH:01100	Metabolic pathways	Gmppa	Gmppa	Mannose-1-phosphate guanyltransferase alpha	0.997181	1	0.604214
PATH:01100	Metabolic pathways	Phgdh	Phgdh	D-3-phosphoglycerate dehydrogenase	0.997181	1	0.604214
PATH:01100	Metabolic pathways	Hk3	Hk3	Hexokinase-3	0.997181	1	0.604214
PATH:01100	Metabolic pathways	Gal3st1	Gal3st1	Galactosylceramide sulfotransferase	0.997181	1	0.604214
PATH:01100	Metabolic pathways	Aldoc	Aldoc	Fructose-bisphosphate aldolase C	0.997181	1	0.604214
PATH:01100	Metabolic pathways	P4ha2	P4ha2	Prolyl 4-hydroxylase subunit alpha-2	0.997181	1	0.604214
PATH:01100	Metabolic pathways	Dgat2	Dgat2	Diacylglycerol O-acyltransferase 2	0.997181	1	0.604214
PATH:01100	Metabolic pathways	Gk2	Gk2	Putative uncharacterized protein	0.997181	1	0.604214
PATH:01100	Metabolic pathways	Alox8	Alox8	Arachidonate 8S-lipoxygenase	0.997181	1	0.604214
PATH:01100	Metabolic pathways	Hk1	Hk1	Hexokinase 1	0.997181	1	0.604214
PATH:01100	Metabolic pathways	G6pc	G6pc	Glucose-6-phosphatase	0.997181	1	0.604214
PATH:01100	Metabolic pathways	Hdc	Hdc	Histidine decarboxylase	0.997181	1	0.604214
PATH:01100	Metabolic pathways	Nt5e	Nt5e	5' nucleotidase, ecto, isoform CRA_a	0.997181	1	0.604214
PATH:01100	Metabolic pathways	Nos2	Nos2	Nitric oxide synthase 2	0.997181	1	0.604214
PATH:01100	Metabolic pathways	Pla2g4e	Pla2g4e	Pla2g4e protein	0.997181	1	0.604214
PATH:01100	Metabolic pathways	Gm3244	Gm3244	predicted pseudogene 3244	0.997181	1	0.604214
PATH:01100	Metabolic pathways	Smpd3	Smpd3	Sphingomyelin phosphodiesterase 3	0.997181	1	0.604214
PATH:01100	Metabolic pathways	Cyp11a1	Cyp11a1	Cholesterol side-chain cleavage enzyme, mitochondrial	0.997181	1	0.604214
PATH:01100	Metabolic pathways	Th	Th	Tyrosine 3-monooxygenase	0.997181	1	0.604214
PATH:04740	Olfactory transduction	Olfr1359	Olfr1359	Olfactory receptor	1	1	0.0344701

## Sheet: AllGene2Pathway
QueryID	QuerySymbol	Description	PathwayID	PathwayTerm	P-Value	Enrichment
Atp2b4	Atp2b4	Calcium-transporting ATPase	PATH:04022	cGMP-PKG signaling pathway	0.0411243	1.95445
Atp2b4	Atp2b4	Calcium-transporting ATPase	PATH:04970	Salivary secretion	0.0571969	2.39724
Atp2b4	Atp2b4	Calcium-transporting ATPase	PATH:04261	Adrenergic signaling in cardiomyocytes	0.00257712	2.68935
Atp2b4	Atp2b4	Calcium-transporting ATPase	PATH:04020	Calcium signaling pathway	0.00156789	2.58025
Atp2b4	Atp2b4	Calcium-transporting ATPase	PATH:04972	Pancreatic secretion	0.0269547	2.3928
Csgalnact1	Csgalnact1	Chondroitin sulfate N-acetylgalactosaminyltransferase 1	PATH:01100	Metabolic pathways	0.997181	0.604214
Csgalnact1	Csgalnact1	Chondroitin sulfate N-acetylgalactosaminyltransferase 1	PATH:00532	Glycosaminoglycan biosynthesis - chondroitin sulfate / dermatan sulfate	0.453921	1.67807
Grin2c	Grin2c	Grin2c protein	PATH:05034	Alcoholism	0.0436674	1.85515
Grin2c	Grin2c	Grin2c protein	PATH:05014	Amyotrophic lateral sclerosis (ALS)	0.450786	1.31848
Grin2c	Grin2c	Grin2c protein	PATH:05031	Amphetamine addiction	0.0106695	3.21022
Grin2c	Grin2c	Grin2c protein	PATH:05030	Cocaine addiction	0.0100692	3.76709
Grin2c	Grin2c	Grin2c protein	PATH:04020	Calcium signaling pathway	0.00156789	2.58025
Grin2c	Grin2c	Grin2c protein	PATH:05033	Nicotine addiction	0.667564	0.922937
Grin2c	Grin2c	Grin2c protein	PATH:05010	Alzheimer's disease	0.541456	1.02549
Grin2c	Grin2c	Grin2c protein	PATH:04080	Neuroactive ligand-receptor interaction	0.0424353	1.70187
Grin2c	Grin2c	Grin2c protein	PATH:04713	Circadian entrainment	0.0167319	2.63696
Grin2c	Grin2c	Grin2c protein	PATH:04724	Glutamatergic synapse	0.000170231	3.46101
Grin2c	Grin2c	Grin2c protein	PATH:04720	Long-term potentiation	0.287222	1.60511
Per2	Per2	Period circadian protein homolog 2	PATH:05202	Transcriptional misregulation in cancer	6.37414e-08	4.12486
Per2	Per2	Period circadian protein homolog 2	PATH:05168	Herpes simplex infection	0.920547	0.540256
Per2	Per2	Period circadian protein homolog 2	PATH:04713	Circadian entrainment	0.0167319	2.63696
Per2	Per2	Period circadian protein homolog 2	PATH:04710	Circadian rhythm	0.204576	2.38177
Sema5b	Sema5b	Semaphorin-5B	PATH:04360	Axon guidance	0.000984118	3.03054
Nr4a3	Nr4a3	Nr4a3 protein	PATH:05202	Transcriptional misregulation in cancer	6.37414e-08	4.12486
Kcnq2	Kcnq2	Potassium voltage-gated channel subfamily KQT member 2	PATH:04725	Cholinergic synapse	0.00093525	3.26703
Smug1	Smug1	Putative uncharacterized protein	PATH:03410	Base excision repair	0.65826	0.946602
Slit1	Slit1	Slit homolog 1 protein	PATH:04360	Axon guidance	0.000984118	3.03054
Trp73	Trp73	Tumor protein p73	PATH:05162	Measles	0.977555	0.269471
Trp73	Trp73	Tumor protein p73	PATH:04390	Hippo signaling pathway	0.00300441	2.63696
Trp73	Trp73	Tumor protein p73	PATH:04115	p53 signaling pathway	0.56195	1.07007
Trp73	Trp73	Tumor protein p73	PATH:04722	Neurotrophin signaling pathway	0.499896	1.09385
Slc52a3	Slc52a3	Solute carrier family 52, riboflavin transporter, member 3	PATH:04977	Vitamin digestion and absorption	0.13678	3.07646
Kcnj12	Kcnj12	ATP-sensitive inward rectifier potassium channel 12	PATH:04921	Oxytocin signaling pathway	0.0105357	2.33655
Kcnj12	Kcnj12	ATP-sensitive inward rectifier potassium channel 12	PATH:04725	Cholinergic synapse	0.00093525	3.26703
Slc45a3	Slc45a3	Solute carrier family 45 member 3	PATH:05202	Transcriptional misregulation in cancer	6.37414e-08	4.12486
Slc45a3	Slc45a3	Solute carrier family 45 member 3	PATH:05206	MicroRNAs in cancer	0.0626066	1.64078
Gmppa	Gmppa	Mannose-1-phosphate guanyltransferase alpha	PATH:00051	Fructose and mannose metabolism	0.0223184	3.69175
Gmppa	Gmppa	Mannose-1-phosphate guanyltransferase alpha	PATH:00520	Amino sugar and nucleotide sugar metabolism	0.0402579	3.07646
Gmppa	Gmppa	Mannose-1-phosphate guanyltransferase alpha	PATH:01100	Metabolic pathways	0.997181	0.604214
Ephb1	Ephb1	Putative uncharacterized protein	PATH:04360	Axon guidance	0.000984118	3.03054
Phgdh	Phgdh	D-3-phosphoglycerate dehydrogenase	PATH:01230	Biosynthesis of amino acids	0.629021	0.946602
Phgdh	Phgdh	D-3-phosphoglycerate dehydrogenase	PATH:00260	Glycine, serine and threonine metabolism	0.667564	0.922937
Phgdh	Phgdh	D-3-phosphoglycerate dehydrogenase	PATH:01200	Carbon metabolism	0.354239	1.33036
Phgdh	Phgdh	D-3-phosphoglycerate dehydrogenase	PATH:01100	Metabolic pathways	0.997181	0.604214
Hk3	Hk3	Hexokinase-3	PATH:04066	HIF-1 signaling pathway	0.182265	1.66295
Hk3	Hk3	Hexokinase-3	PATH:00010	Glycolysis / Gluconeogenesis	0.0989454	2.27184
Hk3	Hk3	Hexokinase-3	PATH:00051	Fructose and mannose metabolism	0.0223184	3.69175
Hk3	Hk3	Hexokinase-3	PATH:00052	Galactose metabolism	0.0546464	3.46101
Hk3	Hk3	Hexokinase-3	PATH:04910	Insulin signaling pathway	0.345818	1.29082
Hk3	Hk3	Hexokinase-3	PATH:00520	Amino sugar and nucleotide sugar metabolism	0.0402579	3.07646
Hk3	Hk3	Hexokinase-3	PATH:01200	Carbon metabolism	0.354239	1.33036
Hk3	Hk3	Hexokinase-3	PATH:01100	Metabolic pathways	0.997181	0.604214
Hk3	Hk3	Hexokinase-3	PATH:00524	Butirosin and neomycin biosynthesis	0.00691855	14.767
Hk3	Hk3	Hexokinase-3	PATH:04973	Carbohydrate digestion and absorption	0.121729	2.46117
Hk3	Hk3	Hexokinase-3	PATH:04930	Type II diabetes mellitus	0.152925	2.21505
Hk3	Hk3	Hexokinase-3	PATH:00500	Starch and sucrose metabolism	0.172733	2.08967
Gal3st1	Gal3st1	Galactosylceramide sulfotransferase	PATH:01100	Metabolic pathways	0.997181	0.604214
Gal3st1	Gal3st1	Galactosylceramide sulfotransferase	PATH:00600	Sphingolipid metabolism	0.375009	1.53823
Iqsec1	Iqsec1	IQ motif and SEC7 domain-containing protein 1	PATH:04144	Endocytosis	0.724375	0.831475
Arnt2	Arnt2	Aryl hydrocarbon receptor nuclear translocator 2	PATH:05200	Pathways in cancer	0.000213479	2.35643
Arnt2	Arnt2	Aryl hydrocarbon receptor nuclear translocator 2	PATH:05211	Renal cell carcinoma	0.862841	0.512743
Arnt2	Arnt2	Aryl hydrocarbon receptor nuclear translocator 2	PATH:05202	Transcriptional misregulation in cancer	6.37414e-08	4.12486
Pax7	Pax7	Paired box protein Pax-7	PATH:05202	Transcriptional misregulation in cancer	6.37414e-08	4.12486
Aldoc	Aldoc	Fructose-bisphosphate aldolase C	PATH:01230	Biosynthesis of amino acids	0.629021	0.946602
Aldoc	Aldoc	Fructose-bisphosphate aldolase C	PATH:00010	Glycolysis / Gluconeogenesis	0.0989454	2.27184
Aldoc	Aldoc	Fructose-bisphosphate aldolase C	PATH:00051	Fructose and mannose metabolism	0.0223184	3.69175
Aldoc	Aldoc	Fructose-bisphosphate aldolase C	PATH:00030	Pentose phosphate pathway	0.549709	1.27302
Aldoc	Aldoc	Fructose-bisphosphate aldolase C	PATH:01200	Carbon metabolism	0.354239	1.33036
Aldoc	Aldoc	Fructose-bisphosphate aldolase C	PATH:01100	Metabolic pathways	0.997181	0.604214
Mnx1	Mnx1	Homeobox gene HB9	PATH:04950	Maturity onset diabetes of the young	0.0322068	4.25971
Parvg	Parvg	Gamma-parvin	PATH:04510	Focal adhesion	0.111466	1.59739
Mecom	Mecom	Evi1 protein	PATH:05200	Pathways in cancer	0.000213479	2.35643
Mecom	Mecom	Evi1 protein	PATH:05220	Chronic myeloid leukemia	0.317032	1.51716
Mecom	Mecom	Evi1 protein	PATH:04010	MAPK signaling pathway	0.117527	1.4985
Ank1	Ank1	Ankyrin-1	PATH:05205	Proteoglycans in cancer	0.000399124	2.61363
Mir9-3	Mir9-3	microRNA 9-3	PATH:05206	MicroRNAs in cancer	0.0626066	1.64078
Foxa2	Foxa2	Hepatocyte nuclear factor 3-beta	PATH:04950	Maturity onset diabetes of the young	0.0322068	4.25971
Fadd	Fadd	FAS-associated death domain protein	PATH:05200	Pathways in cancer	0.000213479	2.35643
Fadd	Fadd	FAS-associated death domain protein	PATH:04210	Apoptosis	0.420702	1.27302
Fadd	Fadd	FAS-associated death domain protein	PATH:05168	Herpes simplex infection	0.920547	0.540256
Fadd	Fadd	FAS-associated death domain protein	PATH:05152	Tuberculosis	0.53144	1.03701
Fadd	Fadd	FAS-associated death domain protein	PATH:05010	Alzheimer's disease	0.541456	1.02549
Fadd	Fadd	FAS-associated death domain protein	PATH:05142	Chagas disease (American trypanosomiasis)	0.532017	1.07527
Fadd	Fadd	FAS-associated death domain protein	PATH:04668	TNF signaling pathway	0.799911	0.677385
Fadd	Fadd	FAS-associated death domain protein	PATH:05161	Hepatitis B	0.982057	0.254603
Fadd	Fadd	FAS-associated death domain protein	PATH:04620	Toll-like receptor signaling pathway	0.764021	0.731039
Fadd	Fadd	FAS-associated death domain protein	PATH:04622	RIG-I-like receptor signaling pathway	0.850947	0.535036
Lrp2	Lrp2	Low-density lipoprotein receptor-related protein 2	PATH:04918	Thyroid hormone synthesis	0.0121942	3.11979
Lrp2	Lrp2	Low-density lipoprotein receptor-related protein 2	PATH:04340	Hedgehog signaling pathway	1.4302e-08	8.20388
Mrpl23	Mrpl23	39S ribosomal protein L23, mitochondrial	PATH:03010	Ribosome	0.93306	0.464371
Ntn1	Ntn1	Netrin-1	PATH:04360	Axon guidance	0.000984118	3.03054
Gng13	Gng13	Guanine nucleotide-binding protein G(I)/G(S)/G(O) subunit gamma-13	PATH:04727	GABAergic synapse	0.0932614	2.07402
Gng13	Gng13	Guanine nucleotide-binding protein G(I)/G(S)/G(O) subunit gamma-13	PATH:04728	Dopaminergic synapse	0.292267	1.38788
Gng13	Gng13	Guanine nucleotide-binding protein G(I)/G(S)/G(O) subunit gamma-13	PATH:04723	Retrograde endocannabinoid signaling	0.304811	1.43369
Gng13	Gng13	Guanine nucleotide-binding protein G(I)/G(S)/G(O) subunit gamma-13	PATH:04713	Circadian entrainment	0.0167319	2.63696
Gng13	Gng13	Guanine nucleotide-binding protein G(I)/G(S)/G(O) subunit gamma-13	PATH:04724	Glutamatergic synapse	0.000170231	3.46101
Gng13	Gng13	Guanine nucleotide-binding protein G(I)/G(S)/G(O) subunit gamma-13	PATH:04725	Cholinergic synapse	0.00093525	3.26703
Gng13	Gng13	Guanine nucleotide-binding protein G(I)/G(S)/G(O) subunit gamma-13	PATH:04726	Serotonergic synapse	0.199744	1.52762
Gng13	Gng13	Guanine nucleotide-binding protein G(I)/G(S)/G(O) subunit gamma-13	PATH:04742	Taste transduction	0.243046	1.75798
Gng13	Gng13	Guanine nucleotide-binding protein G(I)/G(S)/G(O) subunit gamma-13	PATH:05034	Alcoholism	0.0436674	1.85515
Gng13	Gng13	Guanine nucleotide-binding protein G(I)/G(S)/G(O) subunit gamma-13	PATH:04014	Ras signaling pathway	0.0452919	1.78111
Gng13	Gng13	Guanine nucleotide-binding protein G(I)/G(S)/G(O) subunit gamma-13	PATH:04062	Chemokine signaling pathway	0.635577	0.922937
Gng13	Gng13	Guanine nucleotide-binding protein G(I)/G(S)/G(O) subunit gamma-13	PATH:04151	PI3K-Akt signaling pathway	0.00674203	1.8932
Gng13	Gng13	Guanine nucleotide-binding protein G(I)/G(S)/G(O) subunit gamma-13	PATH:05032	Morphine addiction	0.0121258	2.80894
Acot7	Acot7	Cytosolic acyl coenzyme A thioester hydrolase	PATH:01040	Biosynthesis of unsaturated fatty acids	0.0290556	4.4301
Acot7	Acot7	Cytosolic acyl coenzyme A thioester hydrolase	PATH:00062	Fatty acid elongation	0.13678	3.07646
Itga9	Itga9	Integrin alpha-9	PATH:05410	Hypertrophic cardiomyopathy (HCM)	0.025977	2.63696
Itga9	Itga9	Integrin alpha-9	PATH:04151	PI3K-Akt signaling pathway	0.00674203	1.8932
Itga9	Itga9	Integrin alpha-9	PATH:04514	Cell adhesion molecules (CAMs)	0.629767	0.928742
Itga9	Itga9	Integrin alpha-9	PATH:04510	Focal adhesion	0.111466	1.59739
Itga9	Itga9	Integrin alpha-9	PATH:05412	Arrhythmogenic right ventricular cardiomyopathy (ARVC)	0.140276	1.99554
Itga9	Itga9	Integrin alpha-9	PATH:04512	ECM-receptor interaction	0.0966955	2.05097
Itga9	Itga9	Integrin alpha-9	PATH:04810	Regulation of actin cytoskeleton	0.0753453	1.67807
Itga9	Itga9	Integrin alpha-9	PATH:05414	Dilated cardiomyopathy	0.000642037	3.73323
P4ha2	P4ha2	Prolyl 4-hydroxylase subunit alpha-2	PATH:00330	Arginine and proline metabolism	0.477859	1.25144
P4ha2	P4ha2	Prolyl 4-hydroxylase subunit alpha-2	PATH:01100	Metabolic pathways	0.997181	0.604214
Ins2	Ins2	Insulin-2	PATH:04914	Progesterone-mediated oocyte maturation	0.209596	1.69736
Ins2	Ins2	Insulin-2	PATH:04917	Prolactin signaling pathway	0.600236	0.99777
Ins2	Ins2	Insulin-2	PATH:04932	Non-alcoholic fatty liver disease (NAFLD)	0.405358	1.19862
Ins2	Ins2	Insulin-2	PATH:04910	Insulin signaling pathway	0.345818	1.29082
Ins2	Ins2	Insulin-2	PATH:04911	Insulin secretion	0.0302138	2.54603
Ins2	Ins2	Insulin-2	PATH:04913	Ovarian steroidogenesis	0.00460104	3.81905
Ins2	Ins2	Insulin-2	PATH:04015	Rap1 signaling pathway	0.0057244	2.22189
Ins2	Ins2	Insulin-2	PATH:04114	Oocyte meiosis	0.0858502	1.96022
Ins2	Ins2	Insulin-2	PATH:04950	Maturity onset diabetes of the young	0.0322068	4.25971
Ins2	Ins2	Insulin-2	PATH:05215	Prostate cancer	0.221039	1.65921
Ins2	Ins2	Insulin-2	PATH:04940	Type I diabetes mellitus	0.486702	1.23058
Ins2	Ins2	Insulin-2	PATH:04930	Type II diabetes mellitus	0.152925	2.21505
Ins2	Ins2	Insulin-2	PATH:04810	Regulation of actin cytoskeleton	0.0753453	1.67807
Ins2	Ins2	Insulin-2	PATH:04022	cGMP-PKG signaling pathway	0.0411243	1.95445
Ins2	Ins2	Insulin-2	PATH:04066	HIF-1 signaling pathway	0.182265	1.66295
Ins2	Ins2	Insulin-2	PATH:04068	FoxO signaling pathway	0.302877	1.36731
Ins2	Ins2	Insulin-2	PATH:04014	Ras signaling pathway	0.0452919	1.78111
Ins2	Ins2	Insulin-2	PATH:04960	Aldosterone-regulated sodium reabsorption	0.702328	0.839034
Ins2	Ins2	Insulin-2	PATH:04150	mTOR signaling pathway	0.833478	0.567961
Ins2	Ins2	Insulin-2	PATH:04151	PI3K-Akt signaling pathway	0.00674203	1.8932
Ins2	Ins2	Insulin-2	PATH:04140	Regulation of autophagy	0.667564	0.922937
Cdkn2a	Cdkn2a	Mitochondrial smARF variant	PATH:04110	Cell cycle	0.668734	0.878988
Cdkn2a	Cdkn2a	Mitochondrial smARF variant	PATH:05200	Pathways in cancer	0.000213479	2.35643
Cdkn2a	Cdkn2a	Mitochondrial smARF variant	PATH:05166	HTLV-I infection	0.00918112	1.97068
Cdkn2a	Cdkn2a	Mitochondrial smARF variant	PATH:05212	Pancreatic cancer	0.855022	0.527393
Cdkn2a	Cdkn2a	Mitochondrial smARF variant	PATH:05223	Non-small cell lung cancer	0.193219	1.97772
Cdkn2a	Cdkn2a	Mitochondrial smARF variant	PATH:05220	Chronic myeloid leukemia	0.317032	1.51716
Cdkn2a	Cdkn2a	Mitochondrial smARF variant	PATH:05219	Bladder cancer	0.685424	0.878988
Cdkn2a	Cdkn2a	Mitochondrial smARF variant	PATH:05218	Melanoma	0.302108	1.55989
Cdkn2a	Cdkn2a	Mitochondrial smARF variant	PATH:04115	p53 signaling pathway	0.56195	1.07007
Cdkn2a	Cdkn2a	Mitochondrial smARF variant	PATH:05214	Glioma	0.833478	0.567961
Cdkn2a	Cdkn2a	Mitochondrial smARF variant	PATH:05203	Viral carcinogenesis	0.749154	0.806058
Cdkn2a	Cdkn2a	Mitochondrial smARF variant	PATH:05206	MicroRNAs in cancer	0.0626066	1.64078
Rxra	Rxra	Retinoid X receptor alpha	PATH:05200	Pathways in cancer	0.000213479	2.35643
Rxra	Rxra	Retinoid X receptor alpha	PATH:05222	Small cell lung cancer	0.699863	0.829606
Rxra	Rxra	Retinoid X receptor alpha	PATH:04919	Thyroid hormone signaling pathway	0.624698	0.93858
Rxra	Rxra	Retinoid X receptor alpha	PATH:03320	PPAR signaling pathway	0.0681436	2.27886
Rxra	Rxra	Retinoid X receptor alpha	PATH:05202	Transcriptional misregulation in cancer	6.37414e-08	4.12486
Rxra	Rxra	Retinoid X receptor alpha	PATH:05223	Non-small cell lung cancer	0.193219	1.97772
Rxra	Rxra	Retinoid X receptor alpha	PATH:04151	PI3K-Akt signaling pathway	0.00674203	1.8932
Rxra	Rxra	Retinoid X receptor alpha	PATH:04932	Non-alcoholic fatty liver disease (NAFLD)	0.405358	1.19862
Rxra	Rxra	Retinoid X receptor alpha	PATH:04976	Bile secretion	0.130557	2.05097
Rxra	Rxra	Retinoid X receptor alpha	PATH:05160	Hepatitis C	0.897378	0.527393
Rxra	Rxra	Retinoid X receptor alpha	PATH:04920	Adipocytokine signaling pathway	0.302108	1.55989
Rxra	Rxra	Retinoid X receptor alpha	PATH:05216	Thyroid cancer	0.561953	1.23058
Dkk2	Dkk2	Dickkopf-related protein 2	PATH:04310	Wnt signaling pathway	0.0105357	2.33655
Dgat2	Dgat2	Diacylglycerol O-acyltransferase 2	PATH:00561	Glycerolipid metabolism	0.441587	1.34245
Dgat2	Dgat2	Diacylglycerol O-acyltransferase 2	PATH:01100	Metabolic pathways	0.997181	0.604214
Dgat2	Dgat2	Diacylglycerol O-acyltransferase 2	PATH:00830	Retinol metabolism	0.916781	0.410194
Dgat2	Dgat2	Diacylglycerol O-acyltransferase 2	PATH:04975	Fat digestion and absorption	0.345484	1.64078
Zyx	Zyx	Putative uncharacterized protein	PATH:04510	Focal adhesion	0.111466	1.59739
Duoxa2	Duoxa2	Dual oxidase maturation factor 2	PATH:04918	Thyroid hormone synthesis	0.0121942	3.11979
Slc7a1	Slc7a1	High affinity cationic amino acid transporter 1	PATH:05206	MicroRNAs in cancer	0.0626066	1.64078
Masp1	Masp1	Mannan-binding lectin serine protease 1	PATH:05150	Staphylococcus aureus infection	0.159445	2.17162
Masp1	Masp1	Mannan-binding lectin serine protease 1	PATH:04610	Complement and coagulation cascades	0.150276	1.94303
Hdac7	Hdac7	Histone deacetylase 7A, promoter 1	PATH:05034	Alcoholism	0.0436674	1.85515
Hdac7	Hdac7	Histone deacetylase 7A, promoter 1	PATH:05203	Viral carcinogenesis	0.749154	0.806058
Fgfr1	Fgfr1	Fibroblast growth factor receptor 1 IIIB	PATH:05200	Pathways in cancer	0.000213479	2.35643
Fgfr1	Fgfr1	Fibroblast growth factor receptor 1 IIIB	PATH:04014	Ras signaling pathway	0.0452919	1.78111
Fgfr1	Fgfr1	Fibroblast growth factor receptor 1 IIIB	PATH:04520	Adherens junction	0.607586	0.984466
Fgfr1	Fgfr1	Fibroblast growth factor receptor 1 IIIB	PATH:04151	PI3K-Akt signaling pathway	0.00674203	1.8932
Fgfr1	Fgfr1	Fibroblast growth factor receptor 1 IIIB	PATH:04010	MAPK signaling pathway	0.117527	1.4985
Fgfr1	Fgfr1	Fibroblast growth factor receptor 1 IIIB	PATH:05218	Melanoma	0.302108	1.55989
Fgfr1	Fgfr1	Fibroblast growth factor receptor 1 IIIB	PATH:04015	Rap1 signaling pathway	0.0057244	2.22189
Fgfr1	Fgfr1	Fibroblast growth factor receptor 1 IIIB	PATH:05215	Prostate cancer	0.221039	1.65921
Fgfr1	Fgfr1	Fibroblast growth factor receptor 1 IIIB	PATH:05205	Proteoglycans in cancer	0.000399124	2.61363
Fgfr1	Fgfr1	Fibroblast growth factor receptor 1 IIIB	PATH:04810	Regulation of actin cytoskeleton	0.0753453	1.67807
Lhpp	Lhpp	Phospholysine phosphohistidine inorganic pyrophosphate phosphatase	PATH:00190	Oxidative phosphorylation	0.901835	0.519964
Pitx2	Pitx2	Paired-like homeodomain transcription factor 2, isoform 2b2	PATH:04350	TGF-beta signaling pathway	0.221039	1.65921
Mir143	Mir143	microRNA 143	PATH:05206	MicroRNAs in cancer	0.0626066	1.64078
Chp2	Chp2	Calcineurin B homologous protein 2	PATH:04724	Glutamatergic synapse	0.000170231	3.46101
Chp2	Chp2	Calcineurin B homologous protein 2	PATH:04114	Oocyte meiosis	0.0858502	1.96022
Chp2	Chp2	Calcineurin B homologous protein 2	PATH:04720	Long-term potentiation	0.287222	1.60511
Chp2	Chp2	Calcineurin B homologous protein 2	PATH:04660	T cell receptor signaling pathway	0.953614	0.33259
Chp2	Chp2	Calcineurin B homologous protein 2	PATH:04210	Apoptosis	0.420702	1.27302
Chp2	Chp2	Calcineurin B homologous protein 2	PATH:04650	Natural killer cell mediated cytotoxicity	0.415989	1.22041
Chp2	Chp2	Calcineurin B homologous protein 2	PATH:05166	HTLV-I infection	0.00918112	1.97068
Chp2	Chp2	Calcineurin B homologous protein 2	PATH:04310	Wnt signaling pathway	0.0105357	2.33655
Chp2	Chp2	Calcineurin B homologous protein 2	PATH:04662	B cell receptor signaling pathway	0.880601	0.479448
Chp2	Chp2	Calcineurin B homologous protein 2	PATH:05014	Amyotrophic lateral sclerosis (ALS)	0.450786	1.31848
Chp2	Chp2	Calcineurin B homologous protein 2	PATH:04370	VEGF signaling pathway	0.629021	0.946602
Chp2	Chp2	Calcineurin B homologous protein 2	PATH:05031	Amphetamine addiction	0.0106695	3.21022
Chp2	Chp2	Calcineurin B homologous protein 2	PATH:05152	Tuberculosis	0.53144	1.03701
Chp2	Chp2	Calcineurin B homologous protein 2	PATH:04360	Axon guidance	0.000984118	3.03054
Chp2	Chp2	Calcineurin B homologous protein 2	PATH:04020	Calcium signaling pathway	0.00156789	2.58025
Chp2	Chp2	Calcineurin B homologous protein 2	PATH:04010	MAPK signaling pathway	0.117527	1.4985
Chp2	Chp2	Calcineurin B homologous protein 2	PATH:05010	Alzheimer's disease	0.541456	1.02549
Chp2	Chp2	Calcineurin B homologous protein 2	PATH:04380	Osteoclast differentiation	0.260892	1.45344
Ctsh	Ctsh	Pro-cathepsin H	PATH:04142	Lysosome	0.966809	0.300142
Grik4	Grik4	Glutamate receptor, ionotropic, kainate 4	PATH:04080	Neuroactive ligand-receptor interaction	0.0424353	1.70187
Grik4	Grik4	Glutamate receptor, ionotropic, kainate 4	PATH:04724	Glutamatergic synapse	0.000170231	3.46101
Fgfr2	Fgfr2	Fibroblast growth factor receptor 2	PATH:05200	Pathways in cancer	0.000213479	2.35643
Fgfr2	Fgfr2	Fibroblast growth factor receptor 2	PATH:04144	Endocytosis	0.724375	0.831475
Fgfr2	Fgfr2	Fibroblast growth factor receptor 2	PATH:04014	Ras signaling pathway	0.0452919	1.78111
Fgfr2	Fgfr2	Fibroblast growth factor receptor 2	PATH:04151	PI3K-Akt signaling pathway	0.00674203	1.8932
Fgfr2	Fgfr2	Fibroblast growth factor receptor 2	PATH:04010	MAPK signaling pathway	0.117527	1.4985
Fgfr2	Fgfr2	Fibroblast growth factor receptor 2	PATH:04015	Rap1 signaling pathway	0.0057244	2.22189
Fgfr2	Fgfr2	Fibroblast growth factor receptor 2	PATH:05215	Prostate cancer	0.221039	1.65921
Fgfr2	Fgfr2	Fibroblast growth factor receptor 2	PATH:04810	Regulation of actin cytoskeleton	0.0753453	1.67807
Duox2	Duox2	Protein Duox2	PATH:04918	Thyroid hormone synthesis	0.0121942	3.11979
Gk2	Gk2	Putative uncharacterized protein	PATH:03320	PPAR signaling pathway	0.0681436	2.27886
Gk2	Gk2	Putative uncharacterized protein	PATH:00561	Glycerolipid metabolism	0.441587	1.34245
Gk2	Gk2	Putative uncharacterized protein	PATH:01100	Metabolic pathways	0.997181	0.604214
Flt1	Flt1	SFlt-1	PATH:04066	HIF-1 signaling pathway	0.182265	1.66295
Flt1	Flt1	SFlt-1	PATH:04144	Endocytosis	0.724375	0.831475
Flt1	Flt1	SFlt-1	PATH:05202	Transcriptional misregulation in cancer	6.37414e-08	4.12486
Flt1	Flt1	SFlt-1	PATH:05323	Rheumatoid arthritis	0.901686	0.439494
Flt1	Flt1	SFlt-1	PATH:04014	Ras signaling pathway	0.0452919	1.78111
Flt1	Flt1	SFlt-1	PATH:04151	PI3K-Akt signaling pathway	0.00674203	1.8932
Flt1	Flt1	SFlt-1	PATH:04060	Cytokine-cytokine receptor interaction	0.848719	0.699195
Flt1	Flt1	SFlt-1	PATH:04510	Focal adhesion	0.111466	1.59739
Flt1	Flt1	SFlt-1	PATH:04015	Rap1 signaling pathway	0.0057244	2.22189
Gnaz	Gnaz	Guanine nucleotide-binding protein G(z) subunit alpha	PATH:04730	Long-term depression	0.600236	0.99777
Gstm5	Gstm5	Glutathione S-transferase Mu 5	PATH:00480	Glutathione metabolism	0.786365	0.659241
Gstm5	Gstm5	Glutathione S-transferase Mu 5	PATH:00982	Drug metabolism - cytochrome P450	0.935207	0.372904
Gstm5	Gstm5	Glutathione S-transferase Mu 5	PATH:00980	Metabolism of xenobiotics by cytochrome P450	0.9315	0.380593
Gstm5	Gstm5	Glutathione S-transferase Mu 5	PATH:05204	Chemical carcinogenesis	0.927581	0.388605
Slc4a1	Slc4a1	Band 3 anion transport protein	PATH:04966	Collecting duct acid secretion	0.52419	1.36731
Chrm1	Chrm1	Muscarinic acetylcholine receptor M1	PATH:04151	PI3K-Akt signaling pathway	0.00674203	1.8932
Chrm1	Chrm1	Muscarinic acetylcholine receptor M1	PATH:04020	Calcium signaling pathway	0.00156789	2.58025
Chrm1	Chrm1	Muscarinic acetylcholine receptor M1	PATH:04080	Neuroactive ligand-receptor interaction	0.0424353	1.70187
Chrm1	Chrm1	Muscarinic acetylcholine receptor M1	PATH:04725	Cholinergic synapse	0.00093525	3.26703
Chrm1	Chrm1	Muscarinic acetylcholine receptor M1	PATH:04810	Regulation of actin cytoskeleton	0.0753453	1.67807
Scd4	Scd4	MCG10079	PATH:01040	Biosynthesis of unsaturated fatty acids	0.0290556	4.4301
Scd4	Scd4	MCG10079	PATH:03320	PPAR signaling pathway	0.0681436	2.27886
Scd4	Scd4	MCG10079	PATH:01212	Fatty acid metabolism	0.394392	1.4767
Fosl2	Fosl2	Fos-related antigen 2	PATH:04380	Osteoclast differentiation	0.260892	1.45344
Adora2a	Adora2a	Adenosine receptor A2a	PATH:05012	Parkinson's disease	0.399953	1.20645
Adora2a	Adora2a	Adenosine receptor A2a	PATH:05034	Alcoholism	0.0436674	1.85515
Adora2a	Adora2a	Adenosine receptor A2a	PATH:04020	Calcium signaling pathway	0.00156789	2.58025
Adora2a	Adora2a	Adenosine receptor A2a	PATH:04080	Neuroactive ligand-receptor interaction	0.0424353	1.70187
Adora2a	Adora2a	Adenosine receptor A2a	PATH:04270	Vascular smooth muscle contraction	0.0236049	2.28946
Adora2a	Adora2a	Adenosine receptor A2a	PATH:04015	Rap1 signaling pathway	0.0057244	2.22189
Lsp1	Lsp1	Lymphocyte-specific protein 1	PATH:05152	Tuberculosis	0.53144	1.03701
Shank2	Shank2	SH3 and multiple ankyrin repeat domains protein 2	PATH:04724	Glutamatergic synapse	0.000170231	3.46101
Shank1	Shank1	SH3 and multiple ankyrin repeat domains protein 1	PATH:04724	Glutamatergic synapse	0.000170231	3.46101
Wnt9b	Wnt9b	Protein Wnt-9b	PATH:05200	Pathways in cancer	0.000213479	2.35643
Wnt9b	Wnt9b	Protein Wnt-9b	PATH:05166	HTLV-I infection	0.00918112	1.97068
Wnt9b	Wnt9b	Protein Wnt-9b	PATH:04310	Wnt signaling pathway	0.0105357	2.33655
Wnt9b	Wnt9b	Protein Wnt-9b	PATH:04916	Melanogenesis	0.00035372	3.69175
Wnt9b	Wnt9b	Protein Wnt-9b	PATH:04340	Hedgehog signaling pathway	1.4302e-08	8.20388
Wnt9b	Wnt9b	Protein Wnt-9b	PATH:04390	Hippo signaling pathway	0.00300441	2.63696
Wnt9b	Wnt9b	Protein Wnt-9b	PATH:05217	Basal cell carcinoma	0.000103096	5.36981
Wnt9b	Wnt9b	Protein Wnt-9b	PATH:05205	Proteoglycans in cancer	0.000399124	2.61363
Alox8	Alox8	Arachidonate 8S-lipoxygenase	PATH:00590	Arachidonic acid metabolism	0.749191	0.753418
Alox8	Alox8	Arachidonate 8S-lipoxygenase	PATH:01100	Metabolic pathways	0.997181	0.604214
Alox8	Alox8	Arachidonate 8S-lipoxygenase	PATH:04726	Serotonergic synapse	0.199744	1.52762
Cdkn1c	Cdkn1c	Cyclin-dependent kinase inhibitor 1C (P57), isoform CRA_a	PATH:04110	Cell cycle	0.668734	0.878988
Htr5b	Htr5b	5-hydroxytryptamine receptor 5B	PATH:04020	Calcium signaling pathway	0.00156789	2.58025
Htr5b	Htr5b	5-hydroxytryptamine receptor 5B	PATH:04080	Neuroactive ligand-receptor interaction	0.0424353	1.70187
Htr5b	Htr5b	5-hydroxytryptamine receptor 5B	PATH:04726	Serotonergic synapse	0.199744	1.52762
Elovl1	Elovl1	Elongation of very long chain fatty acids protein 1	PATH:00062	Fatty acid elongation	0.13678	3.07646
Zic2	Zic2	Zinc finger protein ZIC 2	PATH:04340	Hedgehog signaling pathway	1.4302e-08	8.20388
Hrh2	Hrh2	Histamine H2 receptor	PATH:04971	Gastric acid secretion	0.00374159	3.49219
Hrh2	Hrh2	Histamine H2 receptor	PATH:04020	Calcium signaling pathway	0.00156789	2.58025
Hrh2	Hrh2	Histamine H2 receptor	PATH:04080	Neuroactive ligand-receptor interaction	0.0424353	1.70187
Kcnk10	Kcnk10	TREK-2 two-pore-domain K+ channel	PATH:04971	Gastric acid secretion	0.00374159	3.49219
Cplx2	Cplx2	Complexin-2	PATH:04721	Synaptic vesicle cycle	0.823994	0.585992
Olfr1359	Olfr1359	Olfactory receptor	PATH:04740	Olfactory transduction	1	0.0344701
Maml2	Maml2	Protein Maml2	PATH:04330	Notch signaling pathway	0.0429413	3.01367
Dusp7	Dusp7	Dual-specificity protein phosphatase 7	PATH:04010	MAPK signaling pathway	0.117527	1.4985
Cdh4	Cdh4	Cadherin-4	PATH:04514	Cell adhesion molecules (CAMs)	0.629767	0.928742
Ppara	Ppara	Peroxisome proliferator-activated receptor alpha	PATH:03320	PPAR signaling pathway	0.0681436	2.27886
Ppara	Ppara	Peroxisome proliferator-activated receptor alpha	PATH:04932	Non-alcoholic fatty liver disease (NAFLD)	0.405358	1.19862
Ppara	Ppara	Peroxisome proliferator-activated receptor alpha	PATH:05160	Hepatitis C	0.897378	0.527393
Ppara	Ppara	Peroxisome proliferator-activated receptor alpha	PATH:04920	Adipocytokine signaling pathway	0.302108	1.55989
Tnfrsf13c	Tnfrsf13c	BAFF receptor	PATH:04672	Intestinal immune network for IgA production	0.355381	1.60511
Tnfrsf13c	Tnfrsf13c	BAFF receptor	PATH:05166	HTLV-I infection	0.00918112	1.97068
Tnfrsf13c	Tnfrsf13c	BAFF receptor	PATH:04064	NF-kappa B signaling pathway	0.936986	0.369175
Tnfrsf13c	Tnfrsf13c	BAFF receptor	PATH:05340	Primary immunodeficiency	0.618377	1.05479
Tnfrsf13c	Tnfrsf13c	BAFF receptor	PATH:04060	Cytokine-cytokine receptor interaction	0.848719	0.699195
Pax3	Pax3	Paired box protein Pax-3	PATH:05202	Transcriptional misregulation in cancer	6.37414e-08	4.12486
Wnt5b	Wnt5b	Protein Wnt-5b	PATH:05200	Pathways in cancer	0.000213479	2.35643
Wnt5b	Wnt5b	Protein Wnt-5b	PATH:05166	HTLV-I infection	0.00918112	1.97068
Wnt5b	Wnt5b	Protein Wnt-5b	PATH:04310	Wnt signaling pathway	0.0105357	2.33655
Wnt5b	Wnt5b	Protein Wnt-5b	PATH:04916	Melanogenesis	0.00035372	3.69175
Wnt5b	Wnt5b	Protein Wnt-5b	PATH:04340	Hedgehog signaling pathway	1.4302e-08	8.20388
Wnt5b	Wnt5b	Protein Wnt-5b	PATH:04390	Hippo signaling pathway	0.00300441	2.63696
Wnt5b	Wnt5b	Protein Wnt-5b	PATH:05217	Basal cell carcinoma	0.000103096	5.36981
Wnt5b	Wnt5b	Protein Wnt-5b	PATH:05205	Proteoglycans in cancer	0.000399124	2.61363
Mrpl11	Mrpl11	39S ribosomal protein L11, mitochondrial	PATH:03010	Ribosome	0.93306	0.464371
Tlx1	Tlx1	T-cell leukemia homeobox protein 1	PATH:05202	Transcriptional misregulation in cancer	6.37414e-08	4.12486
Ngfr	Ngfr	Nerve growth factor receptor (TNFR superfamily, member 16)	PATH:05202	Transcriptional misregulation in cancer	6.37414e-08	4.12486
Ngfr	Ngfr	Nerve growth factor receptor (TNFR superfamily, member 16)	PATH:04014	Ras signaling pathway	0.0452919	1.78111
Ngfr	Ngfr	Nerve growth factor receptor (TNFR superfamily, member 16)	PATH:04151	PI3K-Akt signaling pathway	0.00674203	1.8932
Ngfr	Ngfr	Nerve growth factor receptor (TNFR superfamily, member 16)	PATH:04060	Cytokine-cytokine receptor interaction	0.848719	0.699195
Ngfr	Ngfr	Nerve growth factor receptor (TNFR superfamily, member 16)	PATH:04015	Rap1 signaling pathway	0.0057244	2.22189
Ngfr	Ngfr	Nerve growth factor receptor (TNFR superfamily, member 16)	PATH:04722	Neurotrophin signaling pathway	0.499896	1.09385
Sema6c	Sema6c	Semaphorin-6C	PATH:04360	Axon guidance	0.000984118	3.03054
Drd1	Drd1a	D(1A) dopamine receptor	PATH:05012	Parkinson's disease	0.399953	1.20645
Drd1	Drd1a	D(1A) dopamine receptor	PATH:04540	Gap junction	0.215297	1.67807
Drd1	Drd1a	D(1A) dopamine receptor	PATH:05034	Alcoholism	0.0436674	1.85515
Drd1	Drd1a	D(1A) dopamine receptor	PATH:05031	Amphetamine addiction	0.0106695	3.21022
Drd1	Drd1a	D(1A) dopamine receptor	PATH:05030	Cocaine addiction	0.0100692	3.76709
Drd1	Drd1a	D(1A) dopamine receptor	PATH:04728	Dopaminergic synapse	0.292267	1.38788
Drd1	Drd1a	D(1A) dopamine receptor	PATH:04020	Calcium signaling pathway	0.00156789	2.58025
Drd1	Drd1a	D(1A) dopamine receptor	PATH:05032	Morphine addiction	0.0121258	2.80894
Drd1	Drd1a	D(1A) dopamine receptor	PATH:04080	Neuroactive ligand-receptor interaction	0.0424353	1.70187
Adcy6	Adcy6	Adenylate cyclase type 6	PATH:04727	GABAergic synapse	0.0932614	2.07402
Adcy6	Adcy6	Adenylate cyclase type 6	PATH:04921	Oxytocin signaling pathway	0.0105357	2.33655
Adcy6	Adcy6	Adenylate cyclase type 6	PATH:04723	Retrograde endocannabinoid signaling	0.304811	1.43369
Adcy6	Adcy6	Adenylate cyclase type 6	PATH:04724	Glutamatergic synapse	0.000170231	3.46101
Adcy6	Adcy6	Adenylate cyclase type 6	PATH:04725	Cholinergic synapse	0.00093525	3.26703
Adcy6	Adcy6	Adenylate cyclase type 6	PATH:04961	Endocrine and other factor-regulated calcium reabsorption	0.780372	0.671227
Adcy6	Adcy6	Adenylate cyclase type 6	PATH:04742	Taste transduction	0.243046	1.75798
Adcy6	Adcy6	Adenylate cyclase type 6	PATH:04962	Vasopressin-regulated water reabsorption	0.702328	0.839034
Adcy6	Adcy6	Adenylate cyclase type 6	PATH:05414	Dilated cardiomyopathy	0.000642037	3.73323
Adcy6	Adcy6	Adenylate cyclase type 6	PATH:04022	cGMP-PKG signaling pathway	0.0411243	1.95445
Adcy6	Adcy6	Adenylate cyclase type 6	PATH:04540	Gap junction	0.215297	1.67807
Adcy6	Adcy6	Adenylate cyclase type 6	PATH:04062	Chemokine signaling pathway	0.635577	0.922937
Adcy6	Adcy6	Adenylate cyclase type 6	PATH:04261	Adrenergic signaling in cardiomyocytes	0.00257712	2.68935
Adcy6	Adcy6	Adenylate cyclase type 6	PATH:05032	Morphine addiction	0.0121258	2.80894
Adcy6	Adcy6	Adenylate cyclase type 6	PATH:04918	Thyroid hormone synthesis	0.0121942	3.11979
Adcy6	Adcy6	Adenylate cyclase type 6	PATH:04914	Progesterone-mediated oocyte maturation	0.209596	1.69736
Adcy6	Adcy6	Adenylate cyclase type 6	PATH:04915	Estrogen signaling pathway	0.498432	1.13013
Adcy6	Adcy6	Adenylate cyclase type 6	PATH:04916	Melanogenesis	0.00035372	3.69175
Adcy6	Adcy6	Adenylate cyclase type 6	PATH:04976	Bile secretion	0.130557	2.05097
Adcy6	Adcy6	Adenylate cyclase type 6	PATH:04911	Insulin secretion	0.0302138	2.54603
Adcy6	Adcy6	Adenylate cyclase type 6	PATH:04713	Circadian entrainment	0.0167319	2.63696
Adcy6	Adcy6	Adenylate cyclase type 6	PATH:04912	GnRH signaling pathway	0.292558	1.46208
Adcy6	Adcy6	Adenylate cyclase type 6	PATH:04913	Ovarian steroidogenesis	0.00460104	3.81905
Adcy6	Adcy6	Adenylate cyclase type 6	PATH:04015	Rap1 signaling pathway	0.0057244	2.22189
Adcy6	Adcy6	Adenylate cyclase type 6	PATH:04114	Oocyte meiosis	0.0858502	1.96022
Adcy6	Adcy6	Adenylate cyclase type 6	PATH:04972	Pancreatic secretion	0.0269547	2.3928
Adcy6	Adcy6	Adenylate cyclase type 6	PATH:04611	Platelet activation	0.0647209	1.97269
Adcy6	Adcy6	Adenylate cyclase type 6	PATH:05166	HTLV-I infection	0.00918112	1.97068
Adcy6	Adcy6	Adenylate cyclase type 6	PATH:04750	Inflammatory mediator regulation of TRP channels	0.255742	1.46498
Adcy6	Adcy6	Adenylate cyclase type 6	PATH:04970	Salivary secretion	0.0571969	2.39724
Adcy6	Adcy6	Adenylate cyclase type 6	PATH:04971	Gastric acid secretion	0.00374159	3.49219
Adcy6	Adcy6	Adenylate cyclase type 6	PATH:00230	Purine metabolism	0.347025	1.25144
Adcy6	Adcy6	Adenylate cyclase type 6	PATH:04270	Vascular smooth muscle contraction	0.0236049	2.28946
Hoxa10	Hoxa10	Homeobox protein Hox-A10	PATH:05202	Transcriptional misregulation in cancer	6.37414e-08	4.12486
Hk1	Hk1	Hexokinase 1	PATH:04066	HIF-1 signaling pathway	0.182265	1.66295
Hk1	Hk1	Hexokinase 1	PATH:00010	Glycolysis / Gluconeogenesis	0.0989454	2.27184
Hk1	Hk1	Hexokinase 1	PATH:00051	Fructose and mannose metabolism	0.0223184	3.69175
Hk1	Hk1	Hexokinase 1	PATH:00052	Galactose metabolism	0.0546464	3.46101
Hk1	Hk1	Hexokinase 1	PATH:04910	Insulin signaling pathway	0.345818	1.29082
Hk1	Hk1	Hexokinase 1	PATH:00520	Amino sugar and nucleotide sugar metabolism	0.0402579	3.07646
Hk1	Hk1	Hexokinase 1	PATH:01200	Carbon metabolism	0.354239	1.33036
Hk1	Hk1	Hexokinase 1	PATH:01100	Metabolic pathways	0.997181	0.604214
Hk1	Hk1	Hexokinase 1	PATH:00524	Butirosin and neomycin biosynthesis	0.00691855	14.767
Hk1	Hk1	Hexokinase 1	PATH:04973	Carbohydrate digestion and absorption	0.121729	2.46117
Hk1	Hk1	Hexokinase 1	PATH:04930	Type II diabetes mellitus	0.152925	2.21505
Hk1	Hk1	Hexokinase 1	PATH:00500	Starch and sucrose metabolism	0.172733	2.08967
G6pc	G6pc	Glucose-6-phosphatase	PATH:04068	FoxO signaling pathway	0.302877	1.36731
G6pc	G6pc	Glucose-6-phosphatase	PATH:04151	PI3K-Akt signaling pathway	0.00674203	1.8932
G6pc	G6pc	Glucose-6-phosphatase	PATH:00010	Glycolysis / Gluconeogenesis	0.0989454	2.27184
G6pc	G6pc	Glucose-6-phosphatase	PATH:00052	Galactose metabolism	0.0546464	3.46101
G6pc	G6pc	Glucose-6-phosphatase	PATH:04910	Insulin signaling pathway	0.345818	1.29082
G6pc	G6pc	Glucose-6-phosphatase	PATH:01100	Metabolic pathways	0.997181	0.604214
G6pc	G6pc	Glucose-6-phosphatase	PATH:04973	Carbohydrate digestion and absorption	0.121729	2.46117
G6pc	G6pc	Glucose-6-phosphatase	PATH:00500	Starch and sucrose metabolism	0.172733	2.08967
G6pc	G6pc	Glucose-6-phosphatase	PATH:04920	Adipocytokine signaling pathway	0.302108	1.55989
Scn5a	Scn5a	Sodium channel voltage-gated type V alpha polypeptide	PATH:04261	Adrenergic signaling in cardiomyocytes	0.00257712	2.68935
Kcnq4	Kcnq4	Potassium voltage-gated channel subfamily KQT member 4	PATH:04725	Cholinergic synapse	0.00093525	3.26703
Hdc	Hdc	Histidine decarboxylase	PATH:00340	Histidine metabolism	0.549709	1.27302
Hdc	Hdc	Histidine decarboxylase	PATH:01100	Metabolic pathways	0.997181	0.604214
Dll4	Dll4	Delta-like protein 4	PATH:04330	Notch signaling pathway	0.0429413	3.01367
Ccr10	Ccr10	C-C chemokine receptor type 10	PATH:04672	Intestinal immune network for IgA production	0.355381	1.60511
Ccr10	Ccr10	C-C chemokine receptor type 10	PATH:04062	Chemokine signaling pathway	0.635577	0.922937
Ccr10	Ccr10	C-C chemokine receptor type 10	PATH:04060	Cytokine-cytokine receptor interaction	0.848719	0.699195
Kcnmb1	Kcnmb1	Potassium large conductance calcium-activated channel, subfamily M, beta member 1	PATH:04022	cGMP-PKG signaling pathway	0.0411243	1.95445
Kcnmb1	Kcnmb1	Potassium large conductance calcium-activated channel, subfamily M, beta member 1	PATH:04911	Insulin secretion	0.0302138	2.54603
Kcnmb1	Kcnmb1	Potassium large conductance calcium-activated channel, subfamily M, beta member 1	PATH:04270	Vascular smooth muscle contraction	0.0236049	2.28946
Muc2	Muc2	Mucin-2	PATH:05146	Amoebiasis	0.630413	0.930693
Cacng2	Cacng2	Voltage-dependent calcium channel gamma-2 subunit	PATH:05410	Hypertrophic cardiomyopathy (HCM)	0.025977	2.63696
Cacng2	Cacng2	Voltage-dependent calcium channel gamma-2 subunit	PATH:04260	Cardiac muscle contraction	0.165768	1.86924
Cacng2	Cacng2	Voltage-dependent calcium channel gamma-2 subunit	PATH:04261	Adrenergic signaling in cardiomyocytes	0.00257712	2.68935
Cacng2	Cacng2	Voltage-dependent calcium channel gamma-2 subunit	PATH:04010	MAPK signaling pathway	0.117527	1.4985
Cacng2	Cacng2	Voltage-dependent calcium channel gamma-2 subunit	PATH:04921	Oxytocin signaling pathway	0.0105357	2.33655
Cacng2	Cacng2	Voltage-dependent calcium channel gamma-2 subunit	PATH:05412	Arrhythmogenic right ventricular cardiomyopathy (ARVC)	0.140276	1.99554
Cacng2	Cacng2	Voltage-dependent calcium channel gamma-2 subunit	PATH:05414	Dilated cardiomyopathy	0.000642037	3.73323
Grik3	Grik3	Glutamate receptor ionotropic, kainate 3	PATH:04080	Neuroactive ligand-receptor interaction	0.0424353	1.70187
Grik3	Grik3	Glutamate receptor ionotropic, kainate 3	PATH:04724	Glutamatergic synapse	0.000170231	3.46101
Hoxa11	Hoxa11	Homeobox protein Hox-A11	PATH:05202	Transcriptional misregulation in cancer	6.37414e-08	4.12486
Ppp1r1b	Ppp1r1b	Protein phosphatase 1 regulatory subunit 1B	PATH:05034	Alcoholism	0.0436674	1.85515
Ppp1r1b	Ppp1r1b	Protein phosphatase 1 regulatory subunit 1B	PATH:05031	Amphetamine addiction	0.0106695	3.21022
Ppp1r1b	Ppp1r1b	Protein phosphatase 1 regulatory subunit 1B	PATH:05030	Cocaine addiction	0.0100692	3.76709
Ppp1r1b	Ppp1r1b	Protein phosphatase 1 regulatory subunit 1B	PATH:04728	Dopaminergic synapse	0.292267	1.38788
Kcnj16	Kcnj16	Inward rectifier potassium channel 16	PATH:04971	Gastric acid secretion	0.00374159	3.49219
Inhbb	Inhbb	Inhibin beta B chain	PATH:04350	TGF-beta signaling pathway	0.221039	1.65921
Inhbb	Inhbb	Inhibin beta B chain	PATH:04060	Cytokine-cytokine receptor interaction	0.848719	0.699195
Cela3b	Cela3b	Chymotrypsin-like elastase family member 3B	PATH:04972	Pancreatic secretion	0.0269547	2.3928
Cela3b	Cela3b	Chymotrypsin-like elastase family member 3B	PATH:04974	Protein digestion and absorption	0.0932614	2.07402
Nt5e	Nt5e	5' nucleotidase, ecto, isoform CRA_a	PATH:00240	Pyrimidine metabolism	0.94668	0.348278
Nt5e	Nt5e	5' nucleotidase, ecto, isoform CRA_a	PATH:00230	Purine metabolism	0.347025	1.25144
Nt5e	Nt5e	5' nucleotidase, ecto, isoform CRA_a	PATH:00760	Nicotinate and nicotinamide metabolism	0.585456	1.15367
Nt5e	Nt5e	5' nucleotidase, ecto, isoform CRA_a	PATH:01100	Metabolic pathways	0.997181	0.604214
Hc	Hc	Complement C5	PATH:05133	Pertussis	0.324501	1.49665
Hc	Hc	Complement C5	PATH:05322	Systemic lupus erythematosus	0.770073	0.748327
Hc	Hc	Complement C5	PATH:05168	Herpes simplex infection	0.920547	0.540256
Hc	Hc	Complement C5	PATH:05020	Prion diseases	0.244786	2.10957
Hc	Hc	Complement C5	PATH:05150	Staphylococcus aureus infection	0.159445	2.17162
Hc	Hc	Complement C5	PATH:04610	Complement and coagulation cascades	0.150276	1.94303
Myl7	Myl7	Myosin, light polypeptide 7, regulatory	PATH:04530	Tight junction	0.722971	0.808412
Myl7	Myl7	Myosin, light polypeptide 7, regulatory	PATH:04670	Leukocyte transendothelial migration	0.848012	0.605205
Myl7	Myl7	Myosin, light polypeptide 7, regulatory	PATH:04510	Focal adhesion	0.111466	1.59739
Myl7	Myl7	Myosin, light polypeptide 7, regulatory	PATH:04810	Regulation of actin cytoskeleton	0.0753453	1.67807
Ncf4	Ncf4	Neutrophil cytosol factor 4	PATH:04145	Phagosome	0.858455	0.632871
Ncf4	Ncf4	Neutrophil cytosol factor 4	PATH:05140	Leishmaniasis	0.529493	1.13592
Ncf4	Ncf4	Neutrophil cytosol factor 4	PATH:04670	Leukocyte transendothelial migration	0.848012	0.605205
Ncf4	Ncf4	Neutrophil cytosol factor 4	PATH:04380	Osteoclast differentiation	0.260892	1.45344
Nos2	Nos2	Nitric oxide synthase 2	PATH:00330	Arginine and proline metabolism	0.477859	1.25144
Nos2	Nos2	Nitric oxide synthase 2	PATH:01100	Metabolic pathways	0.997181	0.604214
Nos2	Nos2	Nitric oxide synthase 2	PATH:04066	HIF-1 signaling pathway	0.182265	1.66295
Nos2	Nos2	Nitric oxide synthase 2	PATH:05145	Toxoplasmosis	0.87491	0.563626
Nos2	Nos2	Nitric oxide synthase 2	PATH:05200	Pathways in cancer	0.000213479	2.35643
Nos2	Nos2	Nitric oxide synthase 2	PATH:05222	Small cell lung cancer	0.699863	0.829606
Nos2	Nos2	Nitric oxide synthase 2	PATH:05133	Pertussis	0.324501	1.49665
Nos2	Nos2	Nitric oxide synthase 2	PATH:04146	Peroxisome	0.896072	0.450213
Nos2	Nos2	Nitric oxide synthase 2	PATH:05146	Amoebiasis	0.630413	0.930693
Nos2	Nos2	Nitric oxide synthase 2	PATH:05152	Tuberculosis	0.53144	1.03701
Nos2	Nos2	Nitric oxide synthase 2	PATH:05140	Leishmaniasis	0.529493	1.13592
Nos2	Nos2	Nitric oxide synthase 2	PATH:04020	Calcium signaling pathway	0.00156789	2.58025
Nos2	Nos2	Nitric oxide synthase 2	PATH:05132	Salmonella infection	0.635961	0.93462
Nos2	Nos2	Nitric oxide synthase 2	PATH:05142	Chagas disease (American trypanosomiasis)	0.532017	1.07527
Sept9	Sept9	Septin-9	PATH:05100	Bacterial invasion of epithelial cells	0.887047	0.46731
Crb2	Crb2	Protein crumbs homolog 2	PATH:04390	Hippo signaling pathway	0.00300441	2.63696
Myh11	Myh11	Myosin-11	PATH:04530	Tight junction	0.722971	0.808412
Myh11	Myh11	Myosin-11	PATH:05416	Viral myocarditis	0.705716	0.820388
Myh11	Myh11	Myosin-11	PATH:04270	Vascular smooth muscle contraction	0.0236049	2.28946
Agap2	Agap2	Arf-GAP with GTPase, ANK repeat and PH domain-containing protein 2	PATH:04144	Endocytosis	0.724375	0.831475
Agap2	Agap2	Arf-GAP with GTPase, ANK repeat and PH domain-containing protein 2	PATH:04068	FoxO signaling pathway	0.302877	1.36731
Pla2g4e	Pla2g4e	Pla2g4e protein	PATH:04921	Oxytocin signaling pathway	0.0105357	2.33655
Pla2g4e	Pla2g4e	Pla2g4e protein	PATH:00564	Glycerophospholipid metabolism	0.919062	0.405687
Pla2g4e	Pla2g4e	Pla2g4e protein	PATH:04724	Glutamatergic synapse	0.000170231	3.46101
Pla2g4e	Pla2g4e	Pla2g4e protein	PATH:04912	GnRH signaling pathway	0.292558	1.46208
Pla2g4e	Pla2g4e	Pla2g4e protein	PATH:04913	Ovarian steroidogenesis	0.00460104	3.81905
Pla2g4e	Pla2g4e	Pla2g4e protein	PATH:01100	Metabolic pathways	0.997181	0.604214
Pla2g4e	Pla2g4e	Pla2g4e protein	PATH:04726	Serotonergic synapse	0.199744	1.52762
Pla2g4e	Pla2g4e	Pla2g4e protein	PATH:04664	Fc epsilon RI signaling pathway	0.898918	0.444789
Pla2g4e	Pla2g4e	Pla2g4e protein	PATH:04730	Long-term depression	0.600236	0.99777
Pla2g4e	Pla2g4e	Pla2g4e protein	PATH:04972	Pancreatic secretion	0.0269547	2.3928
Pla2g4e	Pla2g4e	Pla2g4e protein	PATH:04611	Platelet activation	0.0647209	1.97269
Pla2g4e	Pla2g4e	Pla2g4e protein	PATH:04666	Fc gamma R-mediated phagocytosis	0.919062	0.405687
Pla2g4e	Pla2g4e	Pla2g4e protein	PATH:00565	Ether lipid metabolism	0.676617	0.900426
Pla2g4e	Pla2g4e	Pla2g4e protein	PATH:04975	Fat digestion and absorption	0.345484	1.64078
Pla2g4e	Pla2g4e	Pla2g4e protein	PATH:05145	Toxoplasmosis	0.87491	0.563626
Pla2g4e	Pla2g4e	Pla2g4e protein	PATH:04750	Inflammatory mediator regulation of TRP channels	0.255742	1.46498
Pla2g4e	Pla2g4e	Pla2g4e protein	PATH:04014	Ras signaling pathway	0.0452919	1.78111
Pla2g4e	Pla2g4e	Pla2g4e protein	PATH:04370	VEGF signaling pathway	0.629021	0.946602
Pla2g4e	Pla2g4e	Pla2g4e protein	PATH:00592	alpha-Linolenic acid metabolism	0.497232	1.4767
Pla2g4e	Pla2g4e	Pla2g4e protein	PATH:00591	Linoleic acid metabolism	0.761373	0.709951
Pla2g4e	Pla2g4e	Pla2g4e protein	PATH:00590	Arachidonic acid metabolism	0.749191	0.753418
Pla2g4e	Pla2g4e	Pla2g4e protein	PATH:04010	MAPK signaling pathway	0.117527	1.4985
Pla2g4e	Pla2g4e	Pla2g4e protein	PATH:04270	Vascular smooth muscle contraction	0.0236049	2.28946
S1pr1	S1pr1	Sphingosine 1-phosphate receptor 1	PATH:04068	FoxO signaling pathway	0.302877	1.36731
S1pr1	S1pr1	Sphingosine 1-phosphate receptor 1	PATH:04080	Neuroactive ligand-receptor interaction	0.0424353	1.70187
Fgd3	Fgd3	FYVE, RhoGEF and PH domain-containing protein 3	PATH:04810	Regulation of actin cytoskeleton	0.0753453	1.67807
Col13a1	Col13a1	Collagen alpha-1(XIII) chain	PATH:04974	Protein digestion and absorption	0.0932614	2.07402
Rora	Rora	Nuclear receptor ROR-alpha	PATH:05321	Inflammatory bowel disease (IBD)	0.214273	1.87716
Rora	Rora	Nuclear receptor ROR-alpha	PATH:04710	Circadian rhythm	0.204576	2.38177
Wnt10b	Wnt10b	Protein Wnt-10b	PATH:05200	Pathways in cancer	0.000213479	2.35643
Wnt10b	Wnt10b	Protein Wnt-10b	PATH:05166	HTLV-I infection	0.00918112	1.97068
Wnt10b	Wnt10b	Protein Wnt-10b	PATH:04310	Wnt signaling pathway	0.0105357	2.33655
Wnt10b	Wnt10b	Protein Wnt-10b	PATH:04916	Melanogenesis	0.00035372	3.69175
Wnt10b	Wnt10b	Protein Wnt-10b	PATH:04340	Hedgehog signaling pathway	1.4302e-08	8.20388
Wnt10b	Wnt10b	Protein Wnt-10b	PATH:04390	Hippo signaling pathway	0.00300441	2.63696
Wnt10b	Wnt10b	Protein Wnt-10b	PATH:05217	Basal cell carcinoma	0.000103096	5.36981
Wnt10b	Wnt10b	Protein Wnt-10b	PATH:05205	Proteoglycans in cancer	0.000399124	2.61363
Efnb3	Efnb3	Ephrin-B3	PATH:04360	Axon guidance	0.000984118	3.03054
Kcnj4	Kcnj4	Inward rectifier potassium channel 4	PATH:04921	Oxytocin signaling pathway	0.0105357	2.33655
Kcnj4	Kcnj4	Inward rectifier potassium channel 4	PATH:04725	Cholinergic synapse	0.00093525	3.26703
Gm3244	Gm3244	predicted pseudogene 3244	PATH:05012	Parkinson's disease	0.399953	1.20645
Gm3244	Gm3244	predicted pseudogene 3244	PATH:00190	Oxidative phosphorylation	0.901835	0.519964
Gm3244	Gm3244	predicted pseudogene 3244	PATH:05010	Alzheimer's disease	0.541456	1.02549
Gm3244	Gm3244	predicted pseudogene 3244	PATH:04932	Non-alcoholic fatty liver disease (NAFLD)	0.405358	1.19862
Gm3244	Gm3244	predicted pseudogene 3244	PATH:01100	Metabolic pathways	0.997181	0.604214
Gm3244	Gm3244	predicted pseudogene 3244	PATH:05016	Huntington's disease	0.995208	0.192279
Itgb3	Itgb3	Integrin beta-3	PATH:04919	Thyroid hormone signaling pathway	0.624698	0.93858
Itgb3	Itgb3	Integrin beta-3	PATH:04510	Focal adhesion	0.111466	1.59739
Itgb3	Itgb3	Integrin beta-3	PATH:04015	Rap1 signaling pathway	0.0057244	2.22189
Itgb3	Itgb3	Integrin beta-3	PATH:05412	Arrhythmogenic right ventricular cardiomyopathy (ARVC)	0.140276	1.99554
Itgb3	Itgb3	Integrin beta-3	PATH:04611	Platelet activation	0.0647209	1.97269
Itgb3	Itgb3	Integrin beta-3	PATH:05206	MicroRNAs in cancer	0.0626066	1.64078
Itgb3	Itgb3	Integrin beta-3	PATH:04512	ECM-receptor interaction	0.0966955	2.05097
Itgb3	Itgb3	Integrin beta-3	PATH:05205	Proteoglycans in cancer	0.000399124	2.61363
Itgb3	Itgb3	Integrin beta-3	PATH:04810	Regulation of actin cytoskeleton	0.0753453	1.67807
Itgb3	Itgb3	Integrin beta-3	PATH:05414	Dilated cardiomyopathy	0.000642037	3.73323
Itgb3	Itgb3	Integrin beta-3	PATH:04145	Phagosome	0.858455	0.632871
Itgb3	Itgb3	Integrin beta-3	PATH:04640	Hematopoietic cell lineage	0.906998	0.429273
Itgb3	Itgb3	Integrin beta-3	PATH:05410	Hypertrophic cardiomyopathy (HCM)	0.025977	2.63696
Itgb3	Itgb3	Integrin beta-3	PATH:04151	PI3K-Akt signaling pathway	0.00674203	1.8932
Itgb3	Itgb3	Integrin beta-3	PATH:04380	Osteoclast differentiation	0.260892	1.45344
Rgs3	Rgs3	Regulator of G-protein-signaling 3	PATH:04360	Axon guidance	0.000984118	3.03054
Zbtb16	Zbtb16	Zbtb16 protein	PATH:05200	Pathways in cancer	0.000213479	2.35643
Zbtb16	Zbtb16	Zbtb16 protein	PATH:05221	Acute myeloid leukemia	0.0679325	2.5907
Zbtb16	Zbtb16	Zbtb16 protein	PATH:05202	Transcriptional misregulation in cancer	6.37414e-08	4.12486
Homer2	Homer2	Homer protein homolog 2	PATH:04068	FoxO signaling pathway	0.302877	1.36731
Homer2	Homer2	Homer protein homolog 2	PATH:04724	Glutamatergic synapse	0.000170231	3.46101
Bmi1	Bmi1	Polycomb complex protein BMI-1	PATH:05202	Transcriptional misregulation in cancer	6.37414e-08	4.12486
Bmi1	Bmi1	Polycomb complex protein BMI-1	PATH:05206	MicroRNAs in cancer	0.0626066	1.64078
Tnnt2	Tnnt2	Troponin T, cardiac muscle	PATH:05410	Hypertrophic cardiomyopathy (HCM)	0.025977	2.63696
Tnnt2	Tnnt2	Troponin T, cardiac muscle	PATH:04260	Cardiac muscle contraction	0.165768	1.86924
Tnnt2	Tnnt2	Troponin T, cardiac muscle	PATH:04261	Adrenergic signaling in cardiomyocytes	0.00257712	2.68935
Tnnt2	Tnnt2	Troponin T, cardiac muscle	PATH:05414	Dilated cardiomyopathy	0.000642037	3.73323
Meis1	Meis1	Homeobox protein Meis1	PATH:05202	Transcriptional misregulation in cancer	6.37414e-08	4.12486
Cacng4	Cacng4	Voltage-dependent calcium channel gamma subunit	PATH:05410	Hypertrophic cardiomyopathy (HCM)	0.025977	2.63696
Cacng4	Cacng4	Voltage-dependent calcium channel gamma subunit	PATH:04260	Cardiac muscle contraction	0.165768	1.86924
Cacng4	Cacng4	Voltage-dependent calcium channel gamma subunit	PATH:04261	Adrenergic signaling in cardiomyocytes	0.00257712	2.68935
Cacng4	Cacng4	Voltage-dependent calcium channel gamma subunit	PATH:04010	MAPK signaling pathway	0.117527	1.4985
Cacng4	Cacng4	Voltage-dependent calcium channel gamma subunit	PATH:04921	Oxytocin signaling pathway	0.0105357	2.33655
Cacng4	Cacng4	Voltage-dependent calcium channel gamma subunit	PATH:05412	Arrhythmogenic right ventricular cardiomyopathy (ARVC)	0.140276	1.99554
Cacng4	Cacng4	Voltage-dependent calcium channel gamma subunit	PATH:05414	Dilated cardiomyopathy	0.000642037	3.73323
Sh3bp2	Sh3bp2	SH3 domain-binding protein 2	PATH:04650	Natural killer cell mediated cytotoxicity	0.415989	1.22041
Raet1e	Raet1e	Retinoic acid early transcript 1E	PATH:04650	Natural killer cell mediated cytotoxicity	0.415989	1.22041
Fli1	Fli1	Friend leukemia integration 1 transcription factor	PATH:05202	Transcriptional misregulation in cancer	6.37414e-08	4.12486
Ywhah	Ywhah	14-3-3 protein eta	PATH:04110	Cell cycle	0.668734	0.878988
Ywhah	Ywhah	14-3-3 protein eta	PATH:05169	Epstein-Barr virus infection	0.930905	0.522417
Ywhah	Ywhah	14-3-3 protein eta	PATH:04151	PI3K-Akt signaling pathway	0.00674203	1.8932
Ywhah	Ywhah	14-3-3 protein eta	PATH:04390	Hippo signaling pathway	0.00300441	2.63696
Ywhah	Ywhah	14-3-3 protein eta	PATH:04114	Oocyte meiosis	0.0858502	1.96022
Ywhah	Ywhah	14-3-3 protein eta	PATH:05203	Viral carcinogenesis	0.749154	0.806058
Ywhah	Ywhah	14-3-3 protein eta	PATH:04722	Neurotrophin signaling pathway	0.499896	1.09385
Ptprf	Ptprf	Receptor-type tyrosine-protein phosphatase F	PATH:04520	Adherens junction	0.607586	0.984466
Ptprf	Ptprf	Receptor-type tyrosine-protein phosphatase F	PATH:04514	Cell adhesion molecules (CAMs)	0.629767	0.928742
Ptprf	Ptprf	Receptor-type tyrosine-protein phosphatase F	PATH:04910	Insulin signaling pathway	0.345818	1.29082
Alk	Alk	ALK tyrosine kinase receptor	PATH:05223	Non-small cell lung cancer	0.193219	1.97772
Mir375	Mir375	microRNA 375	PATH:05206	MicroRNAs in cancer	0.0626066	1.64078
Robo3	Robo3	Roundabout homolog 3	PATH:04360	Axon guidance	0.000984118	3.03054
Gas1	Gas1	Growth arrest-specific protein 1	PATH:04340	Hedgehog signaling pathway	1.4302e-08	8.20388
Pdss2	Pdss2	Decaprenyl-diphosphate synthase subunit 2	PATH:00900	Terpenoid backbone biosynthesis	0.453921	1.67807
Nod2	Nod2	CARD15 short isoform	PATH:05321	Inflammatory bowel disease (IBD)	0.214273	1.87716
Nod2	Nod2	CARD15 short isoform	PATH:05152	Tuberculosis	0.53144	1.03701
Nod2	Nod2	CARD15 short isoform	PATH:04668	TNF signaling pathway	0.799911	0.677385
Nod2	Nod2	CARD15 short isoform	PATH:04621	NOD-like receptor signaling pathway	0.813973	0.605205
Prf1	Prf1	Perforin 1 (Pore forming protein)	PATH:05332	Graft-versus-host disease	0.780372	0.671227
Prf1	Prf1	Perforin 1 (Pore forming protein)	PATH:04650	Natural killer cell mediated cytotoxicity	0.415989	1.22041
Prf1	Prf1	Perforin 1 (Pore forming protein)	PATH:05320	Autoimmune thyroid disease	0.846759	0.542904
Prf1	Prf1	Perforin 1 (Pore forming protein)	PATH:05330	Allograft rejection	0.767881	0.696556
Prf1	Prf1	Perforin 1 (Pore forming protein)	PATH:05416	Viral myocarditis	0.705716	0.820388
Prf1	Prf1	Perforin 1 (Pore forming protein)	PATH:04940	Type I diabetes mellitus	0.486702	1.23058
Myl3	Myl3	Myosin light chain 3	PATH:05410	Hypertrophic cardiomyopathy (HCM)	0.025977	2.63696
Myl3	Myl3	Myosin light chain 3	PATH:04260	Cardiac muscle contraction	0.165768	1.86924
Myl3	Myl3	Myosin light chain 3	PATH:04261	Adrenergic signaling in cardiomyocytes	0.00257712	2.68935
Myl3	Myl3	Myosin light chain 3	PATH:05414	Dilated cardiomyopathy	0.000642037	3.73323
Insrr	Insrr	Putative uncharacterized protein	PATH:05215	Prostate cancer	0.221039	1.65921
Insrr	Insrr	Putative uncharacterized protein	PATH:04810	Regulation of actin cytoskeleton	0.0753453	1.67807
Smpd3	Smpd3	Sphingomyelin phosphodiesterase 3	PATH:01100	Metabolic pathways	0.997181	0.604214
Smpd3	Smpd3	Sphingomyelin phosphodiesterase 3	PATH:00600	Sphingolipid metabolism	0.375009	1.53823
Scn4b	Scn4b	Sodium channel beta4 subunit	PATH:04261	Adrenergic signaling in cardiomyocytes	0.00257712	2.68935
Gdf6	Gdf6	Growth differentiation factor 6	PATH:04350	TGF-beta signaling pathway	0.221039	1.65921
Gdf6	Gdf6	Growth differentiation factor 6	PATH:04390	Hippo signaling pathway	0.00300441	2.63696
Ryr3	Ryr3	Ryanodine receptor 3	PATH:04970	Salivary secretion	0.0571969	2.39724
Ryr3	Ryr3	Ryanodine receptor 3	PATH:04020	Calcium signaling pathway	0.00156789	2.58025
Ryr3	Ryr3	Ryanodine receptor 3	PATH:05010	Alzheimer's disease	0.541456	1.02549
Ryr3	Ryr3	Ryanodine receptor 3	PATH:04921	Oxytocin signaling pathway	0.0105357	2.33655
Ryr3	Ryr3	Ryanodine receptor 3	PATH:04713	Circadian entrainment	0.0167319	2.63696
Unc5a	Unc5a	Netrin receptor UNC5A	PATH:04360	Axon guidance	0.000984118	3.03054
Col2a1	Col2a1	Collagen alpha-1(II) chain	PATH:05146	Amoebiasis	0.630413	0.930693
Col2a1	Col2a1	Collagen alpha-1(II) chain	PATH:04151	PI3K-Akt signaling pathway	0.00674203	1.8932
Col2a1	Col2a1	Collagen alpha-1(II) chain	PATH:04510	Focal adhesion	0.111466	1.59739
Col2a1	Col2a1	Collagen alpha-1(II) chain	PATH:04611	Platelet activation	0.0647209	1.97269
Col2a1	Col2a1	Collagen alpha-1(II) chain	PATH:04512	ECM-receptor interaction	0.0966955	2.05097
Col2a1	Col2a1	Collagen alpha-1(II) chain	PATH:04974	Protein digestion and absorption	0.0932614	2.07402
Tacr3	Tacr3	Neuromedin-K receptor	PATH:04020	Calcium signaling pathway	0.00156789	2.58025
Tacr3	Tacr3	Neuromedin-K receptor	PATH:04080	Neuroactive ligand-receptor interaction	0.0424353	1.70187
Scd1	Scd1	Acyl-CoA desaturase 1	PATH:01040	Biosynthesis of unsaturated fatty acids	0.0290556	4.4301
Scd1	Scd1	Acyl-CoA desaturase 1	PATH:03320	PPAR signaling pathway	0.0681436	2.27886
Scd1	Scd1	Acyl-CoA desaturase 1	PATH:01212	Fatty acid metabolism	0.394392	1.4767
Msx3	Msx3	Homeobox, msh-like 3, isoform CRA_a	PATH:05166	HTLV-I infection	0.00918112	1.97068
Kcnq1	Kcnq1	Potassium voltage-gated channel subfamily KQT member 1	PATH:04971	Gastric acid secretion	0.00374159	3.49219
Kcnq1	Kcnq1	Potassium voltage-gated channel subfamily KQT member 1	PATH:04261	Adrenergic signaling in cardiomyocytes	0.00257712	2.68935
Kcnq1	Kcnq1	Potassium voltage-gated channel subfamily KQT member 1	PATH:04725	Cholinergic synapse	0.00093525	3.26703
Kcnq1	Kcnq1	Potassium voltage-gated channel subfamily KQT member 1	PATH:04972	Pancreatic secretion	0.0269547	2.3928
Kcnq1	Kcnq1	Potassium voltage-gated channel subfamily KQT member 1	PATH:04974	Protein digestion and absorption	0.0932614	2.07402
Hoxd10	Hoxd10	Homeobox protein Hox-D10	PATH:05206	MicroRNAs in cancer	0.0626066	1.64078
Hoxd10	Hoxd10	Homeobox protein Hox-D10	PATH:05205	Proteoglycans in cancer	0.000399124	2.61363
Slc12a5	Slc12a5	KCC2a-S25 variant 1	PATH:04727	GABAergic synapse	0.0932614	2.07402
Elac2	Elac2	Zinc phosphodiesterase ELAC protein 2	PATH:03013	RNA transport	0.991587	0.214636
Cyp11a1	Cyp11a1	Cholesterol side-chain cleavage enzyme, mitochondrial	PATH:00140	Steroid hormone biosynthesis	0.904379	0.434323
Cyp11a1	Cyp11a1	Cholesterol side-chain cleavage enzyme, mitochondrial	PATH:04913	Ovarian steroidogenesis	0.00460104	3.81905
Cyp11a1	Cyp11a1	Cholesterol side-chain cleavage enzyme, mitochondrial	PATH:01100	Metabolic pathways	0.997181	0.604214
Zak	Zak	Mitogen-activated protein kinase kinase kinase MLT	PATH:04530	Tight junction	0.722971	0.808412
Zak	Zak	Mitogen-activated protein kinase kinase kinase MLT	PATH:04010	MAPK signaling pathway	0.117527	1.4985
Hoxa9	Hoxa9	Homeobox protein Hox-A9	PATH:05202	Transcriptional misregulation in cancer	6.37414e-08	4.12486
Mir10b	Mir10b	microRNA 10b	PATH:05206	MicroRNAs in cancer	0.0626066	1.64078
Mir10b	Mir10b	microRNA 10b	PATH:05205	Proteoglycans in cancer	0.000399124	2.61363
Adcy8	Adcy8	Adenylate cyclase type 8	PATH:04727	GABAergic synapse	0.0932614	2.07402
Adcy8	Adcy8	Adenylate cyclase type 8	PATH:04921	Oxytocin signaling pathway	0.0105357	2.33655
Adcy8	Adcy8	Adenylate cyclase type 8	PATH:04723	Retrograde endocannabinoid signaling	0.304811	1.43369
Adcy8	Adcy8	Adenylate cyclase type 8	PATH:04724	Glutamatergic synapse	0.000170231	3.46101
Adcy8	Adcy8	Adenylate cyclase type 8	PATH:04725	Cholinergic synapse	0.00093525	3.26703
Adcy8	Adcy8	Adenylate cyclase type 8	PATH:04720	Long-term potentiation	0.287222	1.60511
Adcy8	Adcy8	Adenylate cyclase type 8	PATH:04742	Taste transduction	0.243046	1.75798
Adcy8	Adcy8	Adenylate cyclase type 8	PATH:05414	Dilated cardiomyopathy	0.000642037	3.73323
Adcy8	Adcy8	Adenylate cyclase type 8	PATH:04022	cGMP-PKG signaling pathway	0.0411243	1.95445
Adcy8	Adcy8	Adenylate cyclase type 8	PATH:04540	Gap junction	0.215297	1.67807
Adcy8	Adcy8	Adenylate cyclase type 8	PATH:04062	Chemokine signaling pathway	0.635577	0.922937
Adcy8	Adcy8	Adenylate cyclase type 8	PATH:04261	Adrenergic signaling in cardiomyocytes	0.00257712	2.68935
Adcy8	Adcy8	Adenylate cyclase type 8	PATH:04020	Calcium signaling pathway	0.00156789	2.58025
Adcy8	Adcy8	Adenylate cyclase type 8	PATH:05032	Morphine addiction	0.0121258	2.80894
Adcy8	Adcy8	Adenylate cyclase type 8	PATH:04918	Thyroid hormone synthesis	0.0121942	3.11979
Adcy8	Adcy8	Adenylate cyclase type 8	PATH:04914	Progesterone-mediated oocyte maturation	0.209596	1.69736
Adcy8	Adcy8	Adenylate cyclase type 8	PATH:04915	Estrogen signaling pathway	0.498432	1.13013
Adcy8	Adcy8	Adenylate cyclase type 8	PATH:04916	Melanogenesis	0.00035372	3.69175
Adcy8	Adcy8	Adenylate cyclase type 8	PATH:04976	Bile secretion	0.130557	2.05097
Adcy8	Adcy8	Adenylate cyclase type 8	PATH:04911	Insulin secretion	0.0302138	2.54603
Adcy8	Adcy8	Adenylate cyclase type 8	PATH:04713	Circadian entrainment	0.0167319	2.63696
Adcy8	Adcy8	Adenylate cyclase type 8	PATH:04912	GnRH signaling pathway	0.292558	1.46208
Adcy8	Adcy8	Adenylate cyclase type 8	PATH:04913	Ovarian steroidogenesis	0.00460104	3.81905
Adcy8	Adcy8	Adenylate cyclase type 8	PATH:04015	Rap1 signaling pathway	0.0057244	2.22189
Adcy8	Adcy8	Adenylate cyclase type 8	PATH:04114	Oocyte meiosis	0.0858502	1.96022
Adcy8	Adcy8	Adenylate cyclase type 8	PATH:04972	Pancreatic secretion	0.0269547	2.3928
Adcy8	Adcy8	Adenylate cyclase type 8	PATH:04611	Platelet activation	0.0647209	1.97269
Adcy8	Adcy8	Adenylate cyclase type 8	PATH:05166	HTLV-I infection	0.00918112	1.97068
Adcy8	Adcy8	Adenylate cyclase type 8	PATH:04750	Inflammatory mediator regulation of TRP channels	0.255742	1.46498
Adcy8	Adcy8	Adenylate cyclase type 8	PATH:04970	Salivary secretion	0.0571969	2.39724
Adcy8	Adcy8	Adenylate cyclase type 8	PATH:04971	Gastric acid secretion	0.00374159	3.49219
Adcy8	Adcy8	Adenylate cyclase type 8	PATH:00230	Purine metabolism	0.347025	1.25144
Adcy8	Adcy8	Adenylate cyclase type 8	PATH:04270	Vascular smooth muscle contraction	0.0236049	2.28946
Sfrp5	Sfrp5	Secreted frizzled-related protein 5	PATH:04310	Wnt signaling pathway	0.0105357	2.33655
Spi1	Spi1	Transcription factor PU.1	PATH:05200	Pathways in cancer	0.000213479	2.35643
Spi1	Spi1	Transcription factor PU.1	PATH:05221	Acute myeloid leukemia	0.0679325	2.5907
Spi1	Spi1	Transcription factor PU.1	PATH:05166	HTLV-I infection	0.00918112	1.97068
Spi1	Spi1	Transcription factor PU.1	PATH:05169	Epstein-Barr virus infection	0.930905	0.522417
Spi1	Spi1	Transcription factor PU.1	PATH:05202	Transcriptional misregulation in cancer	6.37414e-08	4.12486
Spi1	Spi1	Transcription factor PU.1	PATH:04380	Osteoclast differentiation	0.260892	1.45344
Mir615	Mir615	microRNA 615	PATH:05206	MicroRNAs in cancer	0.0626066	1.64078
Rhobtb1	Rhobtb1	Rhobtb1 protein	PATH:04120	Ubiquitin mediated proteolysis	0.979362	0.263696
Rbpj	Rbpj	J-kappa recombination signal binding protein	PATH:04330	Notch signaling pathway	0.0429413	3.01367
Rbpj	Rbpj	J-kappa recombination signal binding protein	PATH:05169	Epstein-Barr virus infection	0.930905	0.522417
Rbpj	Rbpj	J-kappa recombination signal binding protein	PATH:05203	Viral carcinogenesis	0.749154	0.806058
Htr7	Htr7	5-hydroxytryptamine receptor 7	PATH:04014	Ras signaling pathway	0.0452919	1.78111
Htr7	Htr7	5-hydroxytryptamine receptor 7	PATH:04020	Calcium signaling pathway	0.00156789	2.58025
Htr7	Htr7	5-hydroxytryptamine receptor 7	PATH:04080	Neuroactive ligand-receptor interaction	0.0424353	1.70187
Htr7	Htr7	5-hydroxytryptamine receptor 7	PATH:04726	Serotonergic synapse	0.199744	1.52762
Ank2	Ank2	Ankyrin-2	PATH:05205	Proteoglycans in cancer	0.000399124	2.61363
Thbs2	Thbs2	Thrombospondin-2	PATH:05144	Malaria	0.747806	0.73835
Thbs2	Thbs2	Thrombospondin-2	PATH:04145	Phagosome	0.858455	0.632871
Thbs2	Thbs2	Thrombospondin-2	PATH:04151	PI3K-Akt signaling pathway	0.00674203	1.8932
Thbs2	Thbs2	Thrombospondin-2	PATH:04350	TGF-beta signaling pathway	0.221039	1.65921
Thbs2	Thbs2	Thrombospondin-2	PATH:04510	Focal adhesion	0.111466	1.59739
Thbs2	Thbs2	Thrombospondin-2	PATH:04512	ECM-receptor interaction	0.0966955	2.05097
Rab11fip4	Rab11fip4	Rab11 family-interacting protein 4	PATH:04144	Endocytosis	0.724375	0.831475
Wnt11	Wnt11	Protein Wnt-11	PATH:05200	Pathways in cancer	0.000213479	2.35643
Wnt11	Wnt11	Protein Wnt-11	PATH:05166	HTLV-I infection	0.00918112	1.97068
Wnt11	Wnt11	Protein Wnt-11	PATH:04310	Wnt signaling pathway	0.0105357	2.33655
Wnt11	Wnt11	Protein Wnt-11	PATH:04916	Melanogenesis	0.00035372	3.69175
Wnt11	Wnt11	Protein Wnt-11	PATH:04340	Hedgehog signaling pathway	1.4302e-08	8.20388
Wnt11	Wnt11	Protein Wnt-11	PATH:04390	Hippo signaling pathway	0.00300441	2.63696
Wnt11	Wnt11	Protein Wnt-11	PATH:05217	Basal cell carcinoma	0.000103096	5.36981
Wnt11	Wnt11	Protein Wnt-11	PATH:05205	Proteoglycans in cancer	0.000399124	2.61363
Hs3st3b1	Hs3st3b1	Heparan sulfate glucosamine 3-O-sulfotransferase 3B1	PATH:00534	Glycosaminoglycan biosynthesis - heparan sulfate / heparin	0.510896	1.4199
Mir10a	Mir10a	microRNA 10a	PATH:05206	MicroRNAs in cancer	0.0626066	1.64078
Mir10a	Mir10a	microRNA 10a	PATH:05205	Proteoglycans in cancer	0.000399124	2.61363
Vwf	Vwf	Vwf protein	PATH:04151	PI3K-Akt signaling pathway	0.00674203	1.8932
Vwf	Vwf	Vwf protein	PATH:04510	Focal adhesion	0.111466	1.59739
Vwf	Vwf	Vwf protein	PATH:04610	Complement and coagulation cascades	0.150276	1.94303
Vwf	Vwf	Vwf protein	PATH:04611	Platelet activation	0.0647209	1.97269
Vwf	Vwf	Vwf protein	PATH:04512	ECM-receptor interaction	0.0966955	2.05097
Wnt6	Wnt6	Protein Wnt-6	PATH:05200	Pathways in cancer	0.000213479	2.35643
Wnt6	Wnt6	Protein Wnt-6	PATH:05166	HTLV-I infection	0.00918112	1.97068
Wnt6	Wnt6	Protein Wnt-6	PATH:04310	Wnt signaling pathway	0.0105357	2.33655
Wnt6	Wnt6	Protein Wnt-6	PATH:04916	Melanogenesis	0.00035372	3.69175
Wnt6	Wnt6	Protein Wnt-6	PATH:04340	Hedgehog signaling pathway	1.4302e-08	8.20388
Wnt6	Wnt6	Protein Wnt-6	PATH:04390	Hippo signaling pathway	0.00300441	2.63696
Wnt6	Wnt6	Protein Wnt-6	PATH:05217	Basal cell carcinoma	0.000103096	5.36981
Wnt6	Wnt6	Protein Wnt-6	PATH:05205	Proteoglycans in cancer	0.000399124	2.61363
Glp1r	Glp1r	Glp1r protein	PATH:04080	Neuroactive ligand-receptor interaction	0.0424353	1.70187
Glp1r	Glp1r	Glp1r protein	PATH:04911	Insulin secretion	0.0302138	2.54603
Col14a1	Col14a1	Procollagen, type XIV, alpha 1, isoform CRA_a	PATH:04974	Protein digestion and absorption	0.0932614	2.07402
Igf2	Igf2	Insulin-like growth factor 2	PATH:05205	Proteoglycans in cancer	0.000399124	2.61363
Chst10	Chst10	Carbohydrate sulfotransferase 10	PATH:00514	Other types of O-glycan biosynthesis	0.740738	0.753418
Adora1	Adora1	Adenosine receptor A1	PATH:04022	cGMP-PKG signaling pathway	0.0411243	1.95445
Adora1	Adora1	Adenosine receptor A1	PATH:05032	Morphine addiction	0.0121258	2.80894
Adora1	Adora1	Adenosine receptor A1	PATH:04080	Neuroactive ligand-receptor interaction	0.0424353	1.70187
Fgf8	Fgf8	Fibroblast growth factor 8	PATH:05200	Pathways in cancer	0.000213479	2.35643
Fgf8	Fgf8	Fibroblast growth factor 8	PATH:04014	Ras signaling pathway	0.0452919	1.78111
Fgf8	Fgf8	Fibroblast growth factor 8	PATH:04151	PI3K-Akt signaling pathway	0.00674203	1.8932
Fgf8	Fgf8	Fibroblast growth factor 8	PATH:04010	MAPK signaling pathway	0.117527	1.4985
Fgf8	Fgf8	Fibroblast growth factor 8	PATH:05218	Melanoma	0.302108	1.55989
Fgf8	Fgf8	Fibroblast growth factor 8	PATH:04015	Rap1 signaling pathway	0.0057244	2.22189
Fgf8	Fgf8	Fibroblast growth factor 8	PATH:05205	Proteoglycans in cancer	0.000399124	2.61363
Fgf8	Fgf8	Fibroblast growth factor 8	PATH:04810	Regulation of actin cytoskeleton	0.0753453	1.67807
Ngf	Ngf	Beta-nerve growth factor	PATH:04210	Apoptosis	0.420702	1.27302
Ngf	Ngf	Beta-nerve growth factor	PATH:04750	Inflammatory mediator regulation of TRP channels	0.255742	1.46498
Ngf	Ngf	Beta-nerve growth factor	PATH:04014	Ras signaling pathway	0.0452919	1.78111
Ngf	Ngf	Beta-nerve growth factor	PATH:04151	PI3K-Akt signaling pathway	0.00674203	1.8932
Ngf	Ngf	Beta-nerve growth factor	PATH:04010	MAPK signaling pathway	0.117527	1.4985
Ngf	Ngf	Beta-nerve growth factor	PATH:04015	Rap1 signaling pathway	0.0057244	2.22189
Ngf	Ngf	Beta-nerve growth factor	PATH:04722	Neurotrophin signaling pathway	0.499896	1.09385
Shh	Shh	Sonic hedgehog protein	PATH:05200	Pathways in cancer	0.000213479	2.35643
Shh	Shh	Sonic hedgehog protein	PATH:04340	Hedgehog signaling pathway	1.4302e-08	8.20388
Shh	Shh	Sonic hedgehog protein	PATH:05217	Basal cell carcinoma	0.000103096	5.36981
Efna2	Efna2	Ephrin-A2	PATH:04014	Ras signaling pathway	0.0452919	1.78111
Efna2	Efna2	Ephrin-A2	PATH:04151	PI3K-Akt signaling pathway	0.00674203	1.8932
Efna2	Efna2	Ephrin-A2	PATH:04360	Axon guidance	0.000984118	3.03054
Efna2	Efna2	Ephrin-A2	PATH:04015	Rap1 signaling pathway	0.0057244	2.22189
Car7	Car7	Carbonic anhydrase 7, isoform CRA_a	PATH:00910	Nitrogen metabolism	0.468755	1.60511
Wnt4	Wnt4	Protein Wnt-4	PATH:05200	Pathways in cancer	0.000213479	2.35643
Wnt4	Wnt4	Protein Wnt-4	PATH:04919	Thyroid hormone signaling pathway	0.624698	0.93858
Wnt4	Wnt4	Protein Wnt-4	PATH:05166	HTLV-I infection	0.00918112	1.97068
Wnt4	Wnt4	Protein Wnt-4	PATH:04310	Wnt signaling pathway	0.0105357	2.33655
Wnt4	Wnt4	Protein Wnt-4	PATH:04916	Melanogenesis	0.00035372	3.69175
Wnt4	Wnt4	Protein Wnt-4	PATH:04340	Hedgehog signaling pathway	1.4302e-08	8.20388
Wnt4	Wnt4	Protein Wnt-4	PATH:04390	Hippo signaling pathway	0.00300441	2.63696
Wnt4	Wnt4	Protein Wnt-4	PATH:05217	Basal cell carcinoma	0.000103096	5.36981
Wnt4	Wnt4	Protein Wnt-4	PATH:05205	Proteoglycans in cancer	0.000399124	2.61363
Dhh	Dhh	Desert hedgehog protein	PATH:04340	Hedgehog signaling pathway	1.4302e-08	8.20388
Tlr5	Tlr5	Toll-like receptor 5	PATH:05321	Inflammatory bowel disease (IBD)	0.214273	1.87716
Tlr5	Tlr5	Toll-like receptor 5	PATH:05134	Legionellosis	0.792195	0.647675
Tlr5	Tlr5	Toll-like receptor 5	PATH:05132	Salmonella infection	0.635961	0.93462
Tlr5	Tlr5	Toll-like receptor 5	PATH:04620	Toll-like receptor signaling pathway	0.764021	0.731039
Nfasc	Nfasc	Neurofascin	PATH:04514	Cell adhesion molecules (CAMs)	0.629767	0.928742
Hist1h2aa	Hist1h2aa	Histone H2A	PATH:05034	Alcoholism	0.0436674	1.85515
Hist1h2aa	Hist1h2aa	Histone H2A	PATH:05322	Systemic lupus erythematosus	0.770073	0.748327
Pde2a	Pde2a	Putative uncharacterized protein	PATH:04022	cGMP-PKG signaling pathway	0.0411243	1.95445
Pde2a	Pde2a	Putative uncharacterized protein	PATH:00230	Purine metabolism	0.347025	1.25144
Pde2a	Pde2a	Putative uncharacterized protein	PATH:05032	Morphine addiction	0.0121258	2.80894
Hdac11	Hdac11	Histone deacetylase 11	PATH:05034	Alcoholism	0.0436674	1.85515
Hdac11	Hdac11	Histone deacetylase 11	PATH:05203	Viral carcinogenesis	0.749154	0.806058
C1qa	C1qa	Complement C1q subcomponent subunit A	PATH:05133	Pertussis	0.324501	1.49665
C1qa	C1qa	Complement C1q subcomponent subunit A	PATH:05322	Systemic lupus erythematosus	0.770073	0.748327
C1qa	C1qa	Complement C1q subcomponent subunit A	PATH:05020	Prion diseases	0.244786	2.10957
C1qa	C1qa	Complement C1q subcomponent subunit A	PATH:05142	Chagas disease (American trypanosomiasis)	0.532017	1.07527
C1qa	C1qa	Complement C1q subcomponent subunit A	PATH:05150	Staphylococcus aureus infection	0.159445	2.17162
C1qa	C1qa	Complement C1q subcomponent subunit A	PATH:04610	Complement and coagulation cascades	0.150276	1.94303
Dll1	Dll1	Delta-like protein 1	PATH:04330	Notch signaling pathway	0.0429413	3.01367
Chit1	Chit1	Chitinase 1 (Chitotriosidase), isoform CRA_c	PATH:00520	Amino sugar and nucleotide sugar metabolism	0.0402579	3.07646
Runx1	Runx1	Runt-related transcription factor 1	PATH:05200	Pathways in cancer	0.000213479	2.35643
Runx1	Runx1	Runt-related transcription factor 1	PATH:05221	Acute myeloid leukemia	0.0679325	2.5907
Runx1	Runx1	Runt-related transcription factor 1	PATH:05202	Transcriptional misregulation in cancer	6.37414e-08	4.12486
Runx1	Runx1	Runt-related transcription factor 1	PATH:05220	Chronic myeloid leukemia	0.317032	1.51716
Th	Th	Tyrosine 3-monooxygenase	PATH:05012	Parkinson's disease	0.399953	1.20645
Th	Th	Tyrosine 3-monooxygenase	PATH:05034	Alcoholism	0.0436674	1.85515
Th	Th	Tyrosine 3-monooxygenase	PATH:05031	Amphetamine addiction	0.0106695	3.21022
Th	Th	Tyrosine 3-monooxygenase	PATH:00350	Tyrosine metabolism	0.693992	0.858546
Th	Th	Tyrosine 3-monooxygenase	PATH:05030	Cocaine addiction	0.0100692	3.76709
Th	Th	Tyrosine 3-monooxygenase	PATH:04728	Dopaminergic synapse	0.292267	1.38788
Th	Th	Tyrosine 3-monooxygenase	PATH:04917	Prolactin signaling pathway	0.600236	0.99777
Th	Th	Tyrosine 3-monooxygenase	PATH:01100	Metabolic pathways	0.997181	0.604214
Adcy5	Adcy5	Adenylate cyclase type 5	PATH:04727	GABAergic synapse	0.0932614	2.07402
Adcy5	Adcy5	Adenylate cyclase type 5	PATH:04728	Dopaminergic synapse	0.292267	1.38788
Adcy5	Adcy5	Adenylate cyclase type 5	PATH:04921	Oxytocin signaling pathway	0.0105357	2.33655
Adcy5	Adcy5	Adenylate cyclase type 5	PATH:04723	Retrograde endocannabinoid signaling	0.304811	1.43369
Adcy5	Adcy5	Adenylate cyclase type 5	PATH:04724	Glutamatergic synapse	0.000170231	3.46101
Adcy5	Adcy5	Adenylate cyclase type 5	PATH:04725	Cholinergic synapse	0.00093525	3.26703
Adcy5	Adcy5	Adenylate cyclase type 5	PATH:04726	Serotonergic synapse	0.199744	1.52762
Adcy5	Adcy5	Adenylate cyclase type 5	PATH:05414	Dilated cardiomyopathy	0.000642037	3.73323
Adcy5	Adcy5	Adenylate cyclase type 5	PATH:04022	cGMP-PKG signaling pathway	0.0411243	1.95445
Adcy5	Adcy5	Adenylate cyclase type 5	PATH:05012	Parkinson's disease	0.399953	1.20645
Adcy5	Adcy5	Adenylate cyclase type 5	PATH:04540	Gap junction	0.215297	1.67807
Adcy5	Adcy5	Adenylate cyclase type 5	PATH:05034	Alcoholism	0.0436674	1.85515
Adcy5	Adcy5	Adenylate cyclase type 5	PATH:04062	Chemokine signaling pathway	0.635577	0.922937
Adcy5	Adcy5	Adenylate cyclase type 5	PATH:05031	Amphetamine addiction	0.0106695	3.21022
Adcy5	Adcy5	Adenylate cyclase type 5	PATH:04261	Adrenergic signaling in cardiomyocytes	0.00257712	2.68935
Adcy5	Adcy5	Adenylate cyclase type 5	PATH:05030	Cocaine addiction	0.0100692	3.76709
Adcy5	Adcy5	Adenylate cyclase type 5	PATH:05032	Morphine addiction	0.0121258	2.80894
Adcy5	Adcy5	Adenylate cyclase type 5	PATH:04918	Thyroid hormone synthesis	0.0121942	3.11979
Adcy5	Adcy5	Adenylate cyclase type 5	PATH:04914	Progesterone-mediated oocyte maturation	0.209596	1.69736
Adcy5	Adcy5	Adenylate cyclase type 5	PATH:04915	Estrogen signaling pathway	0.498432	1.13013
Adcy5	Adcy5	Adenylate cyclase type 5	PATH:04916	Melanogenesis	0.00035372	3.69175
Adcy5	Adcy5	Adenylate cyclase type 5	PATH:04976	Bile secretion	0.130557	2.05097
Adcy5	Adcy5	Adenylate cyclase type 5	PATH:04911	Insulin secretion	0.0302138	2.54603
Adcy5	Adcy5	Adenylate cyclase type 5	PATH:04713	Circadian entrainment	0.0167319	2.63696
Adcy5	Adcy5	Adenylate cyclase type 5	PATH:04912	GnRH signaling pathway	0.292558	1.46208
Adcy5	Adcy5	Adenylate cyclase type 5	PATH:04913	Ovarian steroidogenesis	0.00460104	3.81905
Adcy5	Adcy5	Adenylate cyclase type 5	PATH:04015	Rap1 signaling pathway	0.0057244	2.22189
Adcy5	Adcy5	Adenylate cyclase type 5	PATH:04114	Oocyte meiosis	0.0858502	1.96022
Adcy5	Adcy5	Adenylate cyclase type 5	PATH:04972	Pancreatic secretion	0.0269547	2.3928
Adcy5	Adcy5	Adenylate cyclase type 5	PATH:04611	Platelet activation	0.0647209	1.97269
Adcy5	Adcy5	Adenylate cyclase type 5	PATH:05166	HTLV-I infection	0.00918112	1.97068
Adcy5	Adcy5	Adenylate cyclase type 5	PATH:04750	Inflammatory mediator regulation of TRP channels	0.255742	1.46498
Adcy5	Adcy5	Adenylate cyclase type 5	PATH:04970	Salivary secretion	0.0571969	2.39724
Adcy5	Adcy5	Adenylate cyclase type 5	PATH:04971	Gastric acid secretion	0.00374159	3.49219
Adcy5	Adcy5	Adenylate cyclase type 5	PATH:00230	Purine metabolism	0.347025	1.25144
Adcy5	Adcy5	Adenylate cyclase type 5	PATH:04270	Vascular smooth muscle contraction	0.0236049	2.28946
Wnt1	Wnt1	Proto-oncogene Wnt-1	PATH:05200	Pathways in cancer	0.000213479	2.35643
Wnt1	Wnt1	Proto-oncogene Wnt-1	PATH:05166	HTLV-I infection	0.00918112	1.97068
Wnt1	Wnt1	Proto-oncogene Wnt-1	PATH:04310	Wnt signaling pathway	0.0105357	2.33655
Wnt1	Wnt1	Proto-oncogene Wnt-1	PATH:04916	Melanogenesis	0.00035372	3.69175
Wnt1	Wnt1	Proto-oncogene Wnt-1	PATH:04340	Hedgehog signaling pathway	1.4302e-08	8.20388
Wnt1	Wnt1	Proto-oncogene Wnt-1	PATH:04390	Hippo signaling pathway	0.00300441	2.63696
Wnt1	Wnt1	Proto-oncogene Wnt-1	PATH:05217	Basal cell carcinoma	0.000103096	5.36981
Wnt1	Wnt1	Proto-oncogene Wnt-1	PATH:05205	Proteoglycans in cancer	0.000399124	2.61363
Npr2	Npr2	Atrial natriuretic peptide receptor 2	PATH:04022	cGMP-PKG signaling pathway	0.0411243	1.95445
Npr2	Npr2	Atrial natriuretic peptide receptor 2	PATH:00230	Purine metabolism	0.347025	1.25144
Npr2	Npr2	Atrial natriuretic peptide receptor 2	PATH:04921	Oxytocin signaling pathway	0.0105357	2.33655
Npr2	Npr2	Atrial natriuretic peptide receptor 2	PATH:04270	Vascular smooth muscle contraction	0.0236049	2.28946
Rbp2	Rbp2	Retinol binding protein 2, cellular	PATH:04977	Vitamin digestion and absorption	0.13678	3.07646
Cebpa	Cebpa	CCAAT/enhancer-binding protein alpha	PATH:05200	Pathways in cancer	0.000213479	2.35643
Cebpa	Cebpa	CCAAT/enhancer-binding protein alpha	PATH:05221	Acute myeloid leukemia	0.0679325	2.5907
Cebpa	Cebpa	CCAAT/enhancer-binding protein alpha	PATH:05202	Transcriptional misregulation in cancer	6.37414e-08	4.12486
Cebpa	Cebpa	CCAAT/enhancer-binding protein alpha	PATH:04932	Non-alcoholic fatty liver disease (NAFLD)	0.405358	1.19862
