# Supplementary material for: Folate deficiency induced H2A ubiquitination to lead to downregulated expression of genes involved in neural tube defects
Source: Epigenetics Chromatin. 2019 Nov 13;12:69. doi: 10.1186/s13072-019-0312-7 (PMC6852770; doi:10.1186/s13072-019-0312-7)
Supplement: Supplementary file 8 — Additional file 8: Table S7. ChIP-qPCR and qPCR primers. [file 13072_2019_312_MOESM8_ESM.xlsx]

## Sheet: Sheet1
Pax6 F	GCACTCGAGGCAACCAATGAGGGCATT
Pax6 R	ACCAAGCTTGACAACCGGGTTCTACGCGAGGA
BMP4 F	TCGTTACCTCAAGGGAGTGG
BMP4 R	GGCGACGGCAGTTCTTATTC
Mdm2-F	GGATCTTGACGATGGCGTAAG
Mdm2-R	AGGCTGTAATCTTCCGAGTCC
Nanog-F	ACCAGGAGTTTGAGGGTAGC
Nanog-R	CTGGCATCGGTTCATCATGG
GatamoF	CACTAGCAGCAGCAGCAGCAG
GatamoR	CTTCAGAGCAGACAGCACTGGATG
NestinmoF	GCAGAGAAGACAGTGAGGCAGATG
NestinmoR	GGAGGCAGGAGACTTCAGGTAGAG
Cdx2moF	CGGCTGGAGCTGGAGAAGGAG
Cdx2moR	GTTGTTGCTGCTGCTGCTGTTG
ChipCdx2 F	GGACTCCGCGAGCCAA
ChipCdx2 R	CTCAGCCCACGGTGCTC
Pax6pCHIPF	GACACTCCCGCCTCTTTTCT
Pax6pCHIPR	TGGTGCAATTGGTCGGTTTG
Gata4chipF	AAGAGCGCTTGCGTCTCTA
Gata4chipR	TTGCTAGCCTCAGATCTACGG
Cdx2chipF	GGACTCCGCGAGCCAA
Cdx2chipR	CTCAGCCCACGGTGCTC
nestinChIPF	GTGAGCCACCGCAGACCACC
nestinChIPR	TGGACCCCCGGACAAGCACA
